# Supplementary material for: The environmental stress response regulates ribosome content in cell cycle-arrested S. cerevisiae
Source: Front Cell Dev Biol. 2023 Apr 12;11:1118766. doi: 10.3389/fcell.2023.1118766 (PMC10130656; doi:10.3389/fcell.2023.1118766)
Supplement: Supplementary file 1 [file Table2.xlsx]

## Sheet: Title
	Supplementary RNASeq log2TPM Data for
	The environmental stress response regulates ribosome content in cell cycle-arrested S.
	cerevisiae
	Allegra Terhorst 1,2, Arzu Sandikci 1,2, Charles A. Whittaker 2, Tamás Szórádi 3, Liam J. Holt 3,
	Gabriel E. Neurohr 2,4,5 and Angelika Amon 2
	1These authors contributed equally to this work.
	2David H. Koch Institute for Integrative Cancer Research, Howard Hughes Medical Institute,
	Massachusetts Institute of Technology, Cambridge, Massachusetts 02139, USA.
	3Institute for Systems Genetics, New York University Langone Health, New York, New York
	10016, USA.
	4Institute of Biochemistry, ETH Zurich, 8092 Zurich, Switzerland.
	5To whom correspondence should be addressed: gabriel.neurohr@bc.biol.ethz.ch
	*Note, cdc28-13, Stationary Phase, and +Rapamycin experiments were conducted by whole
	RNA sequencing. All others were conducted by mRNA sequencing.
	RNA-Seq data has been deposited in the Gene Expression Omnibus (GEO) database (accession no GSE221908)

## Sheet: cdc28-13 (Figure 3A,B)
	WT 2 Hour			cdc28-13 2 Hour			WT 4 Hour			cdc28-13 4 Hour	WT 6 Hour			cdc28-13 6 Hour	WT 8 Hour			cdc28-13 8 Hour			WT 9 Hour			cdc28-13 9 Hour
Gene ID	d169029.WT t:2	d169030.WT t:2	d169031.WT t:2	d169032.cdc28-13 t:2	d169033.cdc28-13 t:2	d169034.cdc28-13 t:2	d169035.WT t:4	d169036.WT t:4	d169037.WT t:4	d169038.cdc28-13 t:4	d169039.WT t:6	d169040.WT t:6	d169041.WT t:6	d169042.cdc28-13 t:6	d169043.WT t:8	d169044.WT t:8	d169045.WT t:8	d169046.cdc28-13 t:8	d169047.cdc28-13 t:8	d169048.cdc28-13 t:8	d169049.WT t:9	d169050.WT t:9	d169051.WT t:9	d169052.cdc28-13 t:9	d169053.cdc28-13 t:9	d169054.cdc28-13 t:9
15S_rRNA	7.31596	7.3692	7.26959	7.67913	7.50454	7.61419	7.36265	7.26754	7.33887	7.76686	7.61471	7.68496	7.52278	7.67349	7.44095	7.1126	7.26885	7.80012	7.69063	7.77169	7.23343	7.11645	7.1472	7.87375	8.01436	7.69502
21S_rRNA	7.4685	7.48567	7.44832	7.71747	7.69139	7.74376	7.49498	7.52482	7.53138	7.93216	7.88044	8.05235	7.92339	7.86728	7.8404	7.61809	7.66846	8.37552	8.33535	8.49601	7.65349	7.6091	7.65249	8.56396	8.74994	8.3466
defSpike	9.59446	9.62227	9.60566	9.13497	9.28545	9.04677	10.0422	10.148	10.0822	9.10011	9.86499	10.3211	10.1971	9.83075	10.4008	10.352	10.0567	10.2896	10.2162	10.7063	10.1824	10.3986	10.2399	10.5839	10.4918	10.6464
FfhSpike	8.43775	8.41781	8.44704	7.87817	7.99061	7.82706	8.85587	8.91522	8.75195	7.90563	8.71218	9.23388	8.89948	8.61974	9.19606	9.08414	8.84301	9.11663	9.13661	9.59399	8.92059	9.17153	9.06875	9.38974	9.31216	9.39913
HRA1	0	0	0	0.831877	0	0	0	0	0	0	0.604071	0	0	0	0	1	0.555816	0	0	0	1.45943	0	0	0	0	0
ICR1	0.594549	0.411426	0.176323	0.214125	0.485427	0.443607	0.400538	0.321928	0.333424	0.344828	0.565597	0.632268	0.214125	0.344828	0.432959	0.356144	0.378512	0.226509	0.31034	0.0976108	0.321928	0.31034	0.669027	0.226509	0.163499	0.111031
LSR1	8.59477	8.65342	8.59746	8.4801	8.49265	8.57962	8.59328	8.6101	8.61449	8.56029	8.87974	9.12732	8.90457	8.45759	8.8805	8.73417	8.60877	9.68296	9.77645	10.0623	8.65642	8.69645	8.66647	9.97822	10.0959	9.76717
mapSpike	9.24904	9.23592	9.22369	8.68808	8.81766	8.69512	9.70898	9.69033	9.66818	8.74359	9.48659	10.0368	9.71044	9.44504	10.0268	9.92693	9.6431	9.91061	9.8971	10.3456	9.8124	9.97019	9.87885	10.2346	10.1172	10.2158
NME1	6.82744	6.90352	6.84423	6.95501	7.07168	6.94661	6.98493	7.24669	7.00506	7.05441	7.42181	7.76408	7.28799	6.672	7.46434	7.04996	7.0517	7.70342	7.61736	8.004	7.2077	7.01313	7.06856	8.04532	8.06113	7.65464
PWR1	0.226509	0.31034	0	0.321928	0	0.0565835	0	0	0	0	0	0.189034	0.31034	0	0	0	0.137504	0	0.0426443	0	0	0.389567	0.15056	0	0	0.613532
Q0010	0	0	0	0	0.632268	0	0	0	0	0	0	0	0	0	0	0	0	0	1.63691	0	0.650765	0	0.687061	1.32769	0.641546	0
Q0017	0	0	0	0	0	1.29866	1.40054	1.99277	0	0	0	0	1.29866	0	0	0	1.28688	0	1.45943	1.48027	0	1.23879	0	1.16993	1.36737	0
Q0032	0	0.748461	1.42761	0	0	0.773996	0	0	0.757023	0.823749	0.895303	0	0.773996	0	0.85599	0.713696	0.773996	0	0	0.910733	0	0	0	0.739848	1.3505	0
Q0045	4.19298	4.29205	4.22188	4.33271	4.23649	4.69766	4.27053	4.14975	4.23726	5.38128	4.58616	4.89433	4.55029	5.64731	4.60229	4.14241	4.28614	5.9991	5.83693	5.82349	4.5741	4.19535	4.59156	6.09487	6.08937	5.94767
Q0050	4.57713	4.63169	4.70929	4.82426	4.7866	4.93829	4.98732	4.91695	5.0036	5.81429	5.31433	5.29131	5.15826	6.12412	5.2292	5.13832	5.10224	6.44642	6.43779	6.30323	5.11437	5.03694	5.02724	6.38388	6.49217	6.27016
Q0055	4.31976	4.28614	4.1635	4.49761	4.49889	4.48478	4.43829	4.45483	4.51916	5.11977	4.78346	4.79857	4.62117	5.36352	4.61117	4.57833	4.45483	5.51096	5.54751	5.69014	4.57531	4.67186	4.61471	5.63604	5.61088	5.54009
Q0060	1.42223	0.790772	1.17632	1.43296	0.847997	1.48543	0.739848	1.33914	0.659925	1.21412	1.07039	2.06695	1.14405	1.45418	1.53605	1.04963	1.38957	1.13093	1.1375	1.41143	1.0072	1.5656	1.46989	1.26903	1.48543	1.50589
Q0065	2.95233	2.45943	2.25701	2.66676	2.67582	2.19219	2.36457	2.21723	2.84398	3.09761	3.08576	2.6893	2.65306	2.71589	3.00899	2.81558	3.14893	2.40871	2.1375	2.37851	2.74416	2.96347	2.62527	2.38405	2.09761	2.46205
Q0070	0.505891	0.475085	0.748461	0.250962	0.687061	0.475085	0.485427	0.250962	0.604071	0.62293	0.910733	0.765535	1.08406	0.584963	0.757023	0.545968	0.765535	0.713696	0.286881	0.879706	0.807355	0.584963	0.704872	0.214125	0.963474	1.1635
Q0075	1.12433	1.87971	2.03914	1.8953	2.18903	2.56071	2.11437	2.19219	2.01078	2.9982	2.70266	2.9982	1.45943	3.12763	2.62527	2.39232	2.50589	3.71149	3.848	3.72792	2.64155	2.29572	2.67356	3.78241	3.75916	3.70929
Q0080	0	0	0	0	0	0	0	1.43296	0	0	0	0	0	0	0	0	0	0	0	0	0	0	0	1.36177	0	0
Q0085	0.62293	0.765535	0	0.584963	0.604071	0.790772	0.62293	0	0.298658	1.20789	0.669027	0.505891	0.31034	1.1177	0.632268	0.526069	0.565597	1.65535	1.95606	1.31615	0.85599	0	0.895303	1.81558	1.75275	0.9855
Q0092	0	1.42223	0	0	0	0	0	0	0	0	0	0	0	0	0	0	0	0	0	0	0	0	0	0	0	0
Q0105	2.86394	2.46728	2.35332	3.28392	2.82375	2.65076	2.99458	2.91456	2.4957	3.58015	3.17153	3.01792	3.14893	3.7939	2.85997	2.51602	2.76129	4.0781	4.45878	4.68986	3.18745	2.58736	2.93357	4.44758	4.65019	4.36036
Q0110	0.250962	0.189034	0.613532	1.0635	0.594549	0.83996	1.0072	0.214125	0.948601	1.10434	0.992768	1.57046	1.26303	1.03562	1.07039	0.887525	0.823749	1.1375	1.01436	0.464668	1.07724	1.31034	0.454176	1.37851	1.33914	0.704872
Q0115	0.910733	0.575312	0.400538	0.505891	0.389567	0.669027	0.526069	0.632268	0.545968	0.823749	1.16993	0.799087	0.495695	0.475085	0.400538	0.687061	0.871844	0	0.604071	0.422233	0.378512	0.687061	0.545968	0.584963	0.526069	0.641546
Q0120	1.0072	0.555816	0.933573	0.9855	1.0072	0.941106	1.17632	1.0072	0.963474	1.04963	1.0635	1.73985	1.63227	0.918386	0.584963	0.903038	1.04264	1.05658	1.42223	1.31615	1.44361	1.04264	0.895303	1.48543	1.38405	1.12433
Q0130	5.97682	6.36492	5.84699	6.36527	6.46156	6.5489	6.59036	6.45598	6.732	6.48832	6.80697	6.86096	6.64746	6.20653	6.21607	6.29315	6.28225	6.34643	6.25418	6.48301	6.26078	6.03056	6.07275	6.34997	6.56026	6.61265
Q0140	0.432959	0.378512	0.454176	0.847997	0.584963	1.0635	0	0.704872	1.13093	0.411426	0	0	0.214125	0.536053	0.238787	0.356144	0.545968	1.25096	1.15704	1.09761	0.226509	0.189034	0.238787	0.910733	1.23266	1.07039
Q0142	0	0	0	1.88753	0	0	0	1.8679	1.16993	0	0	1.70487	0	1.16993	0	1.73985	1.19535	1.83592	1.44361	0	1.95606	0	0	1.15704	1.93357	1.21412
Q0143	1.46989	0	0	0	0	0	0	0	1.33342	2.1375	0	0	0	0	0	0	0	1.35614	0	0	0	1.30451	0	1.31615	1.43829	1.37851
Q0144	0	0	0	0	0	0	0	0	0	0	0	0	0	0	0	0	0	0	0	0	0	0	0	0	0	0
Q0160	2.29866	2.27798	2.16993	2.88753	2.48543	2.47508	2.92979	2.92029	3.28983	3.39917	3.5509	2.5008	2.9486	3.16993	2.3978	2.41954	2.88362	2.38957	3.35191	3.44493	2.79701	2.31904	3.05137	3.06523	2.64155	2.49313
Q0182	1.40599	1.26903	0	1.01436	1.36737	0.9855	1.40599	0	1.27501	1.8679	1.75702	2.61117	2.30159	0.555816	1.9222	0.910733	0.978196	2.28688	2.62761	3.04089	1.8953	1.5008	1.96347	3.29572	2.88557	2.80323
Q0250	4.31107	4.4957	4.34341	4.91073	4.8525	4.64674	4.7301	4.3147	4.57894	5.43095	5.20085	5.43162	5.05918	5.60555	4.96209	4.63749	4.88313	6.23304	6.48059	6.48527	4.65249	4.77189	4.94907	6.36737	6.68916	6.30506
Q0255	0.910733	0.695994	0.823749	0.956057	0.879706	0.722466	0.903038	1.13093	0.704872	0.765535	0.83996	0.298658	0.933573	0.704872	0.799087	1.03562	1.61353	1.02148	1.44361	1.18903	0.903038	1.0635	1.15704	1.89142	2.63691	1.63691
Q0275	3.89336	3.93168	4.04177	4.10266	4.06264	4.20789	3.54844	3.99639	3.82985	4.43296	4.59216	4.51286	4.33056	4.43363	3.95977	4.08151	3.95606	5.23189	5.12226	5.35931	4.21412	4.26303	4.13011	5.42257	5.55459	5.40531
Q0297	3.63807	2.66676	2.69153	3.88264	3.42492	3.98185	4.3067	3.04789	3.27053	4.68426	4.18982	5.41481	5.0268	4.99005	4.14486	4.46663	3.86394	5.07938	4.64501	5.41718	3.79494	4.21257	3.23573	5.19771	5.58466	4.79805
RDN18-1	16.4643	16.4683	16.4766	16.4706	16.4536	16.4792	16.4816	16.4782	16.4883	16.4831	16.5303	16.5269	16.4905	16.4701	16.4893	16.4766	16.4827	16.4745	16.4709	16.4736	16.4772	16.4777	16.4755	16.4573	16.4695	16.4643
RDN18-2	16.4643	16.4683	16.4766	16.4706	16.4536	16.4792	16.4816	16.4782	16.4883	16.4831	16.5303	16.5269	16.4905	16.4701	16.4893	16.4766	16.4827	16.4745	16.4709	16.4736	16.4772	16.4777	16.4755	16.4573	16.4695	16.4643
RDN25-1	16.4535	16.4511	16.449	16.4469	16.4503	16.4373	16.4354	16.4361	16.4285	16.4434	16.4007	16.3968	16.4147	16.459	16.4224	16.4459	16.4363	16.4353	16.4436	16.4303	16.4428	16.4415	16.4456	16.443	16.4204	16.4402
RDN25-2	16.4535	16.4511	16.449	16.4469	16.4503	16.4373	16.4354	16.4361	16.4285	16.4434	16.4007	16.3968	16.4147	16.459	16.4224	16.4459	16.4363	16.4353	16.4436	16.4303	16.4428	16.4415	16.4456	16.443	16.4204	16.4402
RDN37-1	0	0	0	0	0	0	0	0.0143553	0	0	0	1.48027	0	0	0	1.02857	0	0.0285692	0	0.0143553	0	0	0	0	0	0
RDN37-2	0	0	0	0	0	0	0	0.0143553	0	0	0	1.48027	0	0	0	1.02857	0	0.0285692	0	0.0143553	0	0	0	0	0	0
RDN5-1	11.0142	11.1801	10.3793	10.863	11.9095	10.6598	11.2381	11.4712	11.0775	10.4567	10.7613	11.2843	11.848	10.6029	11.6734	11.4451	10.8967	11.6609	11.4445	11.245	11.1296	10.8764	11.1221	11.802	11.6512	11.7587
RDN5-2	13.3067	13.2608	13.0678	13.4713	13.7659	13.6235	13.3393	13.5049	13.4706	13.4881	13.2756	13.5036	14.0663	13.5053	13.6646	13.3529	13.3713	13.8213	13.5642	13.6793	13.1024	12.8829	13.0742	13.8876	14.1867	13.7972
RDN5-3	13.3067	13.2608	13.0678	13.4713	13.7659	13.6235	13.3393	13.5049	13.4706	13.4881	13.2756	13.5036	14.0663	13.5053	13.6646	13.3529	13.3713	13.8213	13.5642	13.6793	13.1024	12.8829	13.0742	13.8876	14.1867	13.7972
RDN5-4	13.3067	13.2608	13.0678	13.4713	13.7659	13.6235	13.3393	13.5049	13.4706	13.4881	13.2756	13.5036	14.0663	13.5053	13.6646	13.3529	13.3713	13.8213	13.5642	13.6793	13.1024	12.8829	13.0742	13.8876	14.1867	13.7972
RDN5-5	13.3067	13.2608	13.0678	13.4713	13.7659	13.6235	13.3393	13.5049	13.4706	13.4881	13.2756	13.5036	14.0663	13.5053	13.6646	13.3529	13.3713	13.8213	13.5642	13.6793	13.1024	12.8829	13.0742	13.8876	14.1867	13.7972
RDN5-6	11.0142	11.1801	10.3793	10.863	11.9095	10.6598	11.2381	11.4712	11.0775	10.4567	10.7613	11.2843	11.848	10.6029	11.6734	11.4451	10.8967	11.6609	11.4445	11.245	11.1296	10.8764	11.1221	11.802	11.6512	11.7587
RDN58-1	15.3639	15.3844	15.2762	15.5137	15.7548	15.5457	15.4245	15.484	15.4661	15.5768	15.5259	15.8646	15.9683	15.4818	15.7461	15.4306	15.4629	16.5031	16.3996	16.7118	15.4296	15.2764	15.4085	16.5002	16.8368	16.5375
RDN58-2	15.3639	15.3844	15.2762	15.5137	15.7548	15.5457	15.4245	15.484	15.4661	15.5768	15.5259	15.8646	15.9683	15.4818	15.7461	15.4306	15.4629	16.5031	16.3996	16.7118	15.4296	15.2764	15.4085	16.5002	16.8368	16.5375
RNA170	0	0	0	0	0	0	0	0	0	0	0	0	0	0	0	0	0	0	0	0	0	0	0	0	0	0
RPM1	0.695994	0.613532	0	0.650765	1.46467	0.632268	1.51096	0.641546	2.06005	1.47508	1.22033	0.963474	1.67807	2.06005	1.80735	0.992768	1.39506	0.62293	2.41954	2.67807	1.77821	1.01436	0.722466	1.62293	1.99277	1.9222
RPR1	6.63517	6.63503	6.87221	6.71136	6.86987	6.41583	6.55888	6.73376	6.52544	6.19377	6.69738	6.96243	6.76633	5.85898	6.72124	6.62103	6.47216	6.595	6.75569	6.97705	6.39643	6.2651	6.38024	6.88813	7.17483	6.74994
RUF20	1.32193	0.887525	0.613532	0.545968	0.565597	0.526069	1.31615	0	0.516015	0.970854	1.88362	0.823749	0.918386	0	1.0072	0.847997	0.526069	0	0	0	0.575312	0.871844	0	0.505891	0.565597	0.925999
RUF21	0.378512	0.594549	0.400538	0.356144	0	0	0	0.344828	0.604071	0	0.411426	0	0.344828	0	0	0	0	0	0	0	0.678072	0.321928	0	0	0.367371	0.344828
RUF22	0	0	0	0	0	0	0	0	0	0	0	0	0	0	0	0	0	0	0	0	0	0	0	0	0.495695	0
RUF23	0	0	0	0	0	0.879706	0	0	0	0	0	0	0	0	0	0.807355	0	0	0	0	0	0	0	0	0	0
RUF5-1	2.16993	2.30451	1.99639	2.79909	2.74631	2.94673	2.08406	2.51602	2.06005	3.1811	2.88362	2.9855	2.73335	3.40599	2.52105	2.35332	2.36457	3.80839	3.64155	3.15704	2.47249	2.5509	2.23573	3.8125	3.63343	3.66448
RUF5-2	2.16993	2.30451	1.99639	2.79909	2.74631	2.94673	2.08406	2.51602	2.06005	3.1811	2.88362	2.9855	2.73335	3.40599	2.52105	2.35332	2.36457	3.80839	3.64155	3.15704	2.47249	2.5509	2.23573	3.8125	3.63343	3.66448
SCR1	11.0689	11.0706	11.0444	10.8811	10.8628	10.7751	10.9197	10.9707	10.9094	10.7057	11.1631	11.3478	11.1672	10.7328	11.1492	11.0152	10.8935	11.4412	11.4744	11.7069	10.9447	10.9406	10.959	11.711	11.761	11.469
secASpike	7.66583	7.72192	7.73247	7.14893	7.30807	7.14333	8.19195	8.17737	8.12861	7.18517	7.96509	8.5236	8.17473	7.96295	8.47062	8.41562	8.09914	8.4557	8.40518	8.86493	8.24098	8.5185	8.33704	8.68755	8.59567	8.72083
snR10	8.37474	8.32378	8.34234	8.45039	8.50084	8.51381	8.24222	8.47435	8.25508	8.24684	8.51223	8.71956	8.70179	8.3199	8.50216	8.27258	8.3912	9.37877	9.27668	9.55978	8.25908	8.06899	8.22246	9.5045	9.84919	9.39399
snR11	7.00101	7.07831	6.9486	7.02459	7.22294	7.14231	7.01814	6.96278	7.03562	6.89045	7.22805	7.42417	7.54319	6.88862	7.2386	6.98208	6.85075	7.84681	7.71397	7.87431	6.90773	6.94275	6.90893	7.96671	8.15856	7.60718
snR128	9.0922	9.10316	8.7785	8.95826	9.1298	9.01463	9.01967	9.10965	9.20198	8.87206	8.88667	9.16518	9.46697	8.94623	9.36661	9.15773	9.09387	9.00778	8.84191	8.72045	9.14504	8.88056	9.12171	8.83987	8.78139	9.11987
snR13	8.42076	8.56586	7.8703	8.30542	8.60774	8.64544	8.5416	8.45113	8.34997	8.3014	8.41443	8.41768	8.70615	8.1875	8.59816	8.17956	8.11369	8.89084	8.63339	8.97088	8.2212	8.19849	8.3576	8.72441	9.21619	8.87885
snR14	4.8748	5.13258	5.60051	5.12309	5.60526	5.5552	5.29425	5.58225	5.71177	4.81813	5.46336	6.192	6.11562	5.08023	5.48704	5.40565	5.17991	6.4266	6.71232	6.71273	5.91217	5.09297	6.04177	6.50637	6.86975	6.81391
snR161	5.15866	4.71973	4.66903	4.38128	4.87627	4.22265	5.6097	5.02326	5.0072	4.32553	5.32948	4.86295	5.58946	3.92125	5.42021	4.38336	4.60348	4.51159	5.24527	4.90304	4.57531	4.33414	3.71918	5.1631	5.46369	4.72301
snR17a	10.4928	10.536	10.4141	10.3646	10.3392	10.3053	10.5353	10.5514	10.5248	10.2221	10.7941	10.8184	10.7286	10.4196	10.7911	10.6143	10.5935	10.398	10.3379	10.3239	10.5745	10.5065	10.5957	10.431	10.4734	10.3716
snR17b	8.75682	8.77962	8.82047	8.95992	8.92472	8.88564	8.8141	8.81304	8.90168	8.72526	8.78535	8.85474	8.75932	8.72625	8.83166	8.5659	8.62808	8.85294	8.74638	8.77765	8.58643	8.71582	8.68071	8.78598	8.76039	8.81721
snR18	7.87467	7.38664	6.7703	7.73971	7.8062	7.87541	7.43846	7.83099	7.63292	7.53512	7.18923	7.31551	8.01022	7.08012	7.67997	7.32202	7.78816	6.89785	6.9241	6.98903	7.16179	7.03232	7.3753	6.53512	6.81186	6.54859
snR189	7.16521	7.30296	7.04013	7.29802	7.1236	7.21247	7.37487	7.26294	7.2903	7.24878	7.64075	7.89385	7.79909	7.24622	7.28623	7.33539	7.06286	8.67165	8.51005	8.90785	7.15987	7.28318	7.15441	8.72305	8.91579	8.62062
snR19	8.19687	8.27692	8.2485	8.16002	8.07676	8.2182	8.22308	8.36859	8.23304	8.22072	8.44415	8.56007	8.43858	8.0993	8.42928	8.33914	8.25446	8.53986	8.71606	8.77591	8.38543	8.27062	8.33579	8.68198	8.82918	8.64677
snR190	9.95238	10.0109	10.0672	10.0072	9.96492	9.88148	9.99104	9.94848	9.99206	9.92492	10.3456	10.5795	10.2486	10.0467	10.3122	10.0947	9.93525	10.4977	10.477	10.5905	9.93542	10.0878	10.0216	10.6023	10.5501	10.4566
snR191	6.41126	6.10832	6.02989	5.9905	6.10685	5.74819	6.08279	6.19889	6.34252	5.91528	6.47395	6.74268	6.51207	6.0045	6.25833	5.84248	6.24546	6.21354	6.26059	6.17652	6.3025	5.74389	6.12143	6.3579	6.40514	6.31034
snR24	7.44667	6.49713	5.81686	6.90857	7.27463	7.21247	6.9743	6.83958	6.93026	6.77439	7.29957	6.46369	7.21344	6.13093	7.12691	6.66078	6.79688	5.55827	6.43229	5.62994	7.52466	7.27286	7.22429	6.4261	6.67709	6.46793
snR3	7.96307	7.84122	7.75034	7.70577	7.90953	8.0575	7.73193	7.84662	7.9441	7.85137	8.04827	8.36947	8.47533	7.47695	8.13663	7.82782	7.88295	9.1308	9.0084	9.22202	7.75995	7.72921	7.47241	9.07543	9.39307	9.1467
snR30	8.09529	8.19515	8.04177	8.14471	8.07649	8.07676	8.22439	8.215	8.0561	7.99339	8.40926	8.61791	8.55125	8.00815	8.49837	8.31877	8.24394	9.02926	9.01179	9.32735	8.07452	8.20006	8.23424	9.19382	9.46681	9.06199
snR31	6.73037	6.54473	6.60244	6.55566	6.63241	6.35984	6.45187	6.57758	6.46483	6.68734	6.95117	6.54148	6.91707	6.75181	6.80491	6.33842	6.39455	7.24479	7.12877	7.41414	6.48913	6.47557	6.47314	7.33038	7.4591	7.10077
snR32	7.22786	7.16962	7.3818	7.31886	7.57524	7.44807	7.17133	7.20203	7.03221	6.97499	6.91468	7.16209	7.37756	7.10601	7.25767	6.92327	7.00708	7.49793	7.58466	7.26172	7.01402	6.97062	6.98094	7.52888	7.78607	7.57493
snR33	6.80284	6.71136	6.43912	6.55566	6.75261	6.61927	6.96982	6.47151	6.63517	6.59261	6.60925	6.93298	6.90207	6.7987	6.5627	6.52168	6.62205	6.52591	6.64082	6.43912	6.56986	6.53325	6.45845	6.64616	6.71699	6.89178
snR34	7.50605	7.32391	7.15512	7.44841	7.45705	7.42526	6.83124	7.34775	7.42375	7.10863	7.42643	7.4888	7.5411	7.25389	7.48333	7.07671	7.09233	7.33154	7.15674	7.29462	7.20819	7.03727	7.04078	7.45228	7.60496	7.62775
snR35	7.47768	7.36168	7.50526	7.51286	7.60333	7.54828	7.02525	7.45311	7.43263	6.8874	7.34935	7.80645	7.68531	7.06523	7.53356	7.18913	7.48156	7.61154	7.68993	7.55559	6.80723	6.95989	6.9743	7.75014	7.87553	7.69021
snR36	4.6427	4.57471	4.23802	5.06781	5.05615	5.40803	4.99774	4.50906	4.90689	4.50271	4.97315	5.61294	5.22728	4.96301	5.19692	4.16591	4.46793	5.79649	5.56773	5.65392	5.04527	4.67412	4.62877	5.5656	5.56468	5.34092
snR37	8.21077	8.28499	8.11134	8.33722	8.22197	8.3285	8.19874	8.23232	8.32292	8.2511	8.81858	8.8339	8.49402	8.14303	8.57331	8.17138	8.22935	8.45175	8.35887	8.48969	8.3423	8.20021	8.29499	8.50391	8.75772	8.45076
snR38	3.03562	2.83592	3.63343	2.11103	0	2.07382	3.55827	2.91456	0	0	0	2.7137	2.89142	0	2.21412	0	2.87774	0	2.38681	0	2.18587	3.99186	3.62877	0	0	0
snR39	6.72629	6.79377	6.19771	6.23764	6.71205	7.24698	6.60851	7.34101	6.97062	6.43012	6.65835	7.17343	7.63481	5.40769	7.28623	6.87443	6.37069	5.852	5.4489	5.86641	6.5932	6.70805	6.74268	5.26303	6.50208	5.59723
snR39B	7.44609	7.38172	7.66349	7.69167	8.26679	7.77123	7.70915	7.77768	7.7362	7.7937	6.85087	7.50319	8.36194	7.71459	7.9334	7.51112	7.83674	7.31922	7.76361	7.31868	7.93934	7.41735	7.83333	7.20095	7.8458	8.00506
snR4	8.40892	8.33266	8.50446	8.33945	8.31682	8.49301	8.36409	8.60136	8.53644	8.35663	8.72288	8.52258	8.75312	8.36602	8.61136	8.55808	8.60844	8.65825	8.72107	8.49613	8.40744	8.47358	8.25531	8.57973	8.79364	8.5766
snR40	9.23503	9.58524	9.06889	9.59109	9.7365	9.69345	9.57777	9.57932	9.74663	9.11733	8.94269	9.14249	9.83818	9.30426	9.48939	9.01223	9.3182	8.77584	8.70729	8.27146	9.2078	8.98809	9.33286	8.73461	9.06393	8.95907
snR41	2.20163	2.83592	4.5741	4.95047	3.49825	3.78973	3.03386	2.09424	4.68313	4.84147	4.04701	4.53978	5.1823	2.02857	3.57652	3.64847	4.32481	2.06005	4.47054	3.15056	4.23036	3.69265	5.1334	3.33771	4.20163	3.80941
snR42	6.25984	6.04374	6.32499	6.31759	6.23993	6.00764	6.16872	6.08534	6.16772	6.12743	6.17153	6.50605	6.21296	6.06329	6.55275	6.09424	5.69209	6.65907	6.32265	6.39934	5.91504	5.8107	6.06544	6.45335	6.22304	6.62337
snR43	6.93086	6.67327	6.58796	6.77347	7.00921	6.98584	6.68342	6.61383	6.4663	6.67821	6.47978	6.81788	7.18854	6.59231	6.7845	6.41937	6.47281	7.90647	8.04007	8.2133	6.6175	6.22265	6.48575	7.97143	8.2943	8.13955
snR44	6.31415	5.92908	6.00315	6.15684	6.38767	6.32876	5.97728	5.94673	5.91361	5.78293	6.06026	6.33485	6.43813	6.25361	6.02392	5.99865	5.82782	6.85137	6.64746	6.97016	5.52795	5.45022	5.68874	7.1631	7.04898	6.92884
snR45	6.68089	7.10769	6.8212	6.97235	7.30916	6.90521	6.8387	6.93251	7.04691	6.74578	7.11187	7.3249	7.32643	7.01725	7.32706	6.99254	7.08704	6.99661	6.63009	7.04439	6.87946	6.75141	6.81609	6.90521	6.92053	7.08055
snR46	6.87234	6.71946	6.81839	7.2572	7.02248	7.20623	6.73728	6.86901	6.63561	6.79883	6.8653	7.05691	6.78437	6.35544	6.92029	6.90231	6.35738	6.99842	7.05593	7.3966	6.55811	6.43663	6.61014	7.25456	7.3004	6.90521
snR47	7.11707	7.25503	6.84009	7.25758	7.54597	7.65535	7.30934	7.31913	6.749	6.74873	7.45063	7.8748	7.893	6.82337	7.65585	7.05474	7.48156	7.94468	7.66206	8.18676	7.59567	7.48494	7.53052	7.88356	8.63379	8.1165
snR48	0	1.73118	0	2.59216	0	1.77821	1.8953	1.79494	0	1.85599	0	3.23573	0	1.73552	2.70487	1.66903	1.76553	0	2.07039	0	1.88362	2.46205	1.95233	0	1.85997	1.79077
snR49	7.50684	7.58406	7.76374	7.8268	7.8062	7.76626	7.32805	7.53574	7.59253	7.72526	7.7128	8.37682	7.94486	7.27146	7.69132	7.41168	7.54836	8.64674	8.50108	8.8387	7.07991	7.19771	6.76527	8.84455	9.18614	8.75562
snR5	6.30797	6.37938	6.22033	6.71136	6.96035	6.18706	6.75902	6.29793	6.62059	6.1821	6.45894	6.60466	6.80903	6.10915	6.60689	6.36247	6.42777	6.92362	6.76527	6.82375	5.90953	6.32103	5.87946	6.77043	7.31524	7.09719
snR50	4.37643	4.61941	4.45154	6.05961	6.18269	5.75061	5.33807	5.86913	5.25814	5.54164	5.44725	5.8071	5.31361	5.37955	5.72846	5.1639	5.53294	5.41752	3.36457	4.96671	5.58015	5.07682	5.54751	5.35755	5.54998	4.7021
snR51	4.79129	4.7148	4.51854	4.68032	3.92029	4.28466	3.68257	4.49442	4.72301	4.17712	5.70487	4.27277	5.14445	4.57652	5.32229	4.48414	4.61589	4.61353	5.01703	4.10601	4.91982	4.52982	5.00899	4	4.74362	4.48864
snR52	4.97453	4.10518	3.70598	3.52857	3.95513	2.13422	3.6311	4.44162	4.1127	3.58015	4.67864	5.1811	4.97865	2.09085	4.33985	4.26978	4.96255	3.84699	2.45154	4.14078	4.30597	4.06695	4.39369	4.09085	5.4957	4.43563
snR53	0	0	0	0	0	0	0	0	0	0	0	0	0	0	0	0	0	0	0	0	0	0	0	0	0	0
snR54	2.40327	0	0	0	3.19849	0	2.40054	0	0	2.35614	0	0	0	3.06178	2.41684	0	0	0	0	0	0	0	2.46205	0	0	0
snR55	7.30606	7.01257	6.99232	7.2521	7.57008	7.25965	7.27109	6.93121	7.0846	6.97453	6.59708	6.99729	7.98812	6.84737	7.15795	6.32948	6.51365	7.18289	6.60659	6.56148	7.01357	6.3766	7.58203	6.89639	7.16007	7.0648
snR56	0	0	0	0	2.29866	0	2.35332	2.24489	3.00899	0	2.44361	0	3.06005	0	0	3.44493	0	3.04264	0	3.85798	3.18903	0	2.41414	0	0	0
snR57	2.35614	2.17313	0	2.26303	0	0	2.35332	2.24489	2.17951	0	0	0	0	0	2.36737	0	0	2.20789	0	0	2.33914	0	0	0	0	2.23879
snR58	2.18269	3.70708	3.60999	2.09424	3.47508	2.05311	2.17951	2.07382	3.33628	2.96347	2.26604	4.12102	2.86987	2.01078	4.24031	3.24793	2.85599	0	3.22033	0	2.99639	1.97453	3.07895	3.69265	2.97085	2.07039
snR59	0	0	0	0	0	0	0	0	0	0	0	0	2.488	0	0	0	0	0	0	0	0	0	0	3.28096	0	0
snR6	8.05658	7.87024	7.90809	7.42501	7.9424	8.00523	8.36186	8.61581	8.41735	7.84046	8.42421	8.79753	9.01723	7.22911	8.79015	8.28017	8.56362	8.64198	8.24351	8.30012	8.41726	8.2212	8.33825	8.52716	8.90334	8.57228
snR60	5.82909	6.27891	5.44593	5.36072	6.33771	5.40803	5.29131	5.9397	5.52982	5.31252	6.5127	5.29315	6.07425	4.02237	6.19397	5.92267	5.99752	4.82222	4.91552	5.49538	6.5157	5.90929	5.81992	4.45418	6.24698	5.60555
snR61	5.02857	2.95233	3.75809	5.22882	4.96162	3.91552	4.37365	3.94111	4.62761	3.10434	2.39506	4.66903	5.31361	3.48027	4.08831	3.39232	4.66619	5.16108	4.29278	4.19377	4.05398	2.09424	3.22033	4.60466	5.29315	4.7021
snR62	0	1.93357	2.99639	2.82782	2.05311	3.67582	2.10434	0	0	2.87774	0	0	2.7845	3.24641	0	0	0	3.28096	3.13258	3.95047	0	1.90304	0	0	3.7845	3.31759
snR63	7.02081	6.81186	7.10894	7.21306	7.11884	7.19515	7.08821	6.95327	7.32382	7.03375	7.49321	7.39541	7.28355	7.00135	7.36151	7.18359	7.22805	6.87787	7.17792	7.02978	7.04286	7.01514	7.13432	7.05756	7.01246	6.9273
snR64	7.26576	7.28697	7.14792	7.40199	7.84869	7.37643	7.37938	7.61412	7.16138	6.90352	6.95117	7.33842	8.19894	7.26857	7.63292	7.12019	7.38595	7.47873	6.94696	7.29939	7.54859	7.05517	7.17732	7.41777	7.61375	6.99379
snR65	2.10769	0	2.16672	0	0	0	0	0	0	0	0	0	0	0	0	0	0	0	2.28983	0	0	0	2.99277	0	0	1.99639
snR66	8.08401	7.83048	7.4733	7.87455	8.06037	8.27891	7.80484	8.45791	8.35856	7.77762	7.57486	7.64321	8.70708	7.69181	8.58154	7.83219	8.31574	7.44791	7.66384	7.79142	7.99503	7.7187	7.70508	7.83832	7.89075	7.84474
snR67	7.1468	7.17822	7.22468	7.44427	7.92178	7.97539	7.27994	7.68229	7.30131	6.99016	7.34696	7.03837	7.71452	7.18567	8.00714	7.56133	7.57833	7.00977	7.17363	6.6946	7.50414	6.92362	7.5585	7.12267	7.67899	7.41456
snR68	0	1.46989	0	1.54597	1.57531	3.07211	0	2.73552	2.18903	3.45681	2.9486	0	0	2.18903	3.23573	1.41684	3.34483	2.69822	1.78241	2.96717	2.3505	2.62527	1.67356	1.45943	2.32769	0
snR69	7.61603	7.68685	7.21616	7.76268	7.64024	7.58669	7.61257	7.24432	7.77083	7.4591	7.40361	7.33842	8.0648	7.16038	7.89476	7.147	7.52716	7.2266	7.55758	7.05115	7.21616	7.27184	7.07114	7.10947	7.44187	7.47127
snR70	6.94989	7.11312	6.75929	6.77755	6.88154	6.92742	7.0018	6.84875	6.85474	6.73295	6.91898	7.28142	7.47492	6.21374	7.20877	6.75862	6.85997	7.05496	6.76977	7.05886	6.98652	6.50016	6.82056	7.45179	7.75576	6.89664
snR71	3.15543	0	0	0	0	0	0	3.0321	0	0	0	2.82985	3.00899	2.13422	0	0	0	0	0	0	0	2.09424	0	0	3.11103	0
snR72	2.97085	3.66107	2.20477	2.05658	2.09085	3.34056	2.96717	2.03562	3.66903	2.92029	3.06523	0	2.82579	0	3.89142	2.69599	2.81147	2.0036	2.32769	3.08406	2.9542	2.73552	3.55949	2.75702	3.44758	4.04002
snR73	6.55949	6.18567	5.69627	5.95699	6.4446	6.14384	6.46091	6.55336	6.7028	5.94743	5.31976	6.14507	6.60866	6.14139	5.72192	6.41616	6.33235	6.37626	5.8485	5.91289	6.34376	6.19554	5.50271	6.71452	6.20379	6.66803
snR74	0	4.21179	3.81147	3.63227	3.67469	3.05832	3.2032	3.08236	3.53356	3.15543	3.30305	4.72465	3.97085	3.00899	3.22188	2.10434	3.57046	3.04264	2.54597	4.55459	3.18903	4.17313	3.27202	2.98914	4.63575	3.98914
snR75	4.0993	3.49953	3.7845	3.99005	3.64847	3.03386	5.05268	3.58376	2.98368	3.12928	3.27798	4.30012	0	4.1914	3.72683	3.41819	3.0197	3.54102	4.62702	3.83086	4.08066	4.79286	3.77926	2.96347	4.82171	3.96255
snR76	5.46663	4.92837	5.34163	5.04045	6.06458	5.63691	5.46303	5.66391	5.15218	4.84147	4.69209	3.84398	5.39541	4.81455	5.38578	5.15462	4.72192	5.37643	4.97682	5.15623	5.35085	4.76765	5.33664	4.51475	5.10476	5.58135
snR77	8.09096	8.06318	7.90701	8.33945	8.54616	8.5364	8.21257	8.19219	8.42244	7.89591	7.8563	8.28831	8.77344	7.82369	8.23295	7.75041	8.30629	8.01128	7.56773	7.95739	8.02791	7.86276	8.05066	7.50303	8.2253	8.00983
snR78	2.37851	0	0	2.28688	0	0	0	2.26604	0	0	0	0	2.24793	0	0	0	0	0	0	0	0	2.1635	0	0	0	0
snR79	6.82082	6.40922	6.64933	7.48285	7.68727	7.17702	6.34837	7.78614	7.03958	7.11624	6.19908	6.50827	7.70556	6.76089	7.19101	6.81134	7.12133	7.27352	6.32265	7.05886	6.96417	6.76328	6.94953	6.97338	7.25323	7.11645
snR7-L	5.55766	5.64616	5.2292	5.25663	5.08576	5.20672	4.58436	5.42122	5.33985	5.50048	5.83061	5.98482	5.2075	4.68201	6.14914	6.13443	5.1914	7.63408	7.29287	7.66278	4.87971	5.7412	4.96855	7.09793	7.87553	7.29719
snR7-S	7.76222	7.68601	7.77156	7.6471	7.72212	7.60555	7.9553	8.05094	7.9462	8.07366	8.34682	8.55055	8.5445	7.93799	8.27622	7.864	8.16305	9.4015	9.2899	9.90507	8.00529	7.61066	7.98931	9.81882	9.67605	9.75564
snR8	6.85636	6.76924	6.95059	6.95745	7.33503	7.21451	6.47476	6.98993	7.01313	6.98539	6.99673	7.12174	7.21558	6.73091	6.82235	6.69655	6.67553	6.99842	7.00214	6.95059	6.91839	6.44741	6.50668	7.35957	7.54558	7.01112
snR80	4.02503	3.33771	3.95606	4.37434	3.66107	2.68706	3.10769	3.42089	3.34483	3.49442	3.98368	3.9222	4.42156	2.63923	3.89821	3.854	3.7137	3.3799	3.55827	3.22497	3.86493	3.47508	3.41143	2.62059	3.6792	3.74739
snR81	5.63081	5.29205	5.63343	5.65564	5.56346	6.00473	5.8301	5.45779	5.73525	5.46074	5.31904	6.17333	5.84775	5.37539	5.97108	5.5509	5.37816	6.46907	6.69279	6.6879	5.14608	4.94953	5.58946	6.62337	7.08449	6.70791
snR82	7.35702	7.13484	7.16269	7.0781	7.0072	7.11967	7.01436	7.04581	6.94544	6.95989	6.86827	6.97957	7.03683	6.94439	7.11103	6.78607	6.68187	6.91025	6.50906	6.72765	6.97923	6.79597	6.69836	7.04865	6.69988	6.91205
snR83	7.69502	7.76713	7.60592	7.79448	7.52865	7.86913	7.36212	7.43003	7.42509	7.44617	7.8289	7.8658	7.62154	7.44576	7.32859	7.11863	7.10276	7.75649	7.63045	7.81807	7.38595	7.26322	7.37069	7.6686	7.96924	7.48018
snR84	5.47314	5.44956	5.26716	4.9982	5.45615	5.29719	5.23343	4.94205	5.3302	5.17991	5.43029	5.42895	5.65105	4.75596	5.48961	5.39575	5.36947	5.64212	5.46434	5.94064	5.12474	5.03122	5.21451	5.75195	5.80503	5.69125
snR85	4.58015	4.88899	4.22882	4.79649	4.68762	5.07296	4.02148	3.59694	4.76447	4.0993	4.85798	4.75328	5.7939	3.67469	5.1297	3.854	4.40599	5.58586	5.46303	4.87774	4.81455	5.13586	4.97911	4.99594	5.5472	4.90737
snR86	6.48575	6.48929	6.44394	6.61235	6.57969	6.63358	6.31107	6.11894	6.19673	6.55367	6.29462	6.5938	6.47151	6.4822	6.41937	6.39318	6.11145	7.84449	7.94087	8.25682	6.28059	6.22689	6.11187	7.99147	8.10978	7.8783
snR87	1.95606	1.7866	2.82375	0	4.12763	1.83592	0	1.85599	0	3.21723	0	2.44626	3.12102	1.79494	1.97085	2.9855	2.60407	4.5735	3.48027	2.05311	0	1.76129	0	2.5509	3.6017	3.80941
snR9	7.7387	7.46172	7.30223	7.58631	7.93823	7.9507	7.44004	7.66299	7.90905	7.76122	7.78064	8.21864	8.2279	7.57886	7.68965	7.67285	7.57539	8.6485	8.63778	9.08592	7.65399	7.2817	7.47037	8.84323	9.32692	8.94772
SRG1	1.36737	1.0072	0.871844	1.29278	0.807355	1.26303	1.95977	0.815575	1.23266	1.32769	1.64155	1.27501	1.36737	1.42761	1.37295	1.36737	1.25701	1.62293	1.73118	2.05658	0.475085	1.20163	1.1635	1.99639	1.87184	2.62761
tA(AGC)D	0	0	0	0	0	0	0	0	0	0	0	0	0	0	0	0	0	0	0	0	0.613532	0	0.650765	0	0	0
tA(AGC)F	0	0	0	0	0	0	0	0	0	0	0	0	0	0	0	0	0	0	0	0	0.613532	0	0.650765	0	0	0
tA(AGC)G	0	0	0	0	0	0	0	0	0	0	0	0	0	0	0	0	0	0	0	0	0.613532	0	0.650765	0	0	0
tA(AGC)H	0	0	0	0	0	0	0	0	0	0	0	0	0	0	0	0	0	0	0	0	0.613532	0	0.650765	0	0	0
tA(AGC)J	0	0	0	0	0	0	0	0	0	0	0	0	0	0	0	0	0	0	0	0	0.613532	0	0.650765	0	0	0
tA(AGC)K1	0	0	0	0	0	0	0	0	0	0	0	0	0	0	0	0	0	0	0	0	0.613532	0	0.650765	0	0	0
tA(AGC)K2	0	0	0	0	0	0	0	0	0	0	0	0	0	0	0	0	0	0	0	0	0.613532	0	0.650765	0	0	0
tA(AGC)L	0	0	0	0	0	0	0	0	0	0	0	0	0	0	0	0	0	0	0	0	0.613532	0	0.650765	0	0	0
tA(AGC)M1	0	0	0	0	0	0	0	0	0	0	0	0	0	0	0	0	0	0	0	0	0.613532	0	0.650765	0	0	0
tA(AGC)M2	0	0	0	0	0	0	0	0	0	0	0	0	0	0	0	0	0	0	0	0	0.613532	0	0.650765	0	0	0
tA(AGC)P	0	0	0	0	0	0	0	0	0	0	0	0	0	0	0	0	0	0	0	0	0.613532	0	0.650765	0	0	0
tA(UGC)A	1.13093	0	0	0	0	0	0	1.05658	0	1.09761	0	0	1.04264	1.01436	2.20163	0	1.03562	0	1.25701	0	0	0	0	0	0	1.04963
tA(UGC)E	1.13093	0	0	0	0	0	0	1.05658	0	1.09761	0	0	1.04264	1.01436	2.20163	0	1.03562	0	1.25701	0	0	0	0	0	0	1.04963
tA(UGC)G	1.13093	0	0	0	0	0	0	1.05658	0	1.09761	0	0	1.04264	1.01436	2.20163	0	1.03562	0	1.25701	0	0	0	0	0	0	1.04963
tA(UGC)L	1.13093	0	0	0	0	0	0	1.05658	0	1.09761	0	0	1.04264	1.01436	2.20163	0	1.03562	0	1.25701	0	0	0	0	0	0	1.04963
tA(UGC)O	1.13093	0	0	0	0	0	0	1.05658	0	1.09761	0	0	1.04264	1.01436	2.20163	0	1.03562	0	1.25701	0	0	0	0	0	0	1.04963
tA(UGC)Q	0	0	0	0	0	0	0	2.57289	0	2.64155	0	0	0	0	0	0	0	3.40463	2.88947	0	0	0	0	3.34908	2.64847	0
tC(GCA)B	0	0	0	1.26903	0	1.23879	0	0	1.20789	1.30451	0	0	0	1.85599	0	0	0	0	1.48543	0	1.32769	0	0	0	1.98185	0
tC(GCA)G	0	0	0	1.26903	0	1.23879	0	0	1.20789	1.30451	0	0	0	1.85599	0	0	0	0	1.48543	0	1.32769	0	0	0	1.98185	0
tC(GCA)P1	0	0	0	1.26903	0	1.23879	0	0	1.20789	1.30451	0	0	0	1.85599	0	0	0	0	1.48543	0	1.32769	0	0	0	1.98185	0
tC(GCA)P2	0	0	0	1.26903	0	1.23879	0	0	1.20789	1.30451	0	0	0	1.85599	0	0	0	0	1.48543	0	1.32769	0	0	0	1.98185	0
tC(GCA)Q	0	0	0	0	0	0	0	0	0	0	0	0	0	0	0	0	0	0	0	2.79909	0	0	0	2.48285	2.64847	0
tD(GUC)B	0	0	0	0	0	0	0	0	0	0	3.95327	0	0	0	0	0	0	0	0	0	0	0	0	0	0	0
tD(GUC)D	0	0	0	0	0	0	0	0	0	0	3.95327	0	0	0	0	0	0	0	0	0	0	0	0	0	0	0
tD(GUC)G1	0	0	0	0	0	0	0	0	0	0	3.95327	0	0	0	0	0	0	0	0	0	0	0	0	0	0	0
tD(GUC)G2	0	0	0	0	0	0	0	0	0	0	3.95327	0	0	0	0	0	0	0	0	0	0	0	0	0	0	0
tD(GUC)I1	0	0	0	0	0	0	0	0	0	0	3.95327	0	0	0	0	0	0	0	0	0	0	0	0	0	0	0
tD(GUC)I2	0	0	0	0	0	0	0	0	0	0	3.95327	0	0	0	0	0	0	0	0	0	0	0	0	0	0	0
tD(GUC)J1	0	0	0	0	0	0	0	0	0	0	3.95327	0	0	0	0	0	0	0	0	0	0	0	0	0	0	0
tD(GUC)J2	0	0	0	0	0	0	0	0	0	0	3.95327	0	0	0	0	0	0	0	0	0	0	0	0	0	0	0
tD(GUC)J3	0	0	0	0	0	0	0	0	0	0	3.95327	0	0	0	0	0	0	0	0	0	0	0	0	0	0	0
tD(GUC)J4	0	0	0	0	0	0	0	0	0	0	3.95327	0	0	0	0	0	0	0	0	0	0	0	0	0	0	0
tD(GUC)K	0	0	0	0	0	0	0	0	0	0	3.95327	0	0	0	0	0	0	0	0	0	0	0	0	0	0	0
tD(GUC)L1	0	0	0	0	0	0	0	0	0	0	3.95327	0	0	0	0	0	0	0	0	0	0	0	0	0	0	0
tD(GUC)L2	0	0	0	0	0	0	0	0	0	0	3.95327	0	0	0	0	0	0	0	0	0	0	0	0	0	0	0
tD(GUC)M	0	0	0	0	0	0	0	0	0	0	3.95327	0	0	0	0	0	0	0	0	0	0	0	0	0	0	0
tD(GUC)N	8.78856	8.55766	8.46634	8.79149	9.21895	8.9349	9.08143	9.21941	8.70328	8.45976	5.12805	8.33257	9.37484	7.99232	8.23232	8.66153	8.79867	9.35551	8.91477	9.4164	8.5716	8.34243	8.7985	8.82187	9.19377	9.1711
tD(GUC)O	0	0	0	0	0	0	0	0	0	0	3.95327	0	0	0	0	0	0	0	0	0	0	0	0	0	0	0
tD(GUC)Q	0	0	2.79077	0	2.66448	2.58256	0	0	0	0	0	0	0	2.53605	0	0	2.57046	0	0	0	0	0	0	3.38405	2.68032	0
tE(CUC)D	6.82566	6.42962	5.91025	6.96451	6.72342	6.80568	6.85549	6.62965	6.59723	6.3644	6.52904	6.22207	6.91468	6.29352	6.32463	6.31868	7.12495	6.28947	6.72629	5.42962	6.2817	6.19042	6.3156	6.30597	6.35209	6.29499
tE(CUC)I	6.82566	6.42962	5.91025	6.96451	6.72342	6.80568	6.85549	6.62965	6.59723	6.3644	6.52904	6.22207	6.91468	6.29352	6.32463	6.31868	7.12495	6.28947	6.72629	5.42962	6.2817	6.19042	6.3156	6.30597	6.35209	6.29499
tE(UUC)B	5.82909	5.88069	5.47151	6.03122	6.20984	6.22632	5.58286	5.85425	5.93452	5.70625	4.90545	4.69432	5.50716	5.12433	5.14527	4.95791	5.12019	5.33378	5.07596	4.97682	4.74953	4.50335	4.8166	5.19298	5.46793	5.26828
tE(UUC)C	5.82909	5.88069	5.47151	6.03122	6.20984	6.22632	5.58286	5.85425	5.93452	5.70625	4.90545	4.69432	5.50716	5.12433	5.14527	4.95791	5.12019	5.33378	5.07596	4.97682	4.74953	4.50335	4.8166	5.19298	5.46793	5.26828
tE(UUC)E1	5.82909	5.88069	5.47151	6.03122	6.20984	6.22632	5.58286	5.85425	5.93452	5.70625	4.90545	4.69432	5.50716	5.12433	5.14527	4.95791	5.12019	5.33378	5.07596	4.97682	4.74953	4.50335	4.8166	5.19298	5.46793	5.26828
tE(UUC)E2	5.82909	5.88069	5.47151	6.03122	6.20984	6.22632	5.58286	5.85425	5.93452	5.70625	4.90545	4.69432	5.50716	5.12433	5.14527	4.95791	5.12019	5.33378	5.07596	4.97682	4.74953	4.50335	4.8166	5.19298	5.46793	5.26828
tE(UUC)E3	5.82909	5.88069	5.47151	6.03122	6.20984	6.22632	5.58286	5.85425	5.93452	5.70625	4.90545	4.69432	5.50716	5.12433	5.14527	4.95791	5.12019	5.33378	5.07596	4.97682	4.74953	4.50335	4.8166	5.19298	5.46793	5.26828
tE(UUC)G1	5.82909	5.88069	5.47151	6.03122	6.20984	6.22632	5.58286	5.85425	5.93452	5.70625	4.90545	4.69432	5.50716	5.12433	5.14527	4.95791	5.12019	5.33378	5.07596	4.97682	4.74953	4.50335	4.8166	5.19298	5.46793	5.26828
tE(UUC)G2	5.82909	5.88069	5.47151	6.03122	6.20984	6.22632	5.58286	5.85425	5.93452	5.70625	4.90545	4.69432	5.50716	5.12433	5.14527	4.95791	5.12019	5.33378	5.07596	4.97682	4.74953	4.50335	4.8166	5.19298	5.46793	5.26828
tE(UUC)G3	5.82909	5.88069	5.47151	6.03122	6.20984	6.22632	5.58286	5.85425	5.93452	5.70625	4.90545	4.69432	5.50716	5.12433	5.14527	4.95791	5.12019	5.33378	5.07596	4.97682	4.74953	4.50335	4.8166	5.19298	5.46793	5.26828
tE(UUC)I	5.82909	5.88069	5.47151	6.03122	6.20984	6.22632	5.58286	5.85425	5.93452	5.70625	4.90545	4.69432	5.50716	5.12433	5.14527	4.95791	5.12019	5.33378	5.07596	4.97682	4.74953	4.50335	4.8166	5.19298	5.46793	5.26828
tE(UUC)J	5.82909	5.88069	5.47151	6.03122	6.20984	6.22632	5.58286	5.85425	5.93452	5.70625	4.90545	4.69432	5.50716	5.12433	5.14527	4.95791	5.12019	5.33378	5.07596	4.97682	4.74953	4.50335	4.8166	5.19298	5.46793	5.26828
tE(UUC)K	5.82909	5.88069	5.47151	6.03122	6.20984	6.22632	5.58286	5.85425	5.93452	5.70625	4.90545	4.69432	5.50716	5.12433	5.14527	4.95791	5.12019	5.33378	5.07596	4.97682	4.74953	4.50335	4.8166	5.19298	5.46793	5.26828
tE(UUC)L	5.82909	5.88069	5.47151	6.03122	6.20984	6.22632	5.58286	5.85425	5.93452	5.70625	4.90545	4.69432	5.50716	5.12433	5.14527	4.95791	5.12019	5.33378	5.07596	4.97682	4.74953	4.50335	4.8166	5.19298	5.46793	5.26828
tE(UUC)M	6.35191	6.1416	6.12039	6.16892	6.03826	5.73498	6.07916	6.55796	6.37487	4.80219	5.71946	4.74846	6.44973	5.1981	6.52246	4.95791	6.92991	5.02503	6.0009	6.03826	5.01436	6.29462	6.29333	5.59813	4.53605	5.01257
tE(UUC)P	5.82909	5.88069	5.47151	6.03122	6.20984	6.22632	5.58286	5.85425	5.93452	5.70625	4.90545	4.69432	5.50716	5.12433	5.14527	4.95791	5.12019	5.33378	5.07596	4.97682	4.74953	4.50335	4.8166	5.19298	5.46793	5.26828
tE(UUC)Q	0	0	0	0	0	0	0	0	0	0	0	0	0	0	0	0	0	3.55459	0	0	0	0	0	0	0	0
tF(GAA)B	0	0	0	0	0	0	0	0	0	0	0	0	0	0	0	0	0	0	0	0	0	0	0	0	0	0
tF(GAA)D	0	0	0	0	0	0	0	0	0	0	0	0	0	0	0	0	0	0	0	0	0	0	0	0	0	0
tF(GAA)F	0	0	0	0	0	0	0	0	0	0	0	0	0	0	0	0	0	0	0	0	0	0	0	0	0	0
tF(GAA)G	0	0	0	0	0	0	0	0	0	0	0	0	0	0	0	0	0	0	0	0	0	0	0	0	0	0
tF(GAA)H1	0	0	0	0	0	0	0	0	0	0	0	0	0	0	0	0	0	0	0	0	0	0	0	0	0	0
tF(GAA)H2	0	0	0	0	0	0	0	0	0	0	0	0	0	0	0	0	0	0	0	0	0	0	0	0	0	0
tF(GAA)M	0	0	0	0	0	0	0	0	0	0	0	0	0	0	0	0	0	0	0	0	0	0	0	0	0	0
tF(GAA)N	0	0	0	0	0	0	0	0	0	0	0	0	0	0	0	0	0	0	0	0	0	0	0	0	0	0
tF(GAA)P1	0	0	0	0	0	0	0	0	0	0	0	0	0	0	0	0	0	0	0	0	0	0	0	0	0	0
tF(GAA)P2	0	0	0	0	0	0	0	0	0	0	0	0	0	0	0	0	0	0	0	0	0	0	0	0	0	0
tF(GAA)Q	0	0	0	0	0	0	0	3.48156	0	2.67356	2.81558	0	0	0	0	0	0	2.56803	0	0	0	0	0	2.51602	0	0
tG(CCC)D	2.82985	3.51223	0	4.1635	4.20789	4.1152	4.26978	3.59694	3.51979	0	0	4.31397	3.57289	2.63923	0	3.43162	3.55704	3.55459	3.03386	4.39575	2.81352	3.47508	2.89336	2.62059	4.22651	5.49825
tG(CCC)O	0	0	3.79805	4.55827	2.77189	3.57168	3.72137	4.53543	2.64155	3.67129	5.34092	3.38405	3.57289	2.63923	2.84398	2.56071	4.49442	5.45943	0	2.94111	3.70708	3.47508	3.79286	5.5656	4.62176	3.59096
tG(GCC)B	1.12433	1.42223	0	1.29278	1.32193	2.05658	1.36177	1.04963	1.23266	1.09085	0.505891	0.687061	0.765535	0.739848	1.1375	0.704872	1.02857	1.62293	1.25701	0.895303	0	0.411426	0	0.731183	0.464668	0.773996
tG(GCC)C	1.12433	1.42223	0	1.29278	1.32193	2.05658	1.36177	1.04963	1.23266	1.09085	0.505891	0.687061	0.765535	0.739848	1.1375	0.704872	1.02857	1.62293	1.25701	0.895303	0	0.411426	0	0.731183	0.464668	0.773996
tG(GCC)D1	1.12433	1.42223	0	1.29278	1.32193	2.05658	1.36177	1.04963	1.23266	1.09085	0.505891	0.687061	0.765535	0.739848	1.1375	0.704872	1.02857	1.62293	1.25701	0.895303	0	0.411426	0	0.731183	0.464668	0.773996
tG(GCC)D2	1.12433	1.42223	0	1.29278	1.32193	2.05658	1.36177	1.04963	1.23266	1.09085	0.505891	0.687061	0.765535	0.739848	1.1375	0.704872	1.02857	1.62293	1.25701	0.895303	0	0.411426	0	0.731183	0.464668	0.773996
tG(GCC)E	1.12433	1.42223	0	1.29278	1.32193	2.05658	1.36177	1.04963	1.23266	1.09085	0.505891	0.687061	0.765535	0.739848	1.1375	0.704872	1.02857	1.62293	1.25701	0.895303	0	0.411426	0	0.731183	0.464668	0.773996
tG(GCC)F1	1.12433	1.42223	0	1.29278	1.32193	2.05658	1.36177	1.04963	1.23266	1.09085	0.505891	0.687061	0.765535	0.739848	1.1375	0.704872	1.02857	1.62293	1.25701	0.895303	0	0.411426	0	0.731183	0.464668	0.773996
tG(GCC)F2	1.12433	1.42223	0	1.29278	1.32193	2.05658	1.36177	1.04963	1.23266	1.09085	0.505891	0.687061	0.765535	0.739848	1.1375	0.704872	1.02857	1.62293	1.25701	0.895303	0	0.411426	0	0.731183	0.464668	0.773996
tG(GCC)G1	1.12433	1.42223	0	1.29278	1.32193	2.05658	1.36177	1.04963	1.23266	1.09085	0.505891	0.687061	0.765535	0.739848	1.1375	0.704872	1.02857	1.62293	1.25701	0.895303	0	0.411426	0	0.731183	0.464668	0.773996
tG(GCC)G2	1.12433	1.42223	0	1.29278	1.32193	2.05658	1.36177	1.04963	1.23266	1.09085	0.505891	0.687061	0.765535	0.739848	1.1375	0.704872	1.02857	1.62293	1.25701	0.895303	0	0.411426	0	0.731183	0.464668	0.773996
tG(GCC)J1	1.12433	1.42223	0	1.29278	1.32193	2.05658	1.36177	1.04963	1.23266	1.09085	0.505891	0.687061	0.765535	0.739848	1.1375	0.704872	1.02857	1.62293	1.25701	0.895303	0	0.411426	0	0.731183	0.464668	0.773996
tG(GCC)J2	1.12433	1.42223	0	1.29278	1.32193	2.05658	1.36177	1.04963	1.23266	1.09085	0.505891	0.687061	0.765535	0.739848	1.1375	0.704872	1.02857	1.62293	1.25701	0.895303	0	0.411426	0	0.731183	0.464668	0.773996
tG(GCC)M	1.12433	1.42223	0	1.29278	1.32193	2.05658	1.36177	1.04963	1.23266	1.09085	0.505891	0.687061	0.765535	0.739848	1.1375	0.704872	1.02857	1.62293	1.25701	0.895303	0	0.411426	0	0.731183	0.464668	0.773996
tG(GCC)O1	1.12433	1.42223	0	1.29278	1.32193	2.05658	1.36177	1.04963	1.23266	1.09085	0.505891	0.687061	0.765535	0.739848	1.1375	0.704872	1.02857	1.62293	1.25701	0.895303	0	0.411426	0	0.731183	0.464668	0.773996
tG(GCC)O2	1.12433	1.42223	0	1.29278	1.32193	2.05658	1.36177	1.04963	1.23266	1.09085	0.505891	0.687061	0.765535	0.739848	1.1375	0.704872	1.02857	1.62293	1.25701	0.895303	0	0.411426	0	0.731183	0.464668	0.773996
tG(GCC)P1	1.12433	1.42223	0	1.29278	1.32193	2.05658	1.36177	1.04963	1.23266	1.09085	0.505891	0.687061	0.765535	0.739848	1.1375	0.704872	1.02857	1.62293	1.25701	0.895303	0	0.411426	0	0.731183	0.464668	0.773996
tG(GCC)P2	1.12433	1.42223	0	1.29278	1.32193	2.05658	1.36177	1.04963	1.23266	1.09085	0.505891	0.687061	0.765535	0.739848	1.1375	0.704872	1.02857	1.62293	1.25701	0.895303	0	0.411426	0	0.731183	0.464668	0.773996
tG(UCC)G	6.13011	5.86468	5.65735	6.10203	6.90063	5.88435	5.79831	6.36422	5.48027	5.75034	4.49057	4.71039	5.84021	5.34127	5.17153	4.57592	5.05788	4.70487	4.64097	4.90497	4.96162	3.17951	5.45516	4.43296	5.40395	5.49825
tG(UCC)N	6.13011	5.86468	5.65735	6.10203	6.90063	5.88435	5.79831	6.36422	5.48027	5.75034	4.49057	4.71039	5.84021	5.34127	5.17153	4.57592	5.05788	4.70487	4.64097	4.90497	4.96162	3.17951	5.45516	4.43296	5.40395	5.49825
tG(UCC)O	6.13011	5.86468	5.65735	6.10203	6.90063	5.88435	5.79831	6.36422	5.48027	5.75034	4.49057	4.71039	5.84021	5.34127	5.17153	4.57592	5.05788	4.70487	4.64097	4.90497	4.96162	3.17951	5.45516	4.43296	5.40395	5.49825
tG(UCC)Q	0	0	0	0	0	0	0	0	0	0	0	0	0	0	0	0	0	0	0	0	0	0	0	0	0	0
tH(GUG)E1	2.99639	2.94298	2.488	3.30159	3.45812	3.13422	3.62293	3.15866	2.95047	3.23113	2.9241	2.9542	3.83086	2.63923	2.65535	3.68818	2.67582	4.22188	3.2032	3.39917	1.84398	2.76129	2.70266	3.4019	3.36177	3.27501
tH(GUG)E2	2.99639	2.94298	2.488	3.30159	3.45812	3.13422	3.62293	3.15866	2.95047	3.23113	2.9241	2.9542	3.83086	2.63923	2.65535	3.68818	2.67582	4.22188	3.2032	3.39917	1.84398	2.76129	2.70266	3.4019	3.36177	3.27501
tH(GUG)G1	2.99639	2.94298	2.488	3.30159	3.45812	3.13422	3.62293	3.15866	2.95047	3.23113	2.9241	2.9542	3.83086	2.63923	2.65535	3.68818	2.67582	4.22188	3.2032	3.39917	1.84398	2.76129	2.70266	3.4019	3.36177	3.27501
tH(GUG)G2	2.99639	2.94298	2.488	3.30159	3.45812	3.13422	3.62293	3.15866	2.95047	3.23113	2.9241	2.9542	3.83086	2.63923	2.65535	3.68818	2.67582	4.22188	3.2032	3.39917	1.84398	2.76129	2.70266	3.4019	3.36177	3.27501
tH(GUG)H	2.99639	2.94298	2.488	3.30159	3.45812	3.13422	3.62293	3.15866	2.95047	3.23113	2.9241	2.9542	3.83086	2.63923	2.65535	3.68818	2.67582	4.22188	3.2032	3.39917	1.84398	2.76129	2.70266	3.4019	3.36177	3.27501
tH(GUG)K	2.99639	2.94298	2.488	3.30159	3.45812	3.13422	3.62293	3.15866	2.95047	3.23113	2.9241	2.9542	3.83086	2.63923	2.65535	3.68818	2.67582	4.22188	3.2032	3.39917	1.84398	2.76129	2.70266	3.4019	3.36177	3.27501
tH(GUG)M	2.99639	2.94298	2.488	3.30159	3.45812	3.13422	3.62293	3.15866	2.95047	3.23113	2.9241	2.9542	3.83086	2.63923	2.65535	3.68818	2.67582	4.22188	3.2032	3.39917	1.84398	2.76129	2.70266	3.4019	3.36177	3.27501
tH(GUG)Q	0	0	0	0	0	0	0	0	0	0	0	0	0	0	0	0	0	2.56803	0	0	0	0	0	0	0	0
tI(AAU)B	1.46989	0	0	0.495695	1.14405	0	0.526069	0.485427	0	0.454176	0.565597	0	0.422233	0	0	0.275007	0	0.367371	0	1.25701	0	0.454176	0.555816	0.454176	0.454176	0.847997
tI(AAU)D	1.46989	0	0	0.495695	1.14405	0	0.526069	0.485427	0	0.454176	0.565597	0	0.422233	0	0	0.275007	0	0.367371	0	1.25701	0	0.454176	0.555816	0.454176	0.454176	0.847997
tI(AAU)E1	1.46989	0	0	0.495695	1.14405	0	0.526069	0.485427	0	0.454176	0.565597	0	0.422233	0	0	0.275007	0	0.367371	0	1.25701	0	0.454176	0.555816	0.454176	0.454176	0.847997
tI(AAU)E2	1.46989	0	0	0.495695	1.14405	0	0.526069	0.485427	0	0.454176	0.565597	0	0.422233	0	0	0.275007	0	0.367371	0	1.25701	0	0.454176	0.555816	0.454176	0.454176	0.847997
tI(AAU)G	1.46989	0	0	0.495695	1.14405	0	0.526069	0.485427	0	0.454176	0.565597	0	0.422233	0	0	0.275007	0	0.367371	0	1.25701	0	0.454176	0.555816	0.454176	0.454176	0.847997
tI(AAU)I1	1.46989	0	0	0.495695	1.14405	0	0.526069	0.485427	0	0.454176	0.565597	0	0.422233	0	0	0.275007	0	0.367371	0	1.25701	0	0.454176	0.555816	0.454176	0.454176	0.847997
tI(AAU)I2	1.46989	0	0	0.495695	1.14405	0	0.526069	0.485427	0	0.454176	0.565597	0	0.422233	0	0	0.275007	0	0.367371	0	1.25701	0	0.454176	0.555816	0.454176	0.454176	0.847997
tI(AAU)L1	1.46989	0	0	0.495695	1.14405	0	0.526069	0.485427	0	0.454176	0.565597	0	0.422233	0	0	0.275007	0	0.367371	0	1.25701	0	0.454176	0.555816	0.454176	0.454176	0.847997
tI(AAU)L2	1.46989	0	0	0.495695	1.14405	0	0.526069	0.485427	0	0.454176	0.565597	0	0.422233	0	0	0.275007	0	0.367371	0	1.25701	0	0.454176	0.555816	0.454176	0.454176	0.847997
tI(AAU)N1	1.46989	0	0	0.495695	1.14405	0	0.526069	0.485427	0	0.454176	0.565597	0	0.422233	0	0	0.275007	0	0.367371	0	1.25701	0	0.454176	0.555816	0.454176	0.454176	0.847997
tI(AAU)N2	1.46989	0	0	0.495695	1.14405	0	0.526069	0.485427	0	0.454176	0.565597	0	0.422233	0	0	0.275007	0	0.367371	0	1.25701	0	0.454176	0.555816	0.454176	0.454176	0.847997
tI(AAU)P1	1.46989	0	0	0.495695	1.14405	0	0.526069	0.485427	0	0.454176	0.565597	0	0.422233	0	0	0.275007	0	0.367371	0	1.25701	0	0.454176	0.555816	0.454176	0.454176	0.847997
tI(AAU)P2	1.46989	0	0	0.495695	1.14405	0	0.526069	0.485427	0	0.454176	0.565597	0	0.422233	0	0	0.275007	0	0.367371	0	1.25701	0	0.454176	0.555816	0.454176	0.454176	0.847997
tI(GAU)Q	2.6893	0	0	2.59216	0	0	0	0	0	2.64155	0	0	0	0	0	0	0	0	0	0	0	0	0	0	0	2.56803
tI(UAU)D	0	0	0	0	0	0	0	0	0	0	0	0	0	0	0	0	0	0	0	0	0	0	0	0	0	0
tI(UAU)L	0	0	0	0	0	0	0	0	0	0	0	0	0	0	0	0	0	0	0	0	0	0	0	0	0	0
tK(CUU)C	0.505891	0.286881	0.536053	0.411426	0.485427	0.464668	0	0.432959	0	0	0.545968	0.669027	1.09085	0	0.516015	0.731183	0.807355	0	0	0.879706	0	0	0	0	0	0.464668
tK(CUU)D1	0.505891	0.286881	0.536053	0.411426	0.485427	0.464668	0	0.432959	0	0	0.545968	0.669027	1.09085	0	0.516015	0.731183	0.807355	0	0	0.879706	0	0	0	0	0	0.464668
tK(CUU)D2	0.505891	0.286881	0.536053	0.411426	0.485427	0.464668	0	0.432959	0	0	0.545968	0.669027	1.09085	0	0.516015	0.731183	0.807355	0	0	0.879706	0	0	0	0	0	0.464668
tK(CUU)E1	0.505891	0.286881	0.536053	0.411426	0.485427	0.464668	0	0.432959	0	0	0.545968	0.669027	1.09085	0	0.516015	0.731183	0.807355	0	0	0.879706	0	0	0	0	0	0.464668
tK(CUU)E2	0.505891	0.286881	0.536053	0.411426	0.485427	0.464668	0	0.432959	0	0	0.545968	0.669027	1.09085	0	0.516015	0.731183	0.807355	0	0	0.879706	0	0	0	0	0	0.464668
tK(CUU)F	0.505891	0.286881	0.536053	0.411426	0.485427	0.464668	0	0.432959	0	0	0.545968	0.669027	1.09085	0	0.516015	0.731183	0.807355	0	0	0.879706	0	0	0	0	0	0.464668
tK(CUU)G1	0.505891	0.286881	0.536053	0.411426	0.485427	0.464668	0	0.432959	0	0	0.545968	0.669027	1.09085	0	0.516015	0.731183	0.807355	0	0	0.879706	0	0	0	0	0	0.464668
tK(CUU)G2	0.505891	0.286881	0.536053	0.411426	0.485427	0.464668	0	0.432959	0	0	0.545968	0.669027	1.09085	0	0.516015	0.731183	0.807355	0	0	0.879706	0	0	0	0	0	0.464668
tK(CUU)G3	0.505891	0.286881	0.536053	0.411426	0.485427	0.464668	0	0.432959	0	0	0.545968	0.669027	1.09085	0	0.516015	0.731183	0.807355	0	0	0.879706	0	0	0	0	0	0.464668
tK(CUU)I	0.505891	0.286881	0.536053	0.411426	0.485427	0.464668	0	0.432959	0	0	0.545968	0.669027	1.09085	0	0.516015	0.731183	0.807355	0	0	0.879706	0	0	0	0	0	0.464668
tK(CUU)J	0.505891	0.286881	0.536053	0.411426	0.485427	0.464668	0	0.432959	0	0	0.545968	0.669027	1.09085	0	0.516015	0.731183	0.807355	0	0	0.879706	0	0	0	0	0	0.464668
tK(CUU)K	0.505891	0.286881	0.536053	0.411426	0.485427	0.464668	0	0.432959	0	0	0.545968	0.669027	1.09085	0	0.516015	0.731183	0.807355	0	0	0.879706	0	0	0	0	0	0.464668
tK(CUU)M	0.505891	0.286881	0.536053	0.411426	0.485427	0.464668	0	0.432959	0	0	0.545968	0.669027	1.09085	0	0.516015	0.731183	0.807355	0	0	0.879706	0	0	0	0	0	0.464668
tK(CUU)P	0.505891	0.286881	0.536053	0.411426	0.485427	0.464668	0	0.432959	0	0	0.545968	0.669027	1.09085	0	0.516015	0.731183	0.807355	0	0	0.879706	0	0	0	0	0	0.464668
tK(UUU)D	0	0	0	0	0	0	0	0	0	0	0	1.20789	0	0	0	0	0	0.807355	0	0	0	0	0	0	0	0.823749
tK(UUU)G1	0	0	0	0	0	0	0	0	0	0	0	1.20789	0	0	0	0	0	0.807355	0	0	0	0	0	0	0	0.823749
tK(UUU)G2	0	0	0	0	0	0	0	0	0	0	0	1.20789	0	0	0	0	0	0.807355	0	0	0	0	0	0	0	0.823749
tK(UUU)K	0	0	0	0	0	0	0	0	0	0	0	1.20789	0	0	0	0	0	0.807355	0	0	0	0	0	0	0	0.823749
tK(UUU)L	0	0	0	0	0	0	0	0	0	0	0	1.20789	0	0	0	0	0	0.807355	0	0	0	0	0	0	0	0.823749
tK(UUU)O	0	0	0	0	0	0	0	0	0	0	0	1.20789	0	0	0	0	0	0.807355	0	0	0	0	0	0	0	0.823749
tK(UUU)P	0	0	0	0	0	0	0	0	0	0	0	1.20789	0	0	0	0	0	0.807355	0	0	0	0	0	0	0	0.823749
tK(UUU)Q	0	0	0	0	0	0	0	0	0	3.59335	0	3.30743	0	2.56803	0	0	2.60407	0	2.95791	0	0	2.52857	3.7137	0	2.71589	0
tL(CAA)A	2.50843	2.32193	1.57531	2.41414	3.31325	2.7761	3.16189	3.31325	2.63691	2.05311	2.01078	2.6017	3.09255	1.76977	3.10266	3.21257	2.57531	2.10434	2.10769	2.49057	2.49313	2.03914	1.79494	2.30743	3.04439	1.98914
tL(CAA)C	2.50843	2.32193	1.57531	2.41414	3.31325	2.7761	3.16189	3.31325	2.63691	2.05311	2.01078	2.6017	3.09255	1.76977	3.10266	3.21257	2.57531	2.10434	2.10769	2.49057	2.49313	2.03914	1.79494	2.30743	3.04439	1.98914
tL(CAA)D	2.50843	2.32193	1.57531	2.41414	3.31325	2.7761	3.16189	3.31325	2.63691	2.05311	2.01078	2.6017	3.09255	1.76977	3.10266	3.21257	2.57531	2.10434	2.10769	2.49057	2.49313	2.03914	1.79494	2.30743	3.04439	1.98914
tL(CAA)G1	2.50843	2.32193	1.57531	2.41414	3.31325	2.7761	3.16189	3.31325	2.63691	2.05311	2.01078	2.6017	3.09255	1.76977	3.10266	3.21257	2.57531	2.10434	2.10769	2.49057	2.49313	2.03914	1.79494	2.30743	3.04439	1.98914
tL(CAA)G2	2.50843	2.32193	1.57531	2.41414	3.31325	2.7761	3.16189	3.31325	2.63691	2.05311	2.01078	2.6017	3.09255	1.76977	3.10266	3.21257	2.57531	2.10434	2.10769	2.49057	2.49313	2.03914	1.79494	2.30743	3.04439	1.98914
tL(CAA)G3	2.50843	2.32193	1.57531	2.41414	3.31325	2.7761	3.16189	3.31325	2.63691	2.05311	2.01078	2.6017	3.09255	1.76977	3.10266	3.21257	2.57531	2.10434	2.10769	2.49057	2.49313	2.03914	1.79494	2.30743	3.04439	1.98914
tL(CAA)K	2.50843	2.32193	1.57531	2.41414	3.31325	2.7761	3.16189	3.31325	2.63691	2.05311	2.01078	2.6017	3.09255	1.76977	3.10266	3.21257	2.57531	2.10434	2.10769	2.49057	2.49313	2.03914	1.79494	2.30743	3.04439	1.98914
tL(CAA)L	2.50843	2.32193	1.57531	2.41414	3.31325	2.7761	3.16189	3.31325	2.63691	2.05311	2.01078	2.6017	3.09255	1.76977	3.10266	3.21257	2.57531	2.10434	2.10769	2.49057	2.49313	2.03914	1.79494	2.30743	3.04439	1.98914
tL(CAA)M	2.50843	2.32193	1.57531	2.41414	3.31325	2.7761	3.16189	3.31325	2.63691	2.05311	2.01078	2.6017	3.09255	1.76977	3.10266	3.21257	2.57531	2.10434	2.10769	2.49057	2.49313	2.03914	1.79494	2.30743	3.04439	1.98914
tL(CAA)N	2.50843	2.32193	1.57531	2.41414	3.31325	2.7761	3.16189	3.31325	2.63691	2.05311	2.01078	2.6017	3.09255	1.76977	3.10266	3.21257	2.57531	2.10434	2.10769	2.49057	2.49313	2.03914	1.79494	2.30743	3.04439	1.98914
tL(GAG)G	0	0	3.44626	0	0	2.37295	2.50589	0	2.32769	2.45943	0	0	0	0	0	0	0	0	2.70266	0	2.49313	0	0	0	0	0
tL(UAA)B1	0	0.632268	0	0	0	0	0	0	0.632268	0	0	1.57531	0	0	0.722466	0	0	0	0	1.26303	0	0	0	0	0	0
tL(UAA)B2	0	0.632268	0	0	0	0	0	0	0.632268	0	0	1.57531	0	0	0.722466	0	0	0	0	1.26303	0	0	0	0	0	0
tL(UAA)D	0	0.632268	0	0	0	0	0	0	0.632268	0	0	1.57531	0	0	0.722466	0	0	0	0	1.26303	0	0	0	0	0	0
tL(UAA)J	0	0.632268	0	0	0	0	0	0	0.632268	0	0	1.57531	0	0	0.722466	0	0	0	0	1.26303	0	0	0	0	0	0
tL(UAA)K	0	0.632268	0	0	0	0	0	0	0.632268	0	0	1.57531	0	0	0.722466	0	0	0	0	1.26303	0	0	0	0	0	0
tL(UAA)L	0	0.632268	0	0	0	0	0	0	0.632268	0	0	1.57531	0	0	0.722466	0	0	0	0	1.26303	0	0	0	0	0	0
tL(UAA)N	0	0.632268	0	0	0	0	0	0	0.632268	0	0	1.57531	0	0	0.722466	0	0	0	0	1.26303	0	0	0	0	0	0
tL(UAA)Q	0	0	0	0	0	0	0	0	0	0	0	0	0	0	0	0	0	0	0	0	0	0	0	0	0	0
tL(UAG)J	0	0	0	0	1.31615	0	0	0	0	0	0	0	0	0	0	0	0	0	0	0	0	0	0	0	0	0
tL(UAG)L1	0	0	0	0	1.31615	0	0	0	0	0	0	0	0	0	0	0	0	0	0	0	0	0	0	0	0	0
tL(UAG)L2	0	0	0	0	1.31615	0	0	0	0	0	0	0	0	0	0	0	0	0	0	0	0	0	0	0	0	0
TLC1	2.72028	3.19692	2.88947	2.65764	2.47768	2.80323	2.81967	2.70266	2.72465	2.17951	3.21257	2.98368	2.86196	1.60881	3.18428	2.88753	3.0321	1.76129	2.06695	2.11103	3.22651	2.90304	2.78241	2.03562	1.85599	1.90689
tM(CAU)C	0	0	0	0	0	0	0	0	0	0	0	0	0	0	0	0	0	0	0	0	0	0	0	0	0	0
tM(CAU)D	1.75275	0	1.16993	1.0635	1.63227	2.06005	0	1.65535	1.59932	1.09761	1.18903	1.5008	0	1.01436	2.20163	2.74416	0	0.925999	0	0	1.1177	1.5656	1.80735	0	1.10434	1.65535
tM(CAU)E	0	0	0	0	0	0	0	0	0	0	0	0	0	0	0	0	0	0	0	0	0	0	0	0	0	0
tM(CAU)J1	1.75275	0	1.16993	1.0635	1.63227	2.06005	0	1.65535	1.59932	1.09761	1.18903	1.5008	0	1.01436	2.20163	2.74416	0	0.925999	0	0	1.1177	1.5656	1.80735	0	1.10434	1.65535
tM(CAU)J2	1.75275	0	1.16993	1.0635	1.63227	2.06005	0	1.65535	1.59932	1.09761	1.18903	1.5008	0	1.01436	2.20163	2.74416	0	0.925999	0	0	1.1177	1.5656	1.80735	0	1.10434	1.65535
tM(CAU)J3	0	0	0	0	0	0	0	0	0	0	0	0	0	0	0	0	0	0	0	0	0	0	0	0	0	0
tM(CAU)M	1.75275	0	1.16993	1.0635	1.63227	2.06005	0	1.65535	1.59932	1.09761	1.18903	1.5008	0	1.01436	2.20163	2.74416	0	0.925999	0	0	1.1177	1.5656	1.80735	0	1.10434	1.65535
tM(CAU)O1	0	0	0	0	0	0	0	0	0	0	0	0	0	0	0	0	0	0	0	0	0	0	0	0	0	0
tM(CAU)O2	1.75275	0	1.16993	1.0635	1.63227	2.06005	0	1.65535	1.59932	1.09761	1.18903	1.5008	0	1.01436	2.20163	2.74416	0	0.925999	0	0	1.1177	1.5656	1.80735	0	1.10434	1.65535
tM(CAU)P	0	0	0	0	0	0	0	0	0	0	0	0	0	0	0	0	0	0	0	0	0	0	0	0	0	0
tM(CAU)Q1	0	0	0	0	0	0	0	0	0	0	0	0	0	0	0	0	0	0	0	0	0	0	0	2.48285	0	0
tM(CAU)Q2	0	0	0	0	0	0	0	0	0	0	0	0	0	0	0	0	0	0	0	0	0	0	0	0	0	0
tN(GUU)C	1.10434	0.9855	0.687061	1.04264	1.07039	1.34483	2.32769	2.75489	2.15704	1.91456	1.1635	1.47508	2.02857	2.15381	1.1177	0.545968	0.594549	0	0	0	1.43829	0.963474	0.687061	0.978196	1.41684	0.604071
tN(GUU)F	1.10434	0.9855	0.687061	1.04264	1.07039	1.34483	2.32769	2.75489	2.15704	1.91456	1.1635	1.47508	2.02857	2.15381	1.1177	0.545968	0.594549	0	0	0	1.43829	0.963474	0.687061	0.978196	1.41684	0.604071
tN(GUU)G	1.10434	0.9855	0.687061	1.04264	1.07039	1.34483	2.32769	2.75489	2.15704	1.91456	1.1635	1.47508	2.02857	2.15381	1.1177	0.545968	0.594549	0	0	0	1.43829	0.963474	0.687061	0.978196	1.41684	0.604071
tN(GUU)K	1.10434	0.9855	0.687061	1.04264	1.07039	1.34483	2.32769	2.75489	2.15704	1.91456	1.1635	1.47508	2.02857	2.15381	1.1177	0.545968	0.594549	0	0	0	1.43829	0.963474	0.687061	0.978196	1.41684	0.604071
tN(GUU)L	1.10434	0.9855	0.687061	1.04264	1.07039	1.34483	2.32769	2.75489	2.15704	1.91456	1.1635	1.47508	2.02857	2.15381	1.1177	0.545968	0.594549	0	0	0	1.43829	0.963474	0.687061	0.978196	1.41684	0.604071
tN(GUU)N1	1.10434	0.9855	0.687061	1.04264	1.07039	1.34483	2.32769	2.75489	2.15704	1.91456	1.1635	1.47508	2.02857	2.15381	1.1177	0.545968	0.594549	0	0	0	1.43829	0.963474	0.687061	0.978196	1.41684	0.604071
tN(GUU)N2	1.10434	0.9855	0.687061	1.04264	1.07039	1.34483	2.32769	2.75489	2.15704	1.91456	1.1635	1.47508	2.02857	2.15381	1.1177	0.545968	0.594549	0	0	0	1.43829	0.963474	0.687061	0.978196	1.41684	0.604071
tN(GUU)O1	1.10434	0.9855	0.687061	1.04264	1.07039	1.34483	2.32769	2.75489	2.15704	1.91456	1.1635	1.47508	2.02857	2.15381	1.1177	0.545968	0.594549	0	0	0	1.43829	0.963474	0.687061	0.978196	1.41684	0.604071
tN(GUU)O2	1.10434	0.9855	0.687061	1.04264	1.07039	1.34483	2.32769	2.75489	2.15704	1.91456	1.1635	1.47508	2.02857	2.15381	1.1177	0.545968	0.594549	0	0	0	1.43829	0.963474	0.687061	0.978196	1.41684	0.604071
tN(GUU)P	1.10434	0.9855	0.687061	1.04264	1.07039	1.34483	2.32769	2.75489	2.15704	1.91456	1.1635	1.47508	2.02857	2.15381	1.1177	0.545968	0.594549	0	0	0	1.43829	0.963474	0.687061	0.978196	1.41684	0.604071
tN(GUU)Q	0	0	0	0	0	0	0	2.74846	0	0	0	3.42492	0	0	0	0	0	2.70929	3.07211	0	0	0	0	2.65764	0	0
tP(AGG)C	0	0	0	0	0	1.8953	0	1.91456	0	0	0	0	0	0	2.0321	0	1.88362	0	0	0	0	1.81967	0	0	0	0
tP(AGG)N	0	0	0	0	0	1.8953	0	1.91456	0	0	0	0	0	0	2.0321	0	1.88362	0	0	0	0	1.81967	0	0	0	0
tP(UGG)A	2.52356	1.45418	0.722466	2.46205	2.62761	2.38681	1.59932	2.02857	1.73552	2.09085	1.29866	1.53107	2.21101	2.16672	2.53854	2.41954	2.80323	2.19535	0	1.98914	2.81352	1.0072	1.9486	2.32481	3.14893	2.22651
tP(UGG)F	2.52356	1.45418	0.722466	2.46205	2.62761	2.38681	1.59932	2.02857	1.73552	2.09085	1.29866	1.53107	2.21101	2.16672	2.53854	2.41954	2.80323	2.19535	0	1.98914	2.81352	1.0072	1.9486	2.32481	3.14893	2.22651
tP(UGG)H	2.52356	1.45418	0.722466	2.46205	2.62761	2.38681	1.59932	2.02857	1.73552	2.09085	1.29866	1.53107	2.21101	2.16672	2.53854	2.41954	2.80323	2.19535	0	1.98914	2.81352	1.0072	1.9486	2.32481	3.14893	2.22651
tP(UGG)L	2.52356	1.45418	0.722466	2.46205	2.62761	2.38681	1.59932	2.02857	1.73552	2.09085	1.29866	1.53107	2.21101	2.16672	2.53854	2.41954	2.80323	2.19535	0	1.98914	2.81352	1.0072	1.9486	2.32481	3.14893	2.22651
tP(UGG)M	2.52356	1.45418	0.722466	2.46205	2.62761	2.38681	1.59932	2.02857	1.73552	2.09085	1.29866	1.53107	2.21101	2.16672	2.53854	2.41954	2.80323	2.19535	0	1.98914	2.81352	1.0072	1.9486	2.32481	3.14893	2.22651
tP(UGG)N1	2.52356	1.45418	0.722466	2.46205	2.62761	2.38681	1.59932	2.02857	1.73552	2.09085	1.29866	1.53107	2.21101	2.16672	2.53854	2.41954	2.80323	2.19535	0	1.98914	2.81352	1.0072	1.9486	2.32481	3.14893	2.22651
tP(UGG)N2	2.52356	1.45418	0.722466	2.46205	2.62761	2.38681	1.59932	2.02857	1.73552	2.09085	1.29866	1.53107	2.21101	2.16672	2.53854	2.41954	2.80323	2.19535	0	1.98914	2.81352	1.0072	1.9486	2.32481	3.14893	2.22651
tP(UGG)O1	2.52356	1.45418	0.722466	2.46205	2.62761	2.38681	1.59932	2.02857	1.73552	2.09085	1.29866	1.53107	2.21101	2.16672	2.53854	2.41954	2.80323	2.19535	0	1.98914	2.81352	1.0072	1.9486	2.32481	3.14893	2.22651
tP(UGG)O2	2.52356	1.45418	0.722466	2.46205	2.62761	2.38681	1.59932	2.02857	1.73552	2.09085	1.29866	1.53107	2.21101	2.16672	2.53854	2.41954	2.80323	2.19535	0	1.98914	2.81352	1.0072	1.9486	2.32481	3.14893	2.22651
tP(UGG)O3	0	0	0.722466	4.81147	3.66107	0	0	0	0	0	0	1.53107	0	0	0	0	0	0	3.94205	0	0	1.0072	0	0	0	0
tP(UGG)Q	0	0	0	0	0	2.68706	0	0	0	0	0	0	0	0	0	0	0	2.67129	0	0	0	0	0	0	0	0
tQ(CUG)M	3.72465	2.63459	4.7447	4.8679	6.14832	5.07296	5.4489	3.59694	5.87283	4.61353	4.37643	4.31397	5.2902	5.42156	4.68594	5.14037	4.80374	4.49185	4.4957	3.84499	5.21684	5.37469	5.3067	4.04002	5.18706	5.31034
tQ(UUG)B	2.82985	2.63459	0	3.61824	2.77189	0.748461	2.82782	4.2854	0	4.92362	0	0	3.57289	2.63923	3.74093	3.43162	2.67582	4.55888	0	4.39575	0.807355	0	0	3.12598	4.62176	4.13586
tQ(UUG)C	1.45943	0	0.941106	0.85599	0.871844	0.748461	0	1.21412	0	0	0	0	1.35614	0	0	0	0	1.65535	1.02148	0	0.807355	0	0	1.07039	1.42761	0
tQ(UUG)D1	1.45943	0	0.941106	0.85599	0.871844	0.748461	0	1.21412	0	0	0	0	1.35614	0	0	0	0	1.65535	1.02148	0	0.807355	0	0	1.07039	1.42761	0
tQ(UUG)D2	1.45943	0	0.941106	0.85599	0.871844	0.748461	0	1.21412	0	0	0	0	1.35614	0	0	0	0	1.65535	1.02148	0	0.807355	0	0	1.07039	1.42761	0
tQ(UUG)D3	1.45943	0	0.941106	0.85599	0.871844	0.748461	0	1.21412	0	0	0	0	1.35614	0	0	0	0	1.65535	1.02148	0	0.807355	0	0	1.07039	1.42761	0
tQ(UUG)E1	1.45943	0	0.941106	0.85599	0.871844	0.748461	0	1.21412	0	0	0	0	1.35614	0	0	0	0	1.65535	1.02148	0	0.807355	0	0	1.07039	1.42761	0
tQ(UUG)E2	0	0	0	0	0	0	0	0	0	0	0	0	2.6893	0	0	0	0	0	0	0	0	0	0	2.62059	2.78869	0
tQ(UUG)H	1.45943	0	0.941106	0.85599	0.871844	0.748461	0	1.21412	0	0	0	0	1.35614	0	0	0	0	1.65535	1.02148	0	0.807355	0	0	1.07039	1.42761	0
tQ(UUG)L	1.45943	0	0.941106	0.85599	0.871844	0.748461	0	1.21412	0	0	0	0	1.35614	0	0	0	0	1.65535	1.02148	0	0.807355	0	0	1.07039	1.42761	0
tQ(UUG)Q	0	0	3.64501	4.70929	3.5097	4.35191	4.11353	3.44626	2.50335	2.64155	2.78241	0	3.42223	3.90689	0	2.42492	2.53605	6.27984	6.50335	6.59051	0	0	2.75061	6.12743	6.22362	6.63749
tR(ACG)D	1.75275	0	0	2.42761	1.09085	1.04264	2.18587	2.89918	2.01792	0	1.18903	0	1.04264	1.59932	2.53605	1.94486	2.04963	0	1.9222	0	2.50589	2.56316	2.58256	0	0	1.04963
tR(ACG)E	1.75275	0	0	2.42761	1.09085	1.04264	2.18587	2.89918	2.01792	0	1.18903	0	1.04264	1.59932	2.53605	1.94486	2.04963	0	1.9222	0	2.50589	2.56316	2.58256	0	0	1.04963
tR(ACG)J	0	0	0	0	0	2.65076	0	0	2.60407	0	0	0	2.65306	0	0	0	0	0	0	0	0	0	0	0	0	0
tR(ACG)K	1.75275	0	0	2.42761	1.09085	1.04264	2.18587	2.89918	2.01792	0	1.18903	0	1.04264	1.59932	2.53605	1.94486	2.04963	0	1.9222	0	2.50589	2.56316	2.58256	0	0	1.04963
tR(ACG)L	1.75275	0	0	2.42761	1.09085	1.04264	2.18587	2.89918	2.01792	0	1.18903	0	1.04264	1.59932	2.53605	1.94486	2.04963	0	1.9222	0	2.50589	2.56316	2.58256	0	0	1.04963
tR(ACG)O	1.75275	0	0	2.42761	1.09085	1.04264	2.18587	2.89918	2.01792	0	1.18903	0	1.04264	1.59932	2.53605	1.94486	2.04963	0	1.9222	0	2.50589	2.56316	2.58256	0	0	1.04963
tR(ACG)Q2	0	0	0	0	0	0	0	0	0	0	0	0	0	0	0	0	0	0	0	0	2.74201	0	0	0	0	0
tR(CCG)L	0	0	2.89724	0	0	0	2.82782	0	2.64155	2.78031	0	0	0	3.51979	0	3.43162	3.55704	0	0	2.94111	0	2.59932	2.89336	2.62059	2.78869	2.70708
tR(CCU)J	0	0	0	0	0	0	0	0	0	0	0	0	0	0	2.84398	0	0	0	0	0	0	0	0	0	0	0
tR(UCU)B	1.07724	0	1.46467	1.34483	0	0.454176	0	0	0.871844	0	0.604071	0	0.992768	0	0.641546	0	0.575312	0.575312	0	0	0.632268	0.545968	0	0.495695	0	0
tR(UCU)D	1.07724	0	1.46467	1.34483	0	0.454176	0	0	0.871844	0	0.604071	0	0.992768	0	0.641546	0	0.575312	0.575312	0	0	0.632268	0.545968	0	0.495695	0	0
tR(UCU)E	1.07724	0	1.46467	1.34483	0	0.454176	0	0	0.871844	0	0.604071	0	0.992768	0	0.641546	0	0.575312	0.575312	0	0	0.632268	0.545968	0	0.495695	0	0
tR(UCU)G1	1.07724	0	1.46467	1.34483	0	0.454176	0	0	0.871844	0	0.604071	0	0.992768	0	0.641546	0	0.575312	0.575312	0	0	0.632268	0.545968	0	0.495695	0	0
tR(UCU)G2	1.07724	0	1.46467	1.34483	0	0.454176	0	0	0.871844	0	0.604071	0	0.992768	0	0.641546	0	0.575312	0.575312	0	0	0.632268	0.545968	0	0.495695	0	0
tR(UCU)G3	1.07724	0	1.46467	1.34483	0	0.454176	0	0	0.871844	0	0.604071	0	0.992768	0	0.641546	0	0.575312	0.575312	0	0	0.632268	0.545968	0	0.495695	0	0
tR(UCU)J1	1.07724	0	1.46467	1.34483	0	0.454176	0	0	0.871844	0	0.604071	0	0.992768	0	0.641546	0	0.575312	0.575312	0	0	0.632268	0.545968	0	0.495695	0	0
tR(UCU)J2	1.07724	0	1.46467	1.34483	0	0.454176	0	0	0.871844	0	0.604071	0	0.992768	0	0.641546	0	0.575312	0.575312	0	0	0.632268	0.545968	0	0.495695	0	0
tR(UCU)K	1.07724	0	1.46467	1.34483	0	0.454176	0	0	0.871844	0	0.604071	0	0.992768	0	0.641546	0	0.575312	0.575312	0	0	0.632268	0.545968	0	0.495695	0	0
tR(UCU)M1	1.07724	0	1.46467	1.34483	0	0.454176	0	0	0.871844	0	0.604071	0	0.992768	0	0.641546	0	0.575312	0.575312	0	0	0.632268	0.545968	0	0.495695	0	0
tR(UCU)M2	1.07724	0	1.46467	1.34483	0	0.454176	0	0	0.871844	0	0.604071	0	0.992768	0	0.641546	0	0.575312	0.575312	0	0	0.632268	0.545968	0	0.495695	0	0
tR(UCU)Q1	0	0	0	0	0	0	0	0	0	0	0	0	0	2.60407	0	0	0	0	0	0	0	0	0	0	0	0
tS(AGA)A	0.555816	0.485427	0.584963	0.516015	0.536053	0.505891	0.956057	1.18903	0.485427	1.23266	0.594549	0	0	0.847997	0	0.464668	0.495695	0	0	1.02148	1.25701	0	0	0	0.536053	1.18269
tS(AGA)B	0.555816	0.485427	0.584963	0.516015	0.536053	0.505891	0.956057	1.18903	0.485427	1.23266	0.594549	0	0	0.847997	0	0.464668	0.495695	0	0	1.02148	1.25701	0	0	0	0.536053	1.18269
tS(AGA)D1	0.555816	0.485427	0.584963	0.516015	0.536053	0.505891	0.956057	1.18903	0.485427	1.23266	0.594549	0	0	0.847997	0	0.464668	0.495695	0	0	1.02148	1.25701	0	0	0	0.536053	1.18269
tS(AGA)D2	0.555816	0.485427	0.584963	0.516015	0.536053	0.505891	0.956057	1.18903	0.485427	1.23266	0.594549	0	0	0.847997	0	0.464668	0.495695	0	0	1.02148	1.25701	0	0	0	0.536053	1.18269
tS(AGA)D3	0	0	0	0	0	0	0	0	0	0	0	0	0	0	0	0	0	0	0	0	0	0	0	0	0	0
tS(AGA)E	0.555816	0.485427	0.584963	0.516015	0.536053	0.505891	0.956057	1.18903	0.485427	1.23266	0.594549	0	0	0.847997	0	0.464668	0.495695	0	0	1.02148	1.25701	0	0	0	0.536053	1.18269
tS(AGA)G	0.555816	0.485427	0.584963	0.516015	0.536053	0.505891	0.956057	1.18903	0.485427	1.23266	0.594549	0	0	0.847997	0	0.464668	0.495695	0	0	1.02148	1.25701	0	0	0	0.536053	1.18269
tS(AGA)H	0.555816	0.485427	0.584963	0.516015	0.536053	0.505891	0.956057	1.18903	0.485427	1.23266	0.594549	0	0	0.847997	0	0.464668	0.495695	0	0	1.02148	1.25701	0	0	0	0.536053	1.18269
tS(AGA)J	0.555816	0.485427	0.584963	0.516015	0.536053	0.505891	0.956057	1.18903	0.485427	1.23266	0.594549	0	0	0.847997	0	0.464668	0.495695	0	0	1.02148	1.25701	0	0	0	0.536053	1.18269
tS(AGA)L	0.555816	0.485427	0.584963	0.516015	0.536053	0.505891	0.956057	1.18903	0.485427	1.23266	0.594549	0	0	0.847997	0	0.464668	0.495695	0	0	1.02148	1.25701	0	0	0	0.536053	1.18269
tS(AGA)M	0.555816	0.485427	0.584963	0.516015	0.536053	0.505891	0.956057	1.18903	0.485427	1.23266	0.594549	0	0	0.847997	0	0.464668	0.495695	0	0	1.02148	1.25701	0	0	0	0.536053	1.18269
tS(CGA)C	1.1177	0	1.1635	2.41414	0	0	2.50589	0	0	0	0	0	0	0	2.52356	0	0	0	0	0	0	0	0	2.30743	0	0
tS(GCU)F	0	0	0	0	0	0	0	0	0	0	0	0	0	0	0	0	0	0	0	0	0	0	0	0	0	0
tS(GCU)L	0	0	0	3.84699	3.89142	2.36737	3.4019	0	0	0	4.0798	4.01792	0	3.76977	0	4.0505	0	3.27053	2.76129	0	0	3.72465	0	0	2.52356	3.30597
tS(GCU)O	0	0	0	0	0	0	0	0	0	0	0	0	0	0	0	0	0	0	0	0	0	0	0	0	0	0
tS(GCU)Q1	0	0	0	0	2.34767	0	0	0	0	0	0	0	2.26903	0	0	0	0	0	0	2.50843	0	0	0	2.20789	2.36457	0
tS(UGA)E	1.1177	1.22033	1.1635	3.03738	1.31615	1.9222	2.85599	3.45154	2.32769	0	2.12763	3.41414	3.60288	1.87971	2.05658	3.28836	2.98003	1.90689	0	1.43829	2.0321	2.90111	1.40054	0	2.46728	1.93734
tS(UGA)I	1.1177	1.22033	1.1635	3.03738	1.31615	1.9222	2.85599	3.45154	2.32769	0	2.12763	3.41414	3.60288	1.87971	2.05658	3.28836	2.98003	1.90689	0	1.43829	2.0321	2.90111	1.40054	0	2.46728	1.93734
tS(UGA)P	1.1177	1.22033	1.1635	3.03738	1.31615	1.9222	2.85599	3.45154	2.32769	0	2.12763	3.41414	3.60288	1.87971	2.05658	3.28836	2.98003	1.90689	0	1.43829	2.0321	2.90111	1.40054	0	2.46728	1.93734
tS(UGA)Q2	3.15543	2.12763	0	0	0	0	2.30743	0	0	0	2.39506	0	2.17632	0	3.16993	0	2.1635	2.1635	0	0	0	2.09424	0	3.45943	3.11103	3.0268
tT(AGU)B	0	0	0.650765	0	0	0	1.05658	1.30451	0.545968	0	0.659925	0	0.565597	0	0.632268	0	0.963474	0	0	0.669027	0.613532	0.918386	0.650765	0	0	0.575312
tT(AGU)C	0	0	0.650765	0	0	0	1.05658	1.30451	0.545968	0	0.659925	0	0.565597	0	0.632268	0	0.963474	0	0	0.669027	0.613532	0.918386	0.650765	0	0	0.575312
tT(AGU)D	0	0	0.650765	0	0	0	1.05658	1.30451	0.545968	0	0.659925	0	0.565597	0	0.632268	0	0.963474	0	0	0.669027	0.613532	0.918386	0.650765	0	0	0.575312
tT(AGU)H	0	0	0.650765	0	0	0	1.05658	1.30451	0.545968	0	0.659925	0	0.565597	0	0.632268	0	0.963474	0	0	0.669027	0.613532	0.918386	0.650765	0	0	0.575312
tT(AGU)I1	0	0	0.650765	0	0	0	1.05658	1.30451	0.545968	0	0.659925	0	0.565597	0	0.632268	0	0.963474	0	0	0.669027	0.613532	0.918386	0.650765	0	0	0.575312
tT(AGU)I2	0	0	0.650765	0	0	0	1.05658	1.30451	0.545968	0	0.659925	0	0.565597	0	0.632268	0	0.963474	0	0	0.669027	0.613532	0.918386	0.650765	0	0	0.575312
tT(AGU)J	0	0	0.650765	0	0	0	1.05658	1.30451	0.545968	0	0.659925	0	0.565597	0	0.632268	0	0.963474	0	0	0.669027	0.613532	0.918386	0.650765	0	0	0.575312
tT(AGU)N1	0	0	0.650765	0	0	0	1.05658	1.30451	0.545968	0	0.659925	0	0.565597	0	0.632268	0	0.963474	0	0	0.669027	0.613532	0.918386	0.650765	0	0	0.575312
tT(AGU)N2	0	0	0.650765	0	0	0	1.05658	1.30451	0.545968	0	0.659925	0	0.565597	0	0.632268	0	0.963474	0	0	0.669027	0.613532	0.918386	0.650765	0	0	0.575312
tT(AGU)O1	0	0	0.650765	0	0	0	1.05658	1.30451	0.545968	0	0.659925	0	0.565597	0	0.632268	0	0.963474	0	0	0.669027	0.613532	0.918386	0.650765	0	0	0.575312
tT(AGU)O2	0	0	0.650765	0	0	0	1.05658	1.30451	0.545968	0	0.659925	0	0.565597	0	0.632268	0	0.963474	0	0	0.669027	0.613532	0.918386	0.650765	0	0	0.575312
tT(CGU)K	0	2.63459	2.89724	0	2.77189	0	2.82782	0	3.51979	0	0	3.38405	0	0	3.74093	2.56071	0	3.55459	0	0	0	0	2.89336	3.49825	0	2.70708
tT(UGU)G1	0	0	1.65535	0	1.55582	0	3.1127	1.51096	2.16672	0	0	2.05311	0	0	2.35614	2.83794	3.0321	0	1.76553	1.69153	2.7137	2.59932	3.79286	0	0	1.26903
tT(UGU)G2	0	0	1.65535	0	1.55582	0	3.1127	1.51096	2.16672	0	0	2.05311	0	0	2.35614	2.83794	3.0321	0	1.76553	1.69153	2.7137	2.59932	3.79286	0	0	1.26903
tT(UGU)H	0	0	0	0	0	0	0	0	0	0	0	0	0	0	0	0	0	0	0	0	0	0	0	0	0	0
tT(UGU)P	0	0	1.65535	0	1.55582	0	3.1127	1.51096	2.16672	0	0	2.05311	0	0	2.35614	2.83794	3.0321	0	1.76553	1.69153	2.7137	2.59932	3.79286	0	0	1.26903
tT(UGU)Q1	0	0	0	0	0	0	0	0	0	0	0	0	0	0	0	0	0	0	0	0	0	0	0	0	0	0
tT(XXX)Q2	0	0	0	0	0	0	0	0	0	0	0	0	0	2.56803	0	0	0	0	0	2.8679	0	0	0	0	0	0
tV(AAC)E1	0	0.765535	0	0.815575	1.36177	0.454176	1.40054	0.454176	0.432959	0	0.526069	1.18269	1.30451	0.765535	1.41684	0.731183	0.443607	1.0635	0.565597	1.23266	0	0.422233	0.903038	0.432959	0	1.08406
tV(AAC)E2	0	0.765535	0	0.815575	1.36177	0.454176	1.40054	0.454176	0.432959	0	0.526069	1.18269	1.30451	0.765535	1.41684	0.731183	0.443607	1.0635	0.565597	1.23266	0	0.422233	0.903038	0.432959	0	1.08406
tV(AAC)G1	0	0.765535	0	0.815575	1.36177	0.454176	1.40054	0.454176	0.432959	0	0.526069	1.18269	1.30451	0.765535	1.41684	0.731183	0.443607	1.0635	0.565597	1.23266	0	0.422233	0.903038	0.432959	0	1.08406
tV(AAC)G2	0	0.765535	0	0.815575	1.36177	0.454176	1.40054	0.454176	0.432959	0	0.526069	1.18269	1.30451	0.765535	1.41684	0.731183	0.443607	1.0635	0.565597	1.23266	0	0.422233	0.903038	0.432959	0	1.08406
tV(AAC)G3	0	0.765535	0	0.815575	1.36177	0.454176	1.40054	0.454176	0.432959	0	0.526069	1.18269	1.30451	0.765535	1.41684	0.731183	0.443607	1.0635	0.565597	1.23266	0	0.422233	0.903038	0.432959	0	1.08406
tV(AAC)H	0	0.765535	0	0.815575	1.36177	0.454176	1.40054	0.454176	0.432959	0	0.526069	1.18269	1.30451	0.765535	1.41684	0.731183	0.443607	1.0635	0.565597	1.23266	0	0.422233	0.903038	0.432959	0	1.08406
tV(AAC)J	0	0.765535	0	0.815575	1.36177	0.454176	1.40054	0.454176	0.432959	0	0.526069	1.18269	1.30451	0.765535	1.41684	0.731183	0.443607	1.0635	0.565597	1.23266	0	0.422233	0.903038	0.432959	0	1.08406
tV(AAC)K1	0	0.765535	0	0.815575	1.36177	0.454176	1.40054	0.454176	0.432959	0	0.526069	1.18269	1.30451	0.765535	1.41684	0.731183	0.443607	1.0635	0.565597	1.23266	0	0.422233	0.903038	0.432959	0	1.08406
tV(AAC)K2	0	0.765535	0	0.815575	1.36177	0.454176	1.40054	0.454176	0.432959	0	0.526069	1.18269	1.30451	0.765535	1.41684	0.731183	0.443607	1.0635	0.565597	1.23266	0	0.422233	0.903038	0.432959	0	1.08406
tV(AAC)L	0	0.765535	0	0.815575	1.36177	0.454176	1.40054	0.454176	0.432959	0	0.526069	1.18269	1.30451	0.765535	1.41684	0.731183	0.443607	1.0635	0.565597	1.23266	0	0.422233	0.903038	0.432959	0	1.08406
tV(AAC)M1	0	0.765535	0	0.815575	1.36177	0.454176	1.40054	0.454176	0.432959	0	0.526069	1.18269	1.30451	0.765535	1.41684	0.731183	0.443607	1.0635	0.565597	1.23266	0	0.422233	0.903038	0.432959	0	1.08406
tV(AAC)M2	0	0.765535	0	0.815575	1.36177	0.454176	1.40054	0.454176	0.432959	0	0.526069	1.18269	1.30451	0.765535	1.41684	0.731183	0.443607	1.0635	0.565597	1.23266	0	0.422233	0.903038	0.432959	0	1.08406
tV(AAC)M3	0	0.765535	0	0.815575	1.36177	0.454176	1.40054	0.454176	0.432959	0	0.526069	1.18269	1.30451	0.765535	1.41684	0.731183	0.443607	1.0635	0.565597	1.23266	0	0.422233	0.903038	0.432959	0	1.08406
tV(AAC)O	0	0.765535	0	0.815575	1.36177	0.454176	1.40054	0.454176	0.432959	0	0.526069	1.18269	1.30451	0.765535	1.41684	0.731183	0.443607	1.0635	0.565597	1.23266	0	0.422233	0.903038	0.432959	0	1.08406
tV(CAC)D	1.98914	3.10098	2.85997	3.2032	3.24489	3.53232	1.9855	3.18269	1.82375	1.94486	2.88557	3.88264	3.53232	2.60407	2.80735	2.52356	3.81455	2.63691	4.20398	3.42358	2.7761	1.79077	2.04264	3.75489	3.26303	4.09508
tV(CAC)H	1.98914	3.10098	2.85997	3.2032	3.24489	3.53232	1.9855	3.18269	1.82375	1.94486	2.88557	3.88264	3.53232	2.60407	2.80735	2.52356	3.81455	2.63691	4.20398	3.42358	2.7761	1.79077	2.04264	3.75489	3.26303	4.09508
tV(UAC)B	3.64731	1.7866	2.82375	2.65992	0	1.83592	3.26604	2.63923	3.44228	1.91456	0	2.44626	3.12102	3.44228	2.77189	2.9855	2.60407	2.6017	3.48027	0	1.94111	1.76129	3.33485	3.71589	3.6017	2.63459
tV(UAC)D	3.64731	1.7866	2.82375	2.65992	0	1.83592	3.26604	2.63923	3.44228	1.91456	0	2.44626	3.12102	3.44228	2.77189	2.9855	2.60407	2.6017	3.48027	0	1.94111	1.76129	3.33485	3.71589	3.6017	2.63459
tV(UAC)Q	0	0	0	0	0	0	0	0	0	0	0	0	0	0	0	0	0	0	0	0	0	0	0	0	0	0
tW(CCA)G1	0	0	0	0	0.978196	0	0	0	0	0	0	0	0	0	0	0	0	0	0	0	0	0	0	0	0	0
tW(CCA)G2	0	0	0	0	0.978196	0	0	0	0	0	0	0	0	0	0	0	0	0	0	0	0	0	0	0	0	0
tW(CCA)J	0	0	0	0	0.978196	0	0	0	0	0	0	0	0	0	0	0	0	0	0	0	0	0	0	0	0	0
tW(CCA)K	0	0	0	0	0.978196	0	0	0	0	0	0	0	0	0	0	0	0	0	0	0	0	0	0	0	0	0
tW(CCA)M	0	0	0	0	0.978196	0	0	0	0	0	0	0	0	0	0	0	0	0	0	0	0	0	0	0	0	0
tW(CCA)P	0	0	0	0	0.978196	0	0	0	0	0	0	0	0	0	0	0	0	0	0	0	0	0	0	0	0	0
tW(UCA)Q	0	0	0	0	0	0	0	0	0	0	0	0	0	0	0	0	0	0	0	0	0	0	0	0	0	0
tX(XXX)D	3.4489	3.61706	3.90304	3.36597	3.40735	3.31904	3.46728	4.80839	3.9222	3.39643	0	0	5.06264	0	4.14812	3.18269	3.9607	0	0	0	4.76075	0	4.20085	3.22651	0	0
tY(GUA)D	0	0	0	0	0	0	0	0	0	0	0	0	0	0	0	0	0	0	0	0	0	0	0	0	0	0
tY(GUA)F1	0	0	0	0	0	0	0	0	0	0	0	0	0	0	0	0	0	0	0	0	0	0	0	0	0	0
tY(GUA)F2	0	0	0	0	0	0	0	0	0	0	0	0	0	0	0	0	0	0	0	0	0	0	0	0	0	0
tY(GUA)J1	0	0	0	0	0	0	0	0	0	0	0	0	0	0	0	0	0	0	0	0	0	0	0	0	0	0
tY(GUA)J2	0	0	0	0	0	0	0	0	0	0	0	0	0	0	0	0	0	0	0	0	0	0	0	0	0	0
tY(GUA)M1	0	0	0	0	0	0	0	0	0	0	0	0	0	0	0	0	0	0	0	0	0	0	0	0	0	0
tY(GUA)M2	0	0	0	0	0	0	0	0	0	0	0	0	0	0	0	0	0	0	0	0	0	0	0	0	0	0
tY(GUA)O	0	0	0	0	0	0	0	0	0	0	0	0	0	0	0	0	0	0	0	0	0	0	0	0	0	0
tY(GUA)Q	0	0	2.51854	0	0	0	2.45154	2.34199	0	0	2.5435	0	0	0	0	0	0	3.15056	3.52857	2.56071	2.43829	2.23573	0	4.77821	3.80632	5.22766
YAL001C	0.765535	0.925999	0.903038	0.765535	0.475085	0.333424	0.555816	0.516015	0.678072	0.356144	0.815575	0.782409	1.07039	0.321928	0.823749	0.555816	0.604071	0.389567	0.695994	0.765535	1.14405	0.863938	0.799087	0.669027	0.695994	0.333424
YAL002W	1.1177	0.933573	1.12433	1.05658	0.85599	0.925999	0.970854	0.422233	0.933573	0.782409	1.21412	0.933573	1.27501	0.863938	1.1635	0.85599	0.956057	0.356144	0.464668	0.555816	1.03562	0.879706	0.963474	0.575312	0.443607	0.422233
YAL003W	5.97016	5.85723	6.00675	5.94883	5.84549	5.93522	6.1035	5.97682	6.09592	4.92077	6.12391	5.93003	5.86913	4.08916	6.07938	6.06178	6.04527	2.94486	2.82985	3.03562	6.12412	5.88191	5.98504	3.24336	3.32769	2.66221
YAL004W	0	0	0	0	0	0	1.28096	0	0	0	0	0	0.918386	1.75702	0	1.9486	0	0	0	0	0	0	0	0	0	0
YAL005C	5.61824	5.70072	5.77637	6.00899	5.98778	5.97888	5.0492	5.04439	5.23917	5.73742	6.03188	5.98048	5.99842	5.49921	5.6659	5.29315	5.76288	5.54535	5.47346	5.39609	5.79181	5.87406	6.01792	5.43329	5.29646	5.35262
YAL007C	3.21412	2.90497	3.47768	2.48027	1.36737	2.18269	2.9279	2.53854	2.39506	2.16993	2.89336	2.83592	3.16511	1.27501	2.42223	2.774	2.50335	0	0.831877	0	2.78241	2.9222	2.37295	0.879706	1.18903	0.678072
YAL008W	1.49057	0.941106	1.33914	1.22033	1.44361	1.38405	1.05658	1.72247	1.3505	2.04264	0.831877	2.45154	1.70487	0.948601	0.790772	1.11103	0.713696	1.18269	1.18269	0.83996	1.47508	1.1375	1.53605	1.90304	0.432959	1.39506
YAL009W	0.863938	0.765535	1.10434	0.321928	1.02857	0.978196	1.66448	1.68706	1.1177	1.20789	0.367371	1.17632	1.43296	0.555816	1.5509	1.45418	1.1375	0	0.713696	0.378512	0.85599	1.09085	2.15056	0.545968	0.333424	0
YAL010C	0.879706	1.04963	1.02148	0.475085	0.344828	0.454176	0.505891	0.918386	1.05658	0.956057	1.03562	0.895303	0.903038	0.879706	1.35614	1.15704	0.895303	0.321928	0.214125	0.201634	0.757023	0.659925	1.30451	0.669027	0.189034	0.464668
YAL011W	1.14405	0.722466	1.11103	0.85599	1.03562	0.910733	1.0635	1.13093	0.731183	0.704872	0.963474	1.33914	0.748461	0.356144	1.22033	0.695994	1.11103	0.137504	0.713696	0	0.903038	0.933573	0.941106	0.454176	0	0.669027
YAL012W	3.99639	4.01257	3.68818	4.27501	4.06781	4.1643	3.75168	3.88166	3.90881	3.84298	3.9991	4.04439	4.0197	3.51096	3.65191	3.95606	3.74524	2.32769	2.47249	2.02857	3.774	3.81967	3.91361	2.44626	2.19219	2.71589
YAL013W	1.24489	1.29866	1.39506	0.83996	0.863938	0.815575	1.13093	1.43829	1.67807	0.731183	1.07724	1.04264	1.24489	0.201634	1.02857	1.15704	1.5656	0.378512	0.263034	0.250962	1.0072	1.09085	0.925999	0.367371	0.584963	0.948601
YAL014C	1.55582	1.74846	1.60407	1.48027	1.36737	0.992768	1.25096	1.46467	1.64616	1.22033	1.31615	1.43829	0.799087	0.963474	1.69599	2.11103	1.67356	0	0.722466	0	1.79077	1.5008	1.60407	0.555816	0.613532	0
YAL015C	1.25701	0.918386	1.07039	1.54597	0.992768	1.05658	1.14405	0.704872	1.02857	1	1.42761	1.22651	0.823749	1.02857	1.15704	1.41684	1.15056	0.545968	0.495695	0.250962	1.1375	1.10434	1.58976	0.669027	0.879706	0.704872
YAL016C-A	0	0	0	0	1.04264	1.45943	0	1.25096	1.13093	1.40599	0	0	0.910733	0	1.65076	0.903038	2.10769	0	1.7137	1.37851	0.565597	1.22651	2.12102	0.432959	0	0
YAL016C-B	1.24489	0	0	1.18269	0	1.15056	1.90304	1.16993	0	0	0	0	1.15056	1.1177	0	0	1.14405	1.14405	1.38405	0	0	0	0	0	0	0
YAL016W	2.6017	2.22651	2.64155	2.16672	2.01078	2.10434	2.0036	2.23573	2.34483	1.98914	2.61353	2.27202	2.37851	1.72683	2.17313	2.44626	2.34483	1.43829	1.13093	0.956057	2.04264	2.37295	2.33628	1.31615	1.52607	1.35614
YAL017W	0.536053	1.23879	1.45418	1.1375	1.22651	1.16993	0.963474	0.748461	1.02148	1.68257	1.38957	1.3505	1.45418	1.39506	0.731183	0.879706	1.32193	1.57531	1.4957	1.40054	1.22033	1.18903	1.36737	1.57531	1.5509	1.41684
YAL018C	0	0	0	0.485427	0.263034	0.250962	0.516015	0	0.238787	0.695994	0	0	0.250962	0.238787	0.286881	0	0	0	0.321928	0.765535	0.505891	0	0	0.443607	0.871844	0.659925
YAL019W	1.7137	1.89142	2.20789	1.78241	1.66903	1.83592	2.22033	2.28392	2.16993	1.18269	1.8953	1.88362	1.52105	1.28688	1.9486	2.09424	2.02503	0.659925	1.1375	1.16993	1.9855	2.02857	1.98914	0.895303	0.948601	0.815575
YAL019W-A	0	0	0	0.250962	0.15056	0	0	0	0	0	0	0	0	0	0	0	0	0.333424	0.536053	0	0	0.956057	0	0.847997	0	0
YAL020C	0.505891	1.38405	0.731183	0.895303	1.22651	1.08406	0.879706	0.650765	1.05658	0.263034	0.925999	0.722466	1.42223	0.62293	0.887525	1.1177	0.632268	0.495695	0	0.545968	0.695994	0	1.07039	0.333424	0.687061	0.650765
YAL021C	2.27202	2.3505	2.03562	2.0036	1.73552	1.91073	2.43029	2.40327	2.33628	1.36177	2.40599	1.40054	2.16672	1.22033	2.15704	2.27798	2.05658	1	1.10434	1.04963	2.3505	2.12763	2.55827	1.40599	0.83996	1.12433
YAL022C	1.4489	1.09085	1.18269	1.15704	1.40599	1.04963	1.4489	1.0635	1.24489	0.823749	1.19535	1.15704	1.34483	0.422233	1.14405	1.59932	0.956057	0.298658	0.704872	0.367371	1.12433	1.28096	1.34483	0.15056	0.176323	0.31034
YAL023C	3.22805	3.32912	3.32625	2.76765	2.91073	2.7761	3.09424	3.26003	3.20945	2.36457	3.31179	3.49697	3.17313	1.69153	3.29719	3.23879	3.15866	1.4957	1.31034	1.18903	3.23879	3.0268	3.25096	0.871844	0.831877	1.09761
YAL024C	0.847997	0.782409	1.1375	0.604071	0.963474	0.422233	1.24489	0.956057	1.03562	0.584963	1.01436	0.594549	0.879706	0.575312	1.1375	0.933573	1.22033	0.226509	0.475085	0.201634	0.948601	1.01436	0.918386	0.641546	0.344828	0.333424
YAL025C	2.53605	2.40327	2.3505	2.65076	2.63923	2.70044	3.33914	3.34056	3.20633	1.34483	2.62761	2.65535	2.70044	1.90304	2.71149	2.854	2.774	0.678072	0	0.321928	2.57773	2.81967	3.08066	0.823749	1.07039	0.495695
YAL026C	1.51096	1.65992	0.9855	1.49057	1.31034	1.25096	1.70044	1.59932	1.43829	0.948601	1.9222	1.71809	1.70487	0.475085	1.57531	1.66448	1.53605	0.356144	0.31034	0.0703893	1.40054	1.48543	1.14405	0.545968	0.201634	0.124328
YAL026C-A	0.594549	1	0.823749	1.64155	0	1.09761	1.58015	1.32193	1.68706	1.16993	0.62293	1.54597	1.33914	0.903038	2.15381	1.69599	0.748461	0.823749	0	0	0.713696	1.53107	1.37851	1.43296	0	0.545968
YAL027W	0.344828	0.545968	0.895303	0.584963	1.19535	0.432959	0.85599	0.9855	0.948601	0.604071	0.659925	1.16993	0.970854	0.545968	1.11103	0.722466	0.773996	1.27501	0.704872	0.918386	0	1.08406	1.09761	1.4957	0.604071	0.31034
YAL028W	0.176323	0	0.495695	0.31034	0.454176	0.163499	0.333424	0.432959	0.411426	0.910733	0.505891	0.263034	0.298658	0.739848	0.613532	0.275007	0.422233	0.422233	0.687061	0.356144	0.176323	0.722466	0	0.286881	0.704872	0.432959
YAL029C	2.04614	2.04963	1.8953	1.94486	1.92979	1.9222	2.29572	2.01792	1.926	1.83592	2.0635	1.7137	1.9855	1.32193	2.1375	1.87184	1.83188	1.09085	1.20163	0.85599	1.70929	1.90689	2.01792	1.18903	1.04963	1
YAL030W	2.61353	2.80735	2.33914	2.36177	1.15056	2.14405	2.61117	2.16672	2.57046	2.02503	1.91073	2.98732	1.09761	2.43029	2.62761	2.3505	2.30743	1.42761	0.807355	1.26303	1.81967	2.0635	1.23266	2.08406	1.51602	1.45418
YAL031C	1.05658	1.15056	0.678072	0.687061	0.831877	0.847997	0.250962	0.214125	0.757023	0.757023	1.1375	0.526069	0.565597	0.604071	0.790772	0.799087	0.963474	0.400538	0.678072	0.757023	1.5008	0.678072	1.02857	0.333424	0.604071	0.411426
YAL031W-A	0	1.19535	1.22033	1.09761	0.722466	0	1.26303	1.23879	0	0	1.64616	1.63691	0.739848	0.807355	0	1.04264	0	0	0.356144	0	1	0.695994	0	0.454176	0.782409	0.748461
YAL032C	0	1.0635	1.11103	0.887525	0.604071	0.575312	0.933573	1.22033	1.07039	0.765535	0.992768	1.09085	0.575312	1.16993	0.799087	0.367371	1.47508	0.978196	0.722466	0.485427	0.925999	0.815575	0.970854	0.695994	1.27501	0.584963
YAL033W	1.16993	1.27501	0.910733	0.475085	1.37295	1.51602	1.80735	0.815575	1.48027	1.1375	2.20163	2.08066	1.31615	0	1.42761	1.58976	1.50589	0	0	0	1.40599	1.61824	1.21412	1.46467	0.485427	0.807355
YAL034C	0.879706	1.19535	1.46989	1.66448	1.08406	1.48027	0.879706	1.41684	1.52105	0.85599	1.18269	1.49057	0.678072	1.58976	1.23879	1.52607	1.39506	1.8679	1.66448	2.04264	0.731183	1.41684	1.37295	1.93734	1.84398	1.70929
YAL034C-B	0	0.632268	0.748461	0	0	0	0	0	1.07039	0.687061	0.757023	0	1.09761	0	1.20163	0.594549	0.641546	0	0	0	0	0	0.739848	0	0	0
YAL034W-A	0.31034	0	0.594549	0.286881	0.545968	0.286881	0.565597	0.526069	0	0.298658	1.20789	0.464668	0.903038	0	0.321928	0.250962	0.275007	0.275007	0	0	0.565597	0.263034	0.823749	0	0.298658	0
YAL035W	3.23573	3.17632	3.23113	3.53481	3.21568	3.03562	3.58976	3.6893	3.49825	2.45943	3.51096	3.09592	3.30743	2.18587	3.53356	3.34908	3.50462	1.59932	2.06695	1.58496	3.32912	3.48285	3.43162	1.56071	1.57046	1.73552
YAL036C	2.13422	2.27798	2.71589	2.67582	2.45681	2.46728	2.46205	2.30159	2.86592	2.02503	2.21723	2.82985	2.59455	1.63227	2.74846	2.96162	2.73118	0.871844	1.07724	1.02148	2.49825	2.14731	2.83592	0.83996	0.790772	0.594549
YAL037C-A	0	0	2.30451	0	0	0	0	0	0	0	0	0	0	0	0	0	0	0	0	0	0	0	0	0	0	0
YAL037C-B	4.94017	5.26978	4.54288	4.82171	3.76235	5.1235	4.04527	5.53201	5.11936	4.8679	4.34767	3.45549	4.57168	3.13586	4.77926	5.0018	4.79961	3.81865	1.90689	1.41684	5.4219	5.01703	4.99548	3.70598	0	4.24869
YAL037W	0	0.536053	0.641546	0.575312	0.321928	0	0.613532	0.782409	0.536053	0	0.650765	0	0.298658	0.298658	0	0.275007	0	0	0	0.367371	0.333424	0.286881	0.632268	0.286881	0	0
YAL038W	7.55857	7.502	7.58474	7.49801	7.51901	7.40037	7.71246	7.58353	7.57969	7.38957	7.6837	7.63641	7.67172	6.8695	7.7486	7.64789	7.74396	6.11249	6.29646	6.18666	7.64537	7.7174	7.66526	6.24508	6.21607	6.10978
YAL039C	1.85599	2.26003	2.51096	2.48285	2.58256	2.31034	2.80735	2.52356	2.51349	2.32769	1.93357	1.77821	2.37851	1.88362	2.15056	2.6893	2.08066	1.81967	1.34483	1.44361	2.12433	2.63227	2.76129	1.34483	1.0072	1.848
YAL040C	3.17792	3.11437	3.08746	3.62761	3.34199	3.34625	3.30159	3.05485	3.28096	3.58856	3.23573	2.81558	2.83188	3.24945	2.67582	3.05311	3.12433	2.08066	2.29278	1.8953	3.02326	3.01078	3.18428	1.67356	1.98914	2.03562
YAL041W	1.42223	1.46989	1.78241	1.50589	1.57531	1.51096	1.32769	1.76129	1.36177	1.04963	1.19535	1.07724	1.51096	1.02148	1.59455	1.34483	1.3505	0.704872	0.356144	0.83996	1.22651	1.44361	1.5509	0.687061	0.823749	0.659925
YAL042C-A	0	0	0	0	0	0	1.0072	0	0	0	0.344828	0	0	1.11103	0	0	0	0.604071	0	0	0	0	0	0.0426443	0	0.807355
YAL042W	2.84197	2.80116	2.56803	2.7761	2.848	2.85599	2.51349	2.81967	2.44095	2.32481	2.70044	2.62293	2.36737	1.25701	2.82375	2.88947	2.65306	0.669027	1.90689	1.29866	2.57046	2.73552	2.64847	0.9855	0.713696	1.10434
YAL043C	1.58496	1.26903	1.40599	1.38405	1.11103	1.1635	1.73985	1.852	1.72683	1.16993	1.20789	1.65535	1.55582	1.08406	1.55582	1.29866	1.72247	1.10434	0.495695	0.895303	1.53107	1.69153	1.94111	0.790772	0.505891	1.12433
YAL044C	1.99277	2.31904	2.67582	2.70044	2.73985	2.56803	2.26903	1.73118	3.11437	2.99095	3.21101	3.2555	2.96901	1.4957	3.05658	3.02857	3.56925	2.12763	1	1.51602	3.16672	3.39369	3.02857	1.95233	2.66448	2.49057
YAL044W-A	2.14731	2.34767	1.66448	2.26303	2.48027	1.15056	0	2.03914	1.46467	1.57531	0	0	0	0	1.25701	1.07039	1.14405	1.76977	1.774	0	0	1.43296	0	0	0	0
YAL045C	0	0	0	0	0	0	2.24184	0	0	0	0	1.72683	1.58496	0	0	0	0	0	0	0	0	0	1.36177	0	0.782409	0
YAL046C	1.82375	1.88753	0.739848	2.17313	0.678072	1.09085	0.704872	2.15381	1.39506	1.78241	1.24489	0	1.09085	1.0635	1.5509	1.33342	0	0	1.31615	1.25701	1.16993	1.03562	1.87578	1.04963	0.687061	1.10434
YAL047C	0.823749	0.731183	0.659925	0.263034	0.613532	0.757023	0.632268	0.678072	0.815575	0.713696	0.871844	0.422233	0.83996	0	0.739848	0.695994	0.748461	0.475085	0.176323	0.565597	0.62293	0.790772	0.659925	0.545968	0.275007	0.137504
YAL047W-A	0	0	0	0	0	0.757023	0	0	0	0	0	0	0	0.545968	0	0	0	0	0.85599	0	0	0	0	0	0	1.09761
YAL048C	0.495695	0.765535	1.0635	0.815575	0.757023	0.62293	0.782409	0.887525	0.918386	0.765535	0.739848	0.970854	0.454176	0.790772	0.604071	1.22033	0.790772	0.344828	0.31034	0.925999	0.687061	1.02148	0.9855	0.333424	0.137504	0.15056
YAL049C	2.32769	1.7866	2.39232	1.51602	1.90304	1.72247	1.83996	1.20163	1.31034	1.79909	2.14078	2.03914	2.02503	1.79077	2.07039	1.72247	1.33342	1.17632	1.23266	0.389567	1.57531	1.94486	1.64155	1.29278	0.641546	0.831877
YAL051W	0.659925	0.871844	0.757023	0.879706	0.85599	1.02857	0.604071	0.722466	0.739848	0.584963	0.9855	1	0.9855	0.411426	0.613532	1.26303	1.24489	0.485427	0.613532	0.584963	0.970854	0.933573	0.970854	0.773996	0.704872	0.669027
YAL053W	2.61824	2.71589	2.57773	2.3978	2.14078	2.54102	2.9279	2.69153	2.58736	2.0036	2.75061	3.07211	2.852	2.04963	2.59216	2.70487	2.65535	2.07724	2.16672	1.79909	2.60407	2.83592	2.57289	2.37573	2.33342	2.16027
YAL054C	0.367371	0.575312	0.594549	0.432959	0.454176	0.422233	0.137504	0.432959	0	0.632268	0.604071	0.201634	0.887525	0.863938	0.137504	0.687061	0.321928	1.46989	1.59932	0.956057	0.356144	0.400538	0.584963	0.85599	1.07724	1.14405
YAL055W	0.485427	0.422233	0.887525	0	0	1.04963	0.847997	1.29278	0.422233	0	0	0	1.47508	0.757023	0.85599	0.400538	1.79494	0.765535	0	0.526069	0	0.992768	0.879706	0.422233	0	0.443607
YAL056C-A	0	1.41143	0	2.06005	1.67356	2.33628	1.13093	0	0.887525	0.495695	0	1.82782	0	1.54597	0.176323	0.83996	1.03562	0	0	0	0	1.61824	0.650765	0	0	0
YAL056W	1.30451	1.36737	1.20789	1.28096	1.43296	1.1635	1.58976	0.933573	1.29866	0.799087	1.50589	1.42223	1.20789	0.485427	1.22033	1.38405	1.36177	1.15704	1.0635	0.748461	1.46467	1.15056	1.30451	1.43296	0.978196	1.03562
YAL058W	1.24489	0.863938	1.0072	1.38405	1.15704	0.978196	1.25701	1.08406	0.815575	0.879706	1.46989	0.790772	1.30451	0.505891	0.613532	0.773996	1.15704	0.163499	0.400538	0.201634	0.963474	1.18269	1.30451	0.298658	0.485427	0.163499
YAL059C-A	0	0	0	0	0.963474	0	0	0	1.51096	1.0072	0	0	1.62293	0	2.39232	0	0	0	0	0	0.895303	0	0	0	0	0
YAL059W	1.88362	2.15056	1.79909	1.9222	2.18903	1.76553	2.42223	2.69822	2.32193	0	2.09085	2.36737	1.41143	0	0	2.08066	2.27798	0	0	0	1.91073	1.91839	1.46989	0	0	0.687061
YAL060W	2.42223	2.32769	2.15381	2.5509	2.31615	1.90689	2.21101	2.40327	2.28983	2.82985	2.23879	2.59694	2.70266	2.37851	2.10769	2.80116	2.75702	3.5097	3.37851	3.75702	2.89918	2.74846	2.53107	4.12019	3.9279	3.94953
YAL061W	0.411426	0.356144	0.765535	0.201634	0.704872	0.669027	0	0.378512	0.516015	0.847997	0.238787	1.02148	0.669027	1.27501	0.584963	0.613532	0.367371	1.73985	2.04264	2.37016	0.863938	0.970854	1.15056	2.07724	1.28688	2
YAL062W	0.536053	1.02148	0.565597	0.765535	0.782409	1.05658	1.14405	1.07039	0.475085	1.20789	0.722466	0.948601	0.956057	1.67807	0.687061	1.36177	1.1375	3.14405	3.25248	3.21101	1.48027	1.25096	0.400538	3.49953	3.76022	3.79077
YAL063C	0.367371	0.650765	0.0976108	0.650765	0.485427	0.411426	0.799087	0.575312	0.584963	0.722466	0.464668	0.443607	0.189034	0.831877	0	0.879706	0.432959	0.632268	0.713696	0.137504	0.238787	0.526069	0.238787	0.400538	0.594549	0.713696
YAL063C-A	0	0	0.887525	0	0	0.773996	0	0	0.757023	0	0	0	0	0	0	0	0	0	0	0	0	0	0	0.739848	0	0
YAL064C-A	1.98185	1	0.695994	0	1.08406	0	1.12433	1.04963	0	0	0.713696	0	0	1.15704	0	0.555816	0	1.61824	0	1.19535	0.659925	0	0	0.992768	0.650765	0.613532
YAL064W	0	0.765535	0	0.815575	0	0	0	0	0	0	0	0	0.790772	0.765535	0	0	0.782409	0	0	0	0	0	0	0	0	0
YAL064W-B	0	0.613532	1.37295	0	0	0	0	0.62293	0	0	0.333424	0	0.678072	0.298658	0	0	0.367371	0	0	0	0	0	0.863938	0.238787	0	0
YAL065C	0.659925	0.575312	0	0	0	0	1.07724	0	0	0	0	0	0	0	0	0.739848	0	1.20789	0	0	0	0	0	0	1	0
YAL066W	0	0	0	0	0	0	0	0	0	0	0	0	0	0	0	0	0	0	0	0	0	0	0	0	0	0
YAL067C	0.298658	0.137504	0.31034	0.275007	0.286881	0.137504	0.298658	0.15056	0	0.15056	0.321928	0.238787	0.275007	0.83996	0.163499	0.250962	0.137504	0.941106	0.62293	0.918386	0	0.137504	0.31034	1.04963	1.29278	1.17632
YAL067W-A	0	0	0	0	0	0	0	0	0	0	0	0	0	0	0	0	0	0	0.505891	0	0	0	0	0.925999	0	0
YAL068C	0	0	0.933573	0	0	0	0	0	0	0.847997	0.739848	0	0	0	0	0	0	0	1.0072	0	0	0	0	1.0072	0	0
YAL068W-A	0	0	0	0	0	0	0	0	0	0.925999	0	0	0	0	0	0	0	0	0	0	0	0	0	0	0	0
YAL069W	0	0	0	0	0	0	0	0	0	0	0	0	0	0	0.799087	0	0	0	0	0	0	0	0	0	0	0
YAR002C-A	2.84197	3.49057	3.31034	2.9241	3.12763	3.13914	2.83996	3.11603	2.51854	2.97453	3.06178	2.70487	3.04264	2.20789	2.98185	3.37434	2.80941	1.28096	1.71809	1.80323	3.40871	2.54597	2.90497	1.40054	1.67807	1.46467
YAR002W	1.26303	1.76129	1.53107	1.12433	1.43296	1.60881	1.87578	1.82782	1.62293	0.687061	1.32769	1.9855	1.43829	0.411426	1.55582	1.01436	1.79494	0.83996	0.536053	0.765535	1.40054	1.24489	1.14405	0.722466	0.799087	0.757023
YAR003W	0.575312	1.07724	1.24489	1.40599	1.1635	0.782409	0.978196	1.38957	1.25701	1.26303	0.910733	1.16993	1.29278	0.871844	0.863938	0.722466	1.28096	0.516015	0.815575	0.238787	1.18903	1.31034	1.43829	0.970854	0.389567	0.526069
YAR007C	1.3505	1.61824	1.73552	1.08406	0.505891	0.83996	1.34483	1.63227	1.48543	0.887525	1.65076	1.34483	1.70487	0.555816	1.29278	1.59932	1.77821	0.659925	0.831877	0.565597	1.8953	1.63227	1.87578	0.356144	0.713696	0.263034
YAR008W	0.594549	0.526069	1.05658	0.773996	0.575312	0.933573	1.01436	1.11103	1.07039	0.799087	1.07039	0.83996	0.545968	0	0.831877	0.687061	1.59932	0	0	0	0.584963	0.887525	0.344828	0	0.321928	0.298658
YAR009C	5.48349	5.35966	5.48382	6.14057	6.01279	5.916	5.77347	5.52293	5.75489	6.26697	5.70404	5.6946	5.7926	6.22959	5.87774	5.78842	5.90929	5.79468	5.78895	5.70653	5.76871	5.80012	5.72383	5.55766	5.48543	5.59335
YAR010C	0	0.111031	3.29572	1.75275	0	0	0	0	0	0	0	3.18269	0.111031	0.0143553	0.111031	2.43563	0	3.76977	2.40599	3.04439	0	0	0.0143553	0.807355	2.68706	0
YAR014C	1.88753	1.4489	1.98185	1.69153	1.72247	1.61353	2.30743	2.11437	2.23879	1.56071	2.04264	1.75702	1.61353	1.69153	2.43029	1.85997	2.02148	1.71809	1.01436	0.963474	1.62761	1.76553	1.9782	1.39506	1.20163	1.09085
YAR015W	2.14731	1.81967	1.76977	2.13093	1.76553	2.65535	1.90304	1.52105	1.90304	2.24184	1.57046	1.79494	1.5008	1.36177	2.36737	1.59455	1.85599	1.58976	1.38405	2	1.49057	1.94111	2.04614	2.72028	2.31615	2.67129
YAR018C	1.07724	1.31615	1.0072	0.669027	0.933573	0.505891	1.07724	0.903038	0.495695	0.201634	1.24489	1.30451	1.27501	0.748461	0.847997	1.10434	1.17632	0.765535	0.948601	0.432959	1.07039	0.613532	0.879706	0.956057	0.823749	0.782409
YAR019C	0.765535	0.678072	0.454176	0.879706	0.485427	0.575312	0.9855	0.650765	0.879706	0.956057	0.613532	1.26303	0.641546	0.678072	0.773996	0.695994	0.748461	1.19535	1.57046	1.20163	0.687061	1.07039	0.669027	1.12433	1.31615	1.36737
YAR019W-A	0	0	0	0	0	0.176323	0.748461	0	0	0	0	0	0	0	0.757023	0	0	0	0	0	0.0840643	0	0	1.72683	0	0
YAR020C	0	0	0	0	0	0	0	0	0	0	0	0	0	1.22651	0	0	0	0	0	0	0	0	0	1.21412	0	1.26903
YAR023C	0.485427	0	0	0.454176	0.823749	0	0.485427	0	0.757023	0.475085	0	0	0.443607	0	0.495695	0	0.773996	1.46989	0.963474	0.526069	0.485427	0.739848	0.887525	0.422233	1.35614	1.0635
YAR027W	1.63691	1.72683	1.37295	2.20789	2.05658	1.774	0.925999	2.0036	1.49057	1.73118	1.97085	0.948601	1.04963	1.19535	1.90689	0.978196	1.04264	0.613532	0.432959	1.57531	1.62293	1.32193	0.963474	1.01436	0.367371	1.0635
YAR028W	1.32769	0.333424	0.713696	0.641546	1.28688	0.344828	0.378512	1.40599	0.831877	0.367371	0	1.26303	0.62293	0.831877	1.50589	0.978196	1.22033	0	0.443607	0	0.678072	0.584963	0.970854	0	0	0.632268
YAR029W	0	0	0	0	1.02148	0	1.05658	0.9855	1.51602	2.04264	0	0	0.978196	0	0	0.903038	0.970854	0.963474	0	0	0	1.48543	1.7137	0	0	0
YAR030C	1.22033	0	0	0.687061	0	0.669027	1.22033	0	0	0.713696	0.782409	0	1.13093	1.09761	0.739848	1.04963	1.46467	1.1177	0.831877	0	1.57046	1.07039	0.765535	0.641546	1.19535	0
YAR031W	1.07039	0.713696	0.956057	0.536053	0.604071	1.15704	0.963474	0	0.669027	0.925999	1.18269	0.956057	0.443607	1	1.01436	1.19535	0.956057	0	1.01436	0	1.37851	1.15056	0.963474	0	0.613532	0.704872
YAR033W	0	0.604071	1.69599	0	1.4489	0.739848	0.933573	1.24489	0	0.903038	0.411426	0	0	0	0	0.978196	0	0.176323	0.443607	0.584963	0	1.41684	0.400538	0.176323	0.201634	0.189034
YAR035C-A	0	0	0	0	0	0	0	0	0	0	0	0	0	0	0	0	0	0	0	0	0	0	0	0	0	0
YAR035W	0	0	0.400538	0.124328	0.124328	0.238787	0.378512	0.124328	0.333424	0.367371	0.62293	0.389567	0.238787	0.333424	0.137504	0.111031	0.124328	0.333424	0.555816	0.286881	0.575312	0.111031	0.275007	0.505891	0.137504	0.344828
YAR042W	1.83592	2.0072	1.96347	1.84398	2.07724	2.02148	2.0072	1.90689	1.9222	2.0072	1.8679	1.8679	1.88753	1.95977	1.87184	1.71809	2.02503	1.58976	1.3505	1.58496	1.49057	1.73118	1.66448	1.5509	1.37851	1.88362
YAR047C	0	0	0	0	0	0	0	0	0	0	0	0	0	0	0	0	0	0	0	0	0	0	0	0	0	0
YAR050W	0.632268	0.475085	0.545968	0.704872	0.443607	0.344828	0.555816	0.62293	0.650765	0.871844	0.632268	0.505891	0.790772	1.45418	0.545968	0.731183	0.584963	1.88753	1.7137	1.78241	0.704872	0.464668	0.704872	1.69599	1.72683	1.66903
YAR053W	0	0	0	0	0.807355	0	0	0.773996	0	0	0	0	0.765535	0	0	0	0	0	0	0	0.823749	0	0	0	0	0
YAR060C	0	0	0.443607	0.389567	0	0	0.422233	0.695994	0.659925	0.411426	0.790772	0.604071	0	0	0	0.863938	0	0.378512	0	0	0.422233	0	0.443607	0	0	0.389567
YAR061W	0	0	0	0.641546	1.1177	0.62293	0.687061	0	0	0	1.21412	0	0.62293	0.604071	0	0.575312	0	0	0	0	0	0.594549	0	0	0	0
YAR062W	0	0	0.650765	0.422233	0.298658	0	0.238787	0	0.475085	0	0.250962	0	0	0.31034	0.238787	0.189034	0.214125	0	0.275007	0.432959	0	0.356144	0	0	0.286881	0
YAR064W	0.475085	0	0	0.443607	0.454176	0	0.475085	0	0	0.799087	0.505891	0	0	0	0.831877	0	0	1.23879	0.536053	0	0	0.400538	0	1.39506	2.24184	0.765535
YAR066W	0.432959	0.201634	0.250962	0.85599	1.0072	0.389567	0.910733	0.970854	0.807355	0.887525	1.09761	1.0635	0.389567	0.925999	1.37851	0.505891	0.948601	0	1.41143	0.659925	0.432959	1.1177	0	0	0	1.45943
YAR068W	0	0.871844	1.02857	1.62293	0.722466	0	0	1.0635	0	0.963474	0.344828	0	0.526069	0.495695	1.1375	0	1.02148	0.799087	0	1.67356	0.333424	0.475085	1.31615	1.13093	1.20789	1.93734
YAR069C	0	0	0	0	0	0	0	0	0	0	0	0	0.432959	0	0.485427	0	0.432959	0	0.545968	0	0.475085	0	0.505891	0.739848	0	0
YAR070C	0	0	0	0.443607	0	0	0.823749	0.432959	0.731183	0	0	0	0.757023	0	0	0	0	0	0	0	0.464668	0	0	0	0	0
YAR071W	0	1.77821	1.85997	2.7137	1.83996	0.344828	2.44361	1.90304	3.20477	0	0	0	0	0	0	2.45418	0	0.604071	0.516015	0	1.08406	1.70487	0	0	0	0.9855
YAR073W	0	0	0	0	0	0	0	0	0	0	0	0	0	0.286881	0	0.298658	0	0.575312	0	0	0	0	0	0	0.948601	0
YAR075W	0	0	0	0	0	0	0	0	0	0	0	0	0	0	0	0.0143553	0	0	0	0	0	0	0	0	0	0.695994
YBL001C	3.39232	3.37016	3.65191	3.07382	4.02945	3.51223	3.74308	3.83491	3.61706	3.52732	3.01614	3.32625	3.81044	2.58736	3.91169	3.45286	3.32337	2.07382	2.62059	2.32193	3.56316	2.93734	3.81455	1.51096	2.73335	2.10434
YBL002W	3.91839	4.1177	3.87971	0.604071	1.88362	1.58976	3.24031	4.20477	4.08491	0	3.90785	4.20633	4.05398	0.565597	4.1819	3.95233	4.24184	0.584963	0	0	4.39712	3.86493	4.73118	0.963474	0	0.594549
YBL003C	3.2854	3.73444	3.49313	2.11103	0.62293	0	2.85599	3.69153	3.23419	1.65535	4.02945	2.92029	3.48671	0	4.06091	3.64847	3.5008	1.81967	1.57531	0	3.74524	3.50843	3.43696	1	0	0
YBL004W	2.20163	2.31904	2.5509	2.18587	2.15704	2.44361	3	2.95233	2.87578	1.46989	2.47508	2.26604	2.20163	1.56071	2.68482	2.49825	2.37851	0.516015	0.464668	0.411426	2.50589	2.54844	2.43829	0.650765	0.584963	0.713696
YBL005W	0.933573	0.963474	1.16993	1.11103	1.37851	1.20163	1.16993	1.43829	1.54102	1.26903	1.52607	1.60881	1.5509	0.970854	1.5008	1.48027	1.65535	0.516015	0.575312	0.545968	1.67807	1.62293	1.57531	0.863938	0.687061	0.910733
YBL005W-A	1.60407	1.18903	1.66448	3.06523	0	3.42626	2.54597	3.0018	1.93357	2.34199	4.08661	2.83188	0	0.0143553	2.55582	0	2.62527	0	0	0	1.4957	0	0	0	0	3.43296
YBL005W-B	4.67469	4.86047	5.0387	5.38059	5.52356	5.54442	5.08449	5.04133	4.89288	6.12329	5.11228	4.79597	5.10769	5.84348	5.26379	5.24146	5.25096	5.63314	5.51286	5.38267	5.35544	5.3512	5.27128	5.47573	5.33593	5.46956
YBL006C	1.02148	0.422233	1.66448	0.963474	1.5656	1.04963	1.1375	1.66903	1.90304	0.992768	2.28392	0.83996	1.90304	0.422233	2.08406	1.54597	2.17951	0.432959	0.678072	0.910733	1.57046	2.1375	1.38957	1.23266	0.823749	0.782409
YBL006W-A	0.83996	0	2.70266	0.790772	1.32769	0	0	0	0	0.815575	0.0565835	2.54102	1.63691	0	0	0	0	0	1.33914	0	0	1.07724	0.367371	0	0	0
YBL007C	2.11437	2.5435	2.26303	2.09424	2.35332	2.15381	2.41954	2.488	2.18587	1.87578	2.35614	2.18269	2.24793	1.26303	2.19849	2.40054	2.37295	1.42223	0.594549	0.925999	2.48027	2.44095	2.46989	0.941106	1.11103	0.992768
YBL008W	1.04264	1.1635	1.02148	1.03562	0.765535	0.847997	1.09085	1.16993	1.33914	0.895303	0.970854	0.807355	0.847997	0.641546	1.26303	1.1635	1.04963	0.443607	0.650765	0.124328	0.641546	0.85599	0.887525	0.748461	0.956057	0.731183
YBL008W-A	0	0	0	0	0	0	0	0	0	0	0	0	0.918386	0	0	0	0	0	0	1.07039	0	0	0	0	0	0
YBL009W	1.27501	0.895303	1.18903	0.807355	0.659925	0.62293	1.59455	1.19535	1.09085	0.367371	1.27501	1.35614	1.28688	0.432959	1.01436	1.20163	1.04963	0.695994	0.163499	0.286881	1.37851	1.1177	0.887525	0.594549	0.475085	0.632268
YBL010C	1	0.713696	1.04264	0.298658	0	0.536053	0.584963	0.748461	1.5509	1.1375	0.85599	1.11103	0.918386	0.895303	0.321928	1	0.286881	0	0	0	0.321928	0.505891	0.613532	0.275007	0	0
YBL011W	2.11437	1.9855	2.21723	1.26903	0.956057	1.54597	2.20163	2.14731	2.16027	1.20163	1.92979	2.21723	1.89918	0.918386	1.54102	1.93357	1.75275	0.250962	0.887525	0.555816	1.76553	1.79909	1.58015	0.613532	0.432959	0.111031
YBL012C	0	1.08406	1.33342	0	0	0	1.04264	0	0	0.613532	0	0.713696	0	0.748461	0	1.45418	1.80735	0.378512	0	0.189034	0	0.847997	0.659925	0	0	0
YBL013W	0	0.669027	0.238787	0.214125	0	0.389567	0	0.214125	0.201634	0.226509	0	0	0.823749	0.378512	0.432959	0.189034	0.545968	0	0	0	0	0.367371	0.443607	0	0.226509	0.214125
YBL014C	0.933573	1.28096	1.19535	1.09085	1.37851	1.23879	1.53605	1.37295	1.59455	0.963474	1.65076	0.956057	0.910733	0.604071	1.30451	1.40599	1.68706	0.485427	0.344828	0.411426	1.36737	1.36737	1.28688	0.659925	0.604071	0.757023
YBL015W	0.831877	0.286881	1.1635	0.782409	1	1.18903	0.933573	0.871844	0.831877	0.807355	1.09085	0.263034	0.555816	1.22651	0.485427	0.604071	0.659925	3.16027	3.19377	3.12433	0.722466	1.05658	0.632268	3.51979	3.2032	3.49697
YBL016W	1.9855	2.22959	1.62293	2.26903	2.25096	2.22959	2.05311	2.30451	2.07382	1.8679	2.20477	1.90304	1.92979	1.42761	1.48543	1.87971	1.62293	1.02857	0.298658	1.05658	1.97085	1.5656	1.88753	0.584963	1.09761	0.918386
YBL017C	2.09085	1.84398	1.9782	1.79077	1.5656	1.89142	1.88753	1.852	1.96347	1.49057	1.86394	2.0635	1.65076	1.54102	1.91839	1.8953	1.72683	1.28096	1.29866	1.09085	1.85997	1.95606	2.02503	1.33342	1.05658	1.1375
YBL018C	1.41684	0.963474	0.669027	2.02857	1.64155	0.992768	1.41143	1.59455	1.28096	1.37851	1.1375	1.83996	1.98914	0.565597	1.08406	0.918386	1.9782	0.575312	0	1.15056	1.67356	1.50589	1.45943	0	0.62293	0
YBL019W	0.948601	0.422233	1.17632	1.15056	0.464668	0.669027	0.485427	0.31034	0.422233	0.464668	0.189034	0.495695	0.432959	0.748461	0.62293	0.505891	0.555816	0.298658	0.695994	0.516015	0.722466	0.731183	0.765535	0.739848	0.594549	0.565597
YBL020W	1.21412	1.33914	1.46989	1.21412	1.31034	1.1177	1.3505	1.66448	1.50589	0.650765	1.49057	1.51096	1.31615	0.687061	1.14405	1.44361	1.53605	0.613532	0.356144	0	1.12433	1.25701	1.58976	0.584963	0.545968	0.62293
YBL021C	1.33914	0.903038	1.05658	1.26903	0	0.933573	1.33342	0.545968	0.526069	0	0.632268	1.36177	0.536053	0.526069	0.604071	0.495695	0	0	0.678072	0	1.0072	0.505891	0	0.895303	0	0.941106
YBL022C	2.18269	2.11103	1.99277	2.20163	2.12763	2.17951	2.03914	2.05658	2.13422	1.79909	1.96717	2.1177	2.01792	1.51096	2.21412	2.06005	2.18269	1.14405	1.26903	0.9855	2.37851	2.0635	2.22033	1.44361	1.35614	1.13093
YBL023C	1.31615	1.22651	0.871844	0.782409	0.925999	0.575312	1.70929	1.40054	1.45943	0.678072	1.56071	1.36737	1.34483	1.38405	1.07724	1.25096	1.25096	2.43829	1.9486	2.15056	1.0635	0.604071	1.11103	2.3505	1.95606	2.22959
YBL024W	2.74416	2.41954	2.62761	2.58256	2.37851	2.07382	3.10098	3.15381	3.23266	1.72683	2.28688	2.64616	2.68706	0.956057	2.78031	2.49825	2.57046	0.910733	0.432959	0.286881	2.36457	2.78241	2.69377	0.226509	0.250962	0.62293
YBL025W	0	1.44361	1.64616	0	0.565597	0	0	1.25096	0.903038	0	0.62293	0	0.536053	1.20163	1.01436	0	0.536053	0.526069	0.669027	0	0.584963	0.879706	1.64616	0	0	0.933573
YBL026W	2.5509	1.25096	2.61589	2.24489	2.68032	2.75916	2.08066	2.78241	2.85798	1.35614	0.903038	2.24793	1.28688	2.36737	3.32481	2.62994	2.58496	0.773996	2.52607	1.46989	2.32193	1.87971	2.14078	2.14078	2.04614	2.43029
YBL027W	6.32319	6.10832	6.21043	5.90881	5.95745	6.15704	6.34376	6.38991	6.42004	5.06393	6.34678	6.26472	6.20418	3.50843	6.26547	6.22824	6.44956	2.06695	2.80323	2.41414	6.55551	6.29297	6.17053	2.5509	2.41954	2.17951
YBL028C	2.58736	1.78241	2.25701	2.49057	1.89918	2.4489	3.25701	3.02503	3.26003	1.61353	2.27798	2.11103	2.06695	1.15056	3.04264	2.8679	2.73769	0	0	0	2.38957	2.66221	2.25096	0	1.25096	0
YBL029C-A	2.09761	1.63227	0.903038	0.815575	2.04614	1.29866	0.863938	0.799087	1.63691	2.30451	0.910733	1.18269	1.67356	1.92979	1.80323	2.30451	1.28688	1.65992	2.28096	0.925999	0.85599	1.60407	1.4489	2.36457	1.36737	2.23573
YBL029W	0.632268	0.389567	0.263034	0.748461	0.613532	0.863938	1.07724	0.584963	0.214125	1.27501	0.847997	0.367371	0.411426	1.53605	0.807355	0.799087	0.411426	1.29866	0.722466	1.0072	0.443607	0.941106	0.250962	1.43829	0.773996	1.41684
YBL030C	3.97453	3.91073	3.89918	4.10601	4.1334	4.24793	3.90977	3.78346	3.9364	3.90014	4.17393	3.89918	4.0072	2.77189	3.72574	3.48671	4.06005	2.39232	3.17153	2.70708	3.73985	3.76022	3.98094	3.33199	3.03914	3.39643
YBL031W	0.863938	0.765535	0.722466	0.250962	0.263034	0.238787	0.275007	0.250962	1.04264	0.669027	0.526069	0.713696	1.07039	0.238787	0.275007	0.731183	0	0.238787	0.31034	0.298658	0.85599	1.01436	0.516015	0.432959	0.678072	0.250962
YBL032W	1.82782	1.9222	1.80735	1.59455	1.25701	1.63691	2.0321	1.8679	1.26303	0.903038	2.30159	2.22033	1.78241	0.555816	2.38957	1.91456	2.32481	0.713696	1.43829	0	1.88753	1.70487	1.87971	1.15704	0.910733	0.731183
YBL033C	1.68706	1.1375	1.04963	1.31615	1.34483	0.925999	1.38405	1.07039	1.4489	0.831877	1.33342	1.35614	0.782409	0.604071	1.50589	0.978196	0.918386	1.04963	0.773996	0.526069	1.99639	1.41684	1.54102	0.594549	1.35614	1.18903
YBL034C	1.16993	0.847997	0.687061	0.933573	0.516015	0.782409	1.14405	1.09761	1.15704	0.604071	0.748461	1.29278	0.748461	1.04963	1.18269	1	0.992768	0.933573	0.83996	1.15056	0.879706	0.948601	1.09085	1.16993	1.25096	1.51602
YBL035C	1.40599	1.40599	1.15704	0.782409	1.01436	0.604071	1.23266	0.910733	1.16993	0.555816	1.10434	0.807355	1.20163	0.411426	1.12433	0.887525	1.29278	0.422233	0.545968	0.400538	1.33914	1.29278	1.28096	0.111031	0.356144	0.333424
YBL036C	1.67807	2.31325	2.06695	2.18587	2.04963	3.05832	2.27202	2.08406	1.74416	1.21412	1.9855	1.82375	2.36737	1.52607	2.28983	2.31034	2.13422	0.978196	0.978196	0	2.17632	2.28096	2.0635	0.948601	0.344828	0.992768
YBL037W	0.948601	1.04963	0.765535	0.799087	1.1375	0.773996	1.09085	0.970854	0.847997	0.765535	1.36177	1.09085	1.04264	1.09761	0.799087	0.713696	0.956057	0.713696	0.765535	0.594549	0.83996	1.21412	1.08406	0.356144	0.464668	0.678072
YBL038W	1.5008	1.35614	1.19535	1.42761	1.60407	1.66903	1.5008	1.25701	0.604071	1.1177	1.40599	2.25701	1.23879	1.5008	1.91839	2.0635	1.38957	0.62293	0	1.58496	1.76977	1.18269	1.70044	0.604071	0.669027	1.25096
YBL039C	3.16027	3.30597	3.35896	3.05832	3.09592	3.14078	3.65421	4.02591	3.75489	1.81147	2.78241	3.20789	2.77821	1.73985	2.97085	3.22651	3.41414	0.704872	0.505891	0.333424	3.04614	3.34056	3.16672	1	0.545968	0.713696
YBL039C-A	0	0	0	0	1	0	0	0	0	0	0	0	2.83188	0	0	0	1.67356	0	0	0	0	0	0	0	0	0
YBL039W-B	0	1.78241	0	0	0	1.18269	0	1.20163	0	0	1.34483	2.43829	0	0	0	0	0	0	1.42223	0	0	0	1.32193	0	0	0
YBL040C	2.08746	2.01436	1.90304	2.20163	2.71589	2.41684	2.46989	1.98185	2.20789	2.42492	1.45943	1.81147	1.59932	1.07724	2.72028	2.04264	2.55336	0.895303	0	0.443607	1.54597	2.54597	2.3505	1.0635	0.704872	0.367371
YBL041W	2.17632	2.58496	2.33056	2.79909	3	2.86394	2.8953	3.03562	2.76341	2.90304	2.87381	3.19535	3.10266	2.3978	2.73118	2.73118	2.90111	2.03562	1.61824	0.713696	2.4957	2.91839	2.84398	1.69153	1.43296	1.04264
YBL042C	2.73985	2.5008	2.68482	3.09085	2.58736	2.88753	2.53854	2.92979	2.85798	2.16993	2.52105	2.4957	2.66676	1.35614	2.26303	2.70044	2.56316	0.464668	0.910733	0.863938	2.35896	2.51349	2.60407	0.443607	0	0.903038
YBL043W	0.344828	0	0	0	0.604071	0	0	0	0	1.21412	0.378512	0.887525	0.31034	0.765535	0	0	0.31034	0.782409	1.19535	1.32193	0	0.298658	0	1.91839	1.22033	1.31615
YBL044W	0	0	0	0	0	0	0	0	0	0	0	0	0	0	0	0	0	0	0	0	0	0	0	1.02148	0	0
YBL045C	2.5435	2.55827	2.91456	2.91648	2.98368	3.07039	2.29866	2.35332	2.20789	2.21101	2.47508	2.774	2.64386	2.12433	2.48285	2.76765	2.72028	2.31904	1.47508	2.31034	2.33056	2.58496	2.40327	2.85599	2.57531	2.89142
YBL046W	1.67356	1.04963	1.21412	1.0072	1.22651	1.08406	0.214125	0.887525	0.62293	0.925999	1.42761	1.55582	1.17632	1.04963	0.83996	0.807355	0.632268	0.757023	0.941106	0.594549	1.05658	1.35614	1.10434	0.731183	1.23879	0.356144
YBL047C	2.85599	2.83794	2.61589	2.57046	2.65306	2.56071	2.83188	2.47249	2.72247	2.67356	2.67807	2.75916	2.78869	1.99639	2.51602	2.76977	2.62059	1.3505	1.48027	1.52607	2.68482	2.91648	2.83794	1.852	1.65076	1.40054
YBL048W	0	0	0	0.748461	0.765535	1.21412	0	0.739848	0	0	0.847997	1.09761	0	2.74201	0	0	0.722466	1.56071	0.903038	0.85599	0.790772	0	0.831877	1.16993	1.28096	0.739848
YBL049W	0	1.70929	1.09085	1.98185	1.59932	1.28096	0	0.565597	0.545968	1.60881	1.10434	1.40599	0.565597	1.7137	0.62293	0	0.956057	1.93357	2.43029	1.45943	0.613532	0.910733	1.08406	1.88753	2.20477	0.970854
YBL050W	0.782409	0.863938	1.18269	0.918386	1.24489	1.04963	1.28688	1.0635	1.15704	1.38405	1.94486	2.1177	0.895303	1.28688	1.43296	1.10434	1.82375	1.04264	1.09085	1.03562	1.41143	1.83996	1.0072	1.4957	0.545968	1.66448
YBL051C	1.45418	1.5008	2.08746	1.8679	1.90304	1.75275	2.37573	1.9222	1.8953	2.01792	2.21723	1.75702	2.37851	2.17313	1.80323	2.01436	2.41414	1.57531	1.60881	1.83996	2.04963	2.45943	2.31904	1.4489	1.42223	1.41684
YBL052C	1.15704	0.895303	0.687061	0.748461	0.704872	0.748461	1.15704	1.0072	0.948601	0.475085	1.1635	0.790772	0.83996	0.948601	1.10434	1.05658	1.38957	0.807355	0.739848	0.604071	1.29866	1.38957	0.963474	0.565597	0.790772	0.739848
YBL053W	0	1.76129	0	0	0.650765	0.475085	0	0.831877	1.29866	0	1.20789	0.250962	1.1177	1.29866	0.739848	1.17632	1.77821	0.378512	0.0426443	0.83996	0	1.07039	0	0.613532	1	0
YBL054W	2.18269	2.04614	1.74416	2.35332	2.20789	2.20789	2.37295	2.40054	2.62527	1.53107	2.31034	1.93734	2.24489	1.36177	2.10769	1.89918	2.04264	0.298658	0.695994	0.189034	1.79077	2.29572	2.50843	0.632268	0.321928	0.669027
YBL055C	2.10769	2.03562	1.45943	1.90689	1.53107	1.38957	1.4957	1.70487	1.94111	0.963474	2.01078	1.48027	1.61824	0.773996	1.22651	1.37295	1.38405	0.790772	1.1177	1.0635	1.64155	1.61353	1.9222	0.641546	0.565597	0.807355
YBL056W	2.40054	2.49825	2.37851	2.30743	2.0321	1.74846	2.47508	2.20477	2.43829	0.773996	2.35896	2.28392	2.61589	1.81558	2.37295	2.25701	2.33056	1.20163	1.62293	1.09085	2.70708	2.22033	2.19219	0.903038	1.36177	1.1375
YBL057C	0.422233	0.910733	2.09085	2.06005	1.40054	1.90689	1.43829	1.16993	1.74416	1.72683	1.51096	0	1.5008	0	1.25701	1.79494	1.64155	0	0.85599	0	1.75275	1.83188	1.48543	0.659925	0	0.695994
YBL058W	2.15056	2.41143	2.15381	2.75275	2.14731	1.96717	1.852	2.4489	2.02857	1.87578	2.80735	1.91839	2.50335	1.42223	2.10769	2.26303	2.28983	1.36737	1.34483	1.73552	2.8679	2.13422	2.31034	1.1635	1.53605	1.39506
YBL059C-A	1.62293	0.669027	1.29866	2.07039	1.86394	1.15704	1.61824	0.704872	1.13093	0	1.31615	2.07382	2.41143	1.47508	1.26303	1.41684	2.01792	0	1.39506	0.815575	1.90304	1.72247	1.29866	1.97085	1.22651	1.16993
YBL059W	1.07724	1.18269	1.12433	1.43829	0.432959	0.731183	1.07724	1.0072	0.400538	1.04963	1.58496	1.10434	0.731183	0	0.807355	0.918386	0.9855	0.411426	0	0.495695	0.790772	1.15704	0.831877	0.389567	0.782409	0.422233
YBL060W	1.1375	0.669027	1.24489	0.799087	0.650765	0.695994	0.765535	1.23879	0.516015	0.823749	0.978196	1.05658	0.918386	0.333424	1.07724	0.782409	0.765535	0.124328	0.163499	0.526069	1.12433	1.10434	1.10434	0.815575	0.823749	0.124328
YBL061C	1.20163	2.07382	1.85599	1.62761	2.16672	1.81558	2.10098	1.79077	2.01078	2.28392	1.59932	2.06695	1.58976	2.03914	2.13093	2.02503	2.14731	2.03914	1.62293	1.94111	1.9222	1.93734	1.852	2.13093	1.55582	2.30743
YBL062W	1.40599	1.72683	0.584963	0	1.36177	0.704872	0.863938	2.45943	0.594549	0	2.72028	0	0	0	0	0	1.71809	0	1.91456	1.98914	1.51602	0.137504	1.99277	0.678072	1.60881	1.7866
YBL063W	0.516015	0.704872	0.400538	0.536053	0.604071	0.286881	0.632268	0.584963	0.505891	0.815575	0.669027	1.21412	0.948601	0.704872	0.748461	0.669027	0.722466	0.516015	0.722466	0.956057	0.782409	0.895303	0.823749	0.650765	0.378512	0.526069
YBL064C	2.25701	2.07724	1.09761	2.16672	1.93734	2.47768	1.9855	2.37016	0.948601	3.09085	2.07039	2.1177	1.95977	3.14731	1.54102	1.56071	1.75702	4.0798	4.41346	4.0054	2.32193	1.58976	1.83188	4.15704	4.14568	4.52168
YBL065W	0	0.799087	0	0	0	0	0.189034	0	0	0	0.773996	0	0	0.641546	0	0	0	0.659925	0	0	0	0	0	1.68706	0	0
YBL066C	1.08406	0.956057	0.85599	0.863938	1.20163	0.879706	0.604071	1.1635	1.33342	0.887525	1.14405	0.790772	1.27501	0.895303	1.32193	1.09761	0.918386	0.992768	0.925999	0.831877	1.07724	0.799087	1.35614	0.925999	0.757023	1.12433
YBL067C	1.79494	1.80323	1.59932	1.95233	1.70929	1.7137	2.03562	1.80323	2.20477	1.46467	1.61824	2.17951	1.9782	1.26903	1.84398	2.05311	1.66903	0.641546	1.26303	0.678072	2.1177	1.70929	1.72683	1.05658	0.773996	0.799087
YBL068W	1.5509	1.97085	2.34199	2.18903	1.8679	2.32193	2.27501	2.64386	1.9782	0.863938	2	1.8679	2.01792	0.790772	1.93357	2.35614	1.93734	1.09085	0.815575	0.555816	1.9855	2.44095	1.79909	0.925999	0.495695	0.250962
YBL068W-A	0	0	2.91073	2.10098	0	0	0	0	0	0	1.15056	1.5656	0	0.62293	1.59932	0	1.83996	0.925999	1.55582	1.49057	0	1.1375	0.378512	0	0.31034	0
YBL069W	1.29278	1.79494	1.0072	1.26903	0.545968	1.19535	1.07039	1.7866	1.89918	1.25701	0.978196	1.12433	2.26604	0.411426	1.04264	1.70044	1.0072	0	0.536053	0.505891	1.61824	1.22033	1.50589	0.748461	0.799087	0
YBL070C	0	0	0	0	0	0	1.3505	0.85599	0.799087	0	1.46989	0	1.68257	0	1.0635	0.925999	0	0	0	0	0.773996	1.65076	1.26303	0	0	0.722466
YBL071C	1.69599	2.75061	2.51854	2.70487	3.02148	2.11437	2.45154	1.59932	2.75702	2.19849	3.04439	1.72683	1.22033	1.83188	2.25701	1.76129	2.64847	0.731183	0	0	2.62293	1.79494	2.04963	0.704872	1.95977	0
YBL071C-B	0	0	0	0	0	0	0	0	0	0	0	0	0	0	0	0	0	0	0	0	0	0	0	0	0	0
YBL071W-A	1.54597	0.863938	2.01436	1.87184	2.22033	2.40054	1.95233	1.45418	1.79494	0.941106	2.62761	1.31034	2.14405	1.79494	1.55582	2.27798	0	0.879706	1.09085	0	3.10098	2.52857	1.59455	1.38957	1.51602	0.903038
YBL072C	6.48832	6.27482	6.28522	6.16189	6.283	6.30579	6.37782	6.55995	6.51159	5.05961	6.31832	6.35913	6.29278	4.46923	6.4446	6.27202	6.2765	3.10098	2.7845	2.62293	6.45302	6.15421	6.46581	3.0018	2.03914	3.1177
YBL073W	1.31034	1.02857	0	0	0	0	0	0.739848	0.704872	0.536053	0	1.09761	0	0	0	0	0.722466	0	0.632268	0	0	0.918386	0	0	0	0
YBL074C	0.9855	0.641546	0.275007	1.18269	0.641546	0.432959	0	0.918386	0.739848	0.333424	0.505891	0.378512	0.765535	0.422233	0.83996	0.555816	1.02857	0.422233	0.389567	0.713696	1.11103	1.04264	1.28688	0.411426	0.250962	0.773996
YBL075C	0.505891	0.536053	0.918386	0.831877	0.678072	0.731183	0.963474	0.137504	0.85599	1.27501	0.650765	0.575312	0.731183	3.87283	1.04963	1.0072	0.454176	5.46467	5.45713	5.56316	0.604071	0.765535	0.831877	5.54319	5.30925	5.5245
YBL076C	3.46989	3.47119	3.70487	3.35896	3.5472	3.43563	3.73335	3.8268	3.73444	2.87184	3.55827	3.36597	3.50716	2.01792	3.5656	3.69153	3.74093	0.863938	1.13093	0.722466	3.63923	3.66903	3.65992	1.14405	0.632268	0.782409
YBL077W	2.85	3.29719	3.63807	3.30597	2.79494	3.59096	3.07724	2.80735	3.38267	2.03562	2.74416	3.15381	2.85599	1.43296	3.44626	3.35614	2.75489	1.31034	0	0.910733	2.31904	2.25399	2.852	0.650765	0	0.275007
YBL078C	1.18903	1.40054	1.23266	0	0	0	0.713696	1.11103	0.632268	2.02503	1.25096	0	1.43829	2.81352	0	1.34483	1.09085	2.13093	2.46467	0.765535	1.53605	1.04264	0	2.79494	1.79494	2.33628
YBL079W	2.08746	2.13093	2.13093	1.85599	1.87578	1.91456	2.54102	2.45154	2.47508	1.58015	2.20163	2.18903	2.0072	1.51096	2.54597	2.19535	2.16993	1.10434	1.25096	0.83996	2.42223	2.15056	2.22033	1.35614	0.565597	0.956057
YBL080C	0.594549	0.62293	0.344828	0.163499	0.887525	0.536053	0	0.432959	0.62293	0.575312	0.863938	0.263034	0.536053	0.815575	0.823749	0.85599	0.739848	0.15056	0	0.189034	1	1.03562	0.613532	0.15056	0.575312	0.650765
YBL081W	2.25701	2.48285	1.84398	2.42223	2.02148	1.9486	2.72028	2.73552	2.50843	1.39506	2.43296	2.26003	1.852	1.47508	2.46467	2.34767	2.5008	1.58015	1.22033	1.23879	2.76129	2.13093	2.66903	2.26903	1.93357	1.96347
YBL082C	0.713696	0.782409	1.36177	0.831877	1.0072	0.815575	0.887525	0.970854	1.18269	0.189034	1.29866	0.333424	0.713696	0.443607	1.04963	1.60407	1.20789	0.807355	0.613532	0.214125	0.879706	0.613532	0.887525	0.62293	0.263034	1.0635
YBL083C	0.948601	1.03562	1.12433	0.731183	1.9855	0.713696	0.773996	0.956057	1.26903	0	0	1.73985	1.02857	0.111031	1.62761	1.44361	0.0976108	0.704872	0	0	1.4489	1.61353	1.28688	0.831877	0.847997	0
YBL084C	0.536053	0.879706	1.03562	0.411426	0.757023	0.641546	0.782409	0.722466	0.475085	0.333424	1.1177	1.07724	0.970854	0.389567	1.0635	0.83996	1.07724	0	0.505891	0.378512	0.238787	0.807355	0.464668	0.111031	0.687061	0.495695
YBL085W	2.06695	1.46989	1.774	1.23266	1.37295	1.41684	1.71809	1.8679	1.75702	0.847997	1.52105	1.70044	1.848	1.20789	1.92979	1.83188	1.85997	1.02857	0.863938	1.09761	1.90304	1.53605	1.67356	0.956057	0.903038	0.650765
YBL086C	0.378512	1.0072	1.44361	0	0.505891	0.941106	1.12433	0.344828	1.01436	1.35614	1.54597	0.941106	0.613532	1.0072	1.1375	1.20163	0.933573	0.722466	1.45418	0.400538	0.910733	0.575312	0.948601	1.16993	1.28096	1.45418
YBL087C	5.0993	5.29278	5.61294	5.07039	5.12433	5.07168	5.41684	5.42559	5.33485	3.85	5.72383	5.36001	5.54102	2.65535	5.6761	5.44824	5.54504	1.66903	1.44361	1.4489	5.48349	5.30779	5.40429	1.72247	2.15704	1.53605
YBL088C	0.748461	0.731183	0.823749	0.799087	0.83996	0.584963	0.887525	0.85599	0.807355	0.739848	0.85599	0.863938	0.831877	0.526069	0.575312	0.978196	0.85599	0.464668	0.422233	0.111031	0.879706	0.678072	0.918386	0.367371	0.189034	0.505891
YBL089W	0.536053	0.594549	0.963474	0.641546	1.10434	1.04963	1.32193	0.970854	1.02148	0.782409	0.722466	1.25701	1.30451	0.823749	0.933573	0.565597	1.04264	0.485427	0.238787	0.214125	0.799087	1.16993	1.18269	0	0.526069	0.495695
YBL090W	2.22342	1.02857	1.83996	1.70487	1.73552	2.41954	0.495695	2.34199	1.26303	1.1177	2.17313	1.53107	2.09424	1.03562	0.863938	1.7137	1.65535	1.65535	0.565597	1.22651	1.38405	1.23266	2	1.44361	1.36177	1.68257
YBL091C	2.52857	2.29866	2.04264	2.16672	1.99277	2.22033	1.98185	2.5656	2.30451	2.11103	2.06695	1.71809	2.17632	1.42761	2.36737	2.38128	1.96347	0.516015	0.659925	0.782409	2.33914	2.30743	2.50335	1.25701	1.18269	1.22651
YBL091C-A	1.79494	1.03562	0.903038	0	0.83996	0.790772	1.40599	0	1.46989	0	0.526069	0.713696	0.799087	0.432959	0.871844	0.731183	1.0635	0	0	0.536053	1.15056	0.422233	0	0.765535	0	0.807355
YBL092W	6.779	6.89397	6.86419	6.73728	6.76222	6.67934	6.96463	6.88142	7.02636	5.99842	7.12722	6.98732	6.83605	5.09466	7.18676	6.81211	7.10392	3.52607	3.5509	3.68257	6.96243	6.96128	6.86641	3.58976	3.12267	3.36036
YBL093C	2.37851	2.27798	2.3505	2.28688	1.91456	2.488	2.69599	3.0072	2.82579	1.1635	2.37295	2.69822	2.56071	2.01436	2.7137	2.79909	3.11936	1.09761	0.815575	1.93734	2.94486	2.83996	2.02148	1.54102	1.52105	1.85997
YBL094C	0	0.748461	0.641546	0.0703893	0.15056	0	0	0.565597	0.669027	0.731183	0.31034	0	0	0	0.62293	0.765535	1.26903	0.298658	1.774	0.367371	0.748461	0.650765	0.0840643	0.659925	0	1.31034
YBL095W	0.847997	1.04963	0.918386	0.659925	1.1375	0.443607	0.333424	0.815575	0	0	0.584963	0.485427	0.356144	0.739848	0.887525	0.485427	1.46467	0.454176	0	0.545968	0	0	0.739848	0	0.475085	0.464668
YBL096C	1.28688	0	0.83996	1.44361	0	1.40054	0	0	1.18903	0.782409	2.30159	0	1.81967	0	0	1.42223	0	0	0	0	1.30451	0	1.5656	0.704872	0.422233	0
YBL097W	1.53605	0.545968	1.39506	0.411426	0.516015	0.722466	1.39506	0.495695	0.948601	0.765535	0.831877	0.879706	0.485427	0.298658	0.941106	0.847997	0.485427	0	0.613532	0	0.9855	0.748461	0.815575	0.298658	0.333424	0.495695
YBL098W	0.925999	1.54597	1.36737	0.978196	0.895303	0.956057	0.536053	0.863938	0.823749	0.782409	1.09085	0.765535	1.22651	1.02148	0.815575	1.05658	0.83996	0.941106	0.910733	0.9855	1.02857	1.08406	1.36737	1.33342	0.903038	0.85599
YBL099W	3.75489	3.42223	3.58496	3.77083	3.67356	3.48414	3.58856	3.45286	3.59574	3.3978	3.61117	3.50208	3.55704	2.69377	3.54967	3.66903	3.34767	2.30743	2.1635	2.06005	3.37712	3.54226	3.29278	2.47768	2.54844	2.41143
YBL100C	2.58976	2.65764	2.74416	2.86394	1.97085	2.3505	1.43296	3.06523	2.32193	0.910733	2.41684	2.9542	3.26454	2.31904	2.24793	2.7761	2.53107	0.910733	1.66903	2.07039	2.84398	2.21412	1.9486	0	1.36177	2.50589
YBL100W-A	0	0	0	0	1.26303	0	0	1.18903	0	0	2.34767	0	0	0	0	0	0	0	0	0	0	0	0	0	0	0
YBL100W-B	3.55336	3.15381	3.39643	3.85997	3.70266	4.0321	1.88753	2.84197	1.99639	4.30086	1.79909	1.90304	2.26003	4.34199	2.12763	2.28096	2.20789	3.90014	3.99367	3.87086	2.21101	1.62293	1.99639	3.87184	3.52356	3.82985
YBL100W-C	1.80323	1.64155	0	1.72247	1.75275	0	0	0	2.3978	0	2.67129	0	0	2.39506	0	1.58015	0	0	1.97453	0	0	2.35614	0	0	0	0
YBL101C	1.70044	1.49057	1.64155	1.62293	1.59932	2.04963	1.29866	1.41143	1.16993	2.28096	1.77821	2.22342	1.73552	2.88947	1.59932	1.73985	1.52607	2.72683	2.70266	2.58256	1.79077	1.51602	1.30451	3.02326	2.91073	2.77189
YBL102W	1.58015	2.03562	1.7866	1.7866	2.05658	1.8679	1.98914	2.0036	1.43296	1.37295	1.9486	2.19535	1.98185	1.57531	1.74416	1.76129	1.73552	0.367371	0.831877	0.782409	2.48027	1.90304	2.55582	0.641546	0.713696	0
YBL103C	1.43296	0.565597	1.1375	0.941106	0.963474	1.25701	1.43296	1.27501	0.978196	1.23879	1.04963	1.20789	0.910733	0.887525	1.19535	1.31034	0.903038	0.454176	0.739848	0.389567	1.17632	1.19535	1.13093	0.565597	0.495695	0.713696
YBL104C	1.03562	1.26303	0.925999	1.02148	0.757023	1.18903	0.941106	1.09085	1.23266	0.250962	0.505891	0.933573	1.1177	0.422233	1.09085	1.14405	0.545968	0.226509	0	0.0976108	1.02148	0.9855	1.25096	0.286881	0.250962	0.163499
YBL105C	1.58976	1.87184	1.90304	1.7866	1.65076	1.774	1.69599	1.79494	1.66448	1.65535	1.44361	1.4489	1.774	1.44361	1.4489	1.64616	1.78241	1.0635	1.07724	1.23879	1.65992	1.74416	1.63691	0.807355	0.895303	1.22033
YBL106C	0.62293	0.757023	0.356144	0.807355	0.659925	1.01436	0.799087	0.516015	0.903038	0.831877	0.443607	0.505891	0.378512	0.604071	0.687061	0.464668	0.613532	0.0840643	0.31034	0.454176	0.485427	0.687061	0.650765	0.536053	0.604071	0.31034
YBL107C	1.97085	1.926	0.823749	2.01436	1.9222	2.29572	1.67356	1	1.52607	1.03562	1.91073	1.09085	1.7137	0.956057	1.51096	1.60881	1.70044	0.400538	0.516015	0.847997	1.81558	1.32769	2.02857	0.695994	0.773996	0.411426
YBL107W-A	0	0	0	0	1.96717	0	0	0	0	0	0	0	0	0	0	0	0	0	0	0	0	0	0	0	0	0
YBL108C-A	0	0	1.74416	2.1177	0	3.03914	1.53107	2.50589	0.201634	0	0	1.64616	0	0	0	0	0	0	1.38957	1.7866	0	0.516015	0	0.695994	1.87184	0
YBL108W	0	0	0	0	0	0	0	0	0	0	0	0	0	0.722466	0	0	0	0	0	0	0	0	0	0	0	0
YBL109W	0	0	0	0	0	0.678072	0	0	0	0	0	0	0	0	0	0	0	0	0	0	0	0	0	0	0	0
YBL111C	1.73985	1.31034	0	0	0	0.584963	0.925999	0.650765	0.238787	1.02148	0	1.51602	0	0.918386	0	0	0	0	0	0	0	0	1.32193	0	0	0
YBL112C	2.09085	1.89918	0.871844	2.04264	2.67129	1.51602	0.263034	1.32769	1.94111	1.37851	2.49313	1.44361	0	0	0	0	2.41954	0	1.84398	1.17632	1.08406	1.17632	0.321928	1.27501	1.54102	0.659925
YBL113C	1.07724	1.02148	0	0	0.575312	0.765535	0.594549	0.748461	0	0.790772	1.21412	0.356144	0.887525	0.516015	0	0	1.1375	0.443607	0	0.378512	1.22651	0	0.85599	0.298658	0	0.704872
YBL113W-A	0	1.58496	2.68032	1.36177	1.83996	1.15056	0	0.925999	1.87971	2.34199	2.71589	0	0	0	2.6893	3	2.35614	1.17632	0	0	1.64155	1.72683	0	0	0	0.933573
YBR001C	1.09761	1.13093	1.31034	1.24489	1.27501	1.26303	0.687061	0.782409	0.678072	1.12433	0.731183	1.23266	1.31034	1.52105	0.695994	0.879706	1.38957	1.82375	1.99277	1.67807	1.02857	0.956057	1.1375	1.81147	1.9222	1.65076
YBR002C	1.7866	1.41684	1.94486	1.49057	1.73985	1.76553	0.9855	1.69153	1.72683	0.773996	1.86394	1.33342	1.57046	0.704872	1.58015	1.83188	2.15704	0.516015	0.659925	0	1.96717	1.78241	1.02148	0	0.555816	0.739848
YBR003W	0.790772	1.58015	1.51096	1.71809	1.16993	1.35614	1.29278	1.70044	1.70044	1.5656	1.60407	1.70044	1.62293	1.08406	1.46989	2.16993	1.93734	1.18903	0.594549	0.565597	1.7866	1.5509	1.72247	0.895303	0.992768	0.485427
YBR004C	1.18903	1.46989	1.42761	1.46989	1.95977	1.83188	1.76129	1.52607	1.47508	1.91073	1.90689	1.4489	1.51096	1.32193	1.96717	0.823749	1.18269	1.92979	2	1.15056	1.87971	1.04264	1.32769	1.71809	1.79494	1.52607
YBR005W	2.87971	2.14405	2.65535	1.15704	1.69153	1.75702	2.32193	2.39232	2.32481	0.713696	1.65992	2.03562	2.28688	1.71809	2.43296	1.87971	2.51602	0.910733	0.83996	0.454176	1.21412	2.51349	2.06005	0.887525	1.38957	1.8953
YBR006W	0.757023	0.669027	0.790772	0.823749	0.485427	0.695994	0.356144	1.0072	0.565597	1.22033	0.201634	0.713696	0.575312	0.669027	0.505891	0.411426	0.163499	1.07039	1.09761	1.04264	0.748461	0.650765	0.201634	1.45943	1.30451	1.09085
YBR007C	0.722466	1.13093	1.12433	0.757023	1.32769	0.933573	1.20163	1.28096	1.18269	1.33342	1.37851	1.36737	1.31615	1.18269	1.21412	1.26903	0.650765	1.15056	0.9855	0.773996	1.30451	1.05658	1.1177	1.52607	0.704872	0.941106
YBR008C	0.910733	0.613532	0.613532	0.85599	0.782409	1.15704	0.464668	0.748461	0.978196	0.443607	1.31615	0.659925	1.08406	0.400538	0.704872	0.765535	1.28688	1.14405	0.799087	0.970854	0.695994	0.948601	0.83996	0.799087	1.14405	0.748461
YBR009C	4.96209	4.96023	4.5601	2.52857	2.31615	2.80323	4.54164	4.36036	4.35191	1.85599	4.75649	4.74039	4.89918	1.42761	4.70432	4.47962	5.34483	2.91265	2.90881	3.69153	4.61235	4.53481	3.93452	4.02059	3.63691	3.85798
YBR010W	4.21956	4.70929	4.21878	2.62527	2.12433	2.79909	4.64616	4.73985	4.63227	2.79909	4.93687	4.82222	4.48543	3.21101	4.70653	4.68594	4.72629	4.0505	3.35755	3.5373	4.62644	4.70819	4.916	3.85	4.32265	4.11437
YBR011C	5.4522	5.15259	5.47119	5.33128	5.36877	5.24031	5.48059	5.30012	5.3726	5.07211	5.39609	5.35896	5.32193	4.56133	5.47703	5.50653	5.48317	3.12763	3.08236	3.08576	5.37643	5.39541	5.50748	2.41414	2.78869	2.37851
YBR012C	0	0	0	0	0	0	0	0	0	0	0	0	0	0	0	0	0	0	0	0	0	0	0	0	0	0
YBR012W-A	2.01078	2.17632	1.62761	2.79494	3.87873	3.35473	0	0	1.07724	3.14405	0	3.91648	3.70377	2.62059	2.31615	0	1.57531	3.88166	0	0	0	3.48285	0.400538	4.0268	3.35332	0
YBR012W-B	0.594549	0	0.659925	0	0.555816	0.713696	0	0	0	1.1375	0	0	0.941106	1.05658	0.731183	1.15056	0.895303	0.613532	1.49057	0	0	0	1.0072	0.669027	0.695994	0
YBR013C	0	0	0	0	0	0	0	0	0	0	0	0	0	0	0	0	0	0	0	0	0	0	0	0	0	0
YBR014C	1.63691	1.76553	1.69153	1.38957	1.58976	2.15381	1.46467	1.18903	1.63691	2.43029	1.7137	2.09085	1.67807	1.76977	1.80323	1.82375	1.3505	1.3505	0.495695	1.10434	1.62293	1.73552	1.51096	0.669027	1.01436	0.400538
YBR015C	2.45418	2.80116	3.02857	2.58256	2.67129	2.95606	3.06005	2.90111	2.8679	1.91073	3.07553	2.9542	2.51349	1.79077	2.74416	2.80323	2.41954	1.26903	1.38957	1.09085	2.68706	2.84599	2.84197	1.17632	1.3505	1.62293
YBR016W	0.659925	1.79494	1.15056	0	0	1.3505	0.659925	1.03562	1.31615	0.641546	1.80735	1.88362	1.61824	1.31615	1.1177	1.73118	1.82782	1.01436	0	0	1.44361	1.95606	2.22033	1.30451	0.641546	0
YBR017C	1.848	1.59455	1.90304	1.92979	1.64155	1.83996	2.03914	2.23573	2.12763	1.86394	2.04264	1.86394	1.91839	1.26303	2.02857	2.01078	1.79909	0.831877	1.41143	1.29866	1.83188	1.70929	1.92979	1.20789	1.05658	1.18269
YBR018C	0	0.214125	0.263034	0.238787	0.443607	0	0	0.422233	0	0	0	0.367371	0	0.411426	0	0.201634	0	0.226509	0.286881	0.275007	0	0	0	0.565597	0.790772	0.604071
YBR019C	0.831877	0.321928	0.695994	0.536053	0.356144	0.526069	0.367371	0.773996	0.505891	0.555816	0.275007	0.201634	0.226509	0.422233	0.485427	0.475085	0.333424	0.226509	0.163499	0.275007	0.367371	0.650765	0.495695	0.411426	0.464668	0.124328
YBR020W	0.176323	0.286881	0.189034	0	0.454176	0.298658	0.722466	0.669027	0.739848	0.321928	0.765535	0.263034	0.765535	0.411426	0.613532	0.505891	0.15056	0.15056	0.201634	0.356144	0.594549	0.286881	0.189034	0.15056	0.464668	0.163499
YBR021W	1.26903	1.0072	1.02148	1.20163	1.22651	1.11103	1.55582	1.12433	1.73118	1.16993	1.33342	1.1177	1.11103	1.36737	1.20789	1.40599	0.650765	0.963474	0.713696	0.773996	0.887525	1.33342	1.02148	1.0635	1.23879	1.05658
YBR022W	1.39506	1.02857	1.44361	1.32193	1.8953	0.443607	1.39506	1.68706	1.62761	0.475085	1.46467	1.17632	0	1.03562	1.95977	0.9855	0.782409	0.782409	0.565597	0	0.847997	1.23266	1.65076	0.757023	1.12433	0
YBR023C	2.39506	2.11437	2.76341	2.36177	2.58496	2.61824	2.75702	2.58015	2.45943	1.79077	2.41684	2.05311	2.19849	2.13422	2.42492	2.15704	2.31034	1.18903	0.863938	0.970854	2.33056	2.4957	2.42223	0.9855	1.42761	1.36737
YBR024W	0.948601	1.57531	0.321928	0.895303	1.46989	1.41143	0.765535	1.18269	0.678072	1.35614	1.16993	0.782409	0.695994	1	1.52607	0.807355	0.687061	0.495695	0.632268	0.594549	1.38405	1.11103	1.30451	0.263034	0.536053	1.17632
YBR025C	4.40871	4.25852	4.05398	4.08066	4.3067	4.46009	4.20006	4.17792	4.30012	3.85997	4.01614	4.20163	4.16511	3.73985	4.32553	4.17473	4.30451	2.64616	2.52607	2.22033	4.43763	4.36947	4.25852	2.55827	2.29572	2.64386
YBR026C	2.27501	1.8679	2.09761	2.42761	2.32481	2.38681	1.67356	1.8679	1.93357	2.83592	2.30451	2.85	1.91456	2.15056	2.28688	1.53605	1.46989	2.01792	1.65535	2.26303	1.65992	1.83592	2.15704	2.08066	2.28688	1.86394
YBR027C	0.757023	0	0	0	0	0.687061	0.748461	0.695994	0	0	0	0	0	0	1.25701	0.632268	0	0	0	0	0	0	0	0	0	0
YBR028C	1.28688	1.22651	0.978196	1.14405	1.08406	1.1177	1.43296	1.47508	1.36177	0.704872	0.650765	0.687061	1.26303	0.286881	1.70044	1.53107	1.38957	0.757023	0	0.189034	1.55582	1.33342	1.25096	0.15056	0.176323	0.555816
YBR029C	2.21101	1.88753	2.40871	1.81147	2.10769	1.65535	2.25399	2.14731	1.8953	1.96347	2.24793	2.50335	1.9855	1.27501	1.90689	1.91839	2.07039	0.731183	0.443607	0.584963	2.14731	1.85997	2.16993	0.815575	0.526069	0.863938
YBR030W	0.584963	1.1177	0.613532	0.545968	1.20789	0.739848	0.807355	1.49057	1.37851	0.565597	1.22651	0.823749	1.15056	0.400538	1.46467	1.07039	1.28096	0.15056	0.367371	0	1.23266	0.782409	1.20789	0.137504	0.31034	0.298658
YBR031W	5.5404	5.59932	5.64501	5.55949	5.53916	5.55919	5.43396	5.35297	5.40361	4.67582	5.50938	5.69599	5.21917	3.88362	5.38612	5.49249	5.71699	2.82782	3.38405	2.72028	5.28133	5.47444	5.6985	3.01436	2.12102	2.7866
YBR032W	0	0	0.85599	0	0.790772	0	1.33342	1.25701	0.722466	0.790772	0	0	0	1.85599	0.823749	1.15056	1.23266	0.739848	0	0	0	0	0	0	0	0
YBR033W	0.201634	0.650765	0.632268	0.275007	0.432959	0.941106	0.604071	0.799087	0.594549	0.831877	0.31034	0.545968	0.669027	0.650765	0.286881	0.669027	0.722466	0.411426	0.765535	0.400538	0.526069	0.321928	0.298658	0.389567	0.584963	0.176323
YBR034C	3.37851	3.11603	3.27202	3.16027	3.23113	2.99095	4.01525	4.49953	4.16752	1.10434	3.33056	2.96347	2.89142	1.52607	3.36597	3.40871	3.34625	1.04264	1.26903	0.731183	3.08746	3.55704	2.91265	1.95233	1.96347	2.09085
YBR035C	2.24184	2.52857	1.57046	2.48543	2.18903	2.11437	1.79909	2.03914	1.97453	2.45418	2.42223	2.65306	2.01792	1.64616	2.51602	2.24489	2.5008	1.24489	2.10098	0.748461	2.02503	1.61353	2.48027	1.95977	1.76977	1.26903
YBR036C	2.6017	2.48543	2.66676	2.46467	2.46205	2.33914	2.12763	2.52356	2.70044	1.848	2.21412	2.13422	2.05658	1.95977	2.44361	2.17632	2.76765	1.39506	0.83996	0.799087	2.06005	2.56071	2.44361	1.27501	1.5656	1.42223
YBR037C	1.13093	1.0072	0.584963	0.910733	0.748461	1.31034	0.963474	0	0.85599	0.545968	1.34483	1.30451	0	0.687061	0.31034	0.650765	1.30451	0.879706	0	0.333424	1.40054	0.9855	0.807355	0.263034	0.298658	0.275007
YBR038W	1.54102	1.01436	1.44361	0.782409	0.739848	0.757023	1.64155	1.64155	1.29278	0.565597	1.64616	1.0635	1.40054	0.0840643	1.58496	1.60407	1.64155	0.389567	0.321928	0.475085	1.26303	1.26303	1.848	0.443607	0.189034	0.400538
YBR039W	2.51602	2.48543	2.58256	2.62994	2.76341	2.53854	2.56803	2.56071	2.49057	2.0072	2.21412	2.04614	2.53854	2.02857	2.63923	2.31034	2.91456	2.36457	2.52607	2.15056	2.66221	2.75916	2.57773	2.8953	2.58496	2.3978
YBR040W	0	0	0	0	0	0	0	0	0	0	0	0.443607	0.275007	0.263034	0	0	0	0	0	0.333424	0	0	0	0	0	0
YBR041W	1.87184	1.45418	1.38957	1.57531	1.89918	1.63227	1.39506	1.69153	1.36737	1.36177	1.52607	1.75275	1.40054	0.765535	1.57046	1.53107	1.53107	0.344828	0.443607	0.925999	1.68706	1.18269	1.60881	0.516015	0.669027	0.799087
YBR042C	1.63227	1.93734	1.07724	1.09085	0.411426	0.948601	1.36177	1.94486	1.1375	0.226509	1.52607	0	1.16993	0.536053	1.04264	1.34483	0.941106	0.201634	0.275007	0.464668	1.02148	1.52607	1.40599	0.367371	0.594549	0.704872
YBR043C	0.992768	1.07039	0.505891	0.863938	0.731183	1.04264	0.757023	0.992768	0.956057	0.464668	0.895303	0.545968	0.918386	0.678072	0.925999	0.910733	1.03562	0.526069	0.555816	0	0.910733	0.863938	1.10434	0.584963	0.137504	0.62293
YBR044C	0.970854	0.782409	1.25701	1.22033	0.941106	0.895303	0.678072	0.9855	1.09085	1.02857	1.42223	0.948601	0.516015	1.02148	0.887525	0.659925	1.37295	0.613532	0.641546	0.731183	0.773996	1.31615	0.594549	0.263034	0.765535	0.411426
YBR045C	0.400538	0.124328	0.298658	0.137504	0.594549	0.464668	0.275007	0.475085	0.238787	0.389567	0.432959	0	0.250962	0.632268	0.15056	0.226509	0.250962	0.356144	0.321928	0.669027	0.15056	0.443607	0.298658	0.443607	0.790772	0.565597
YBR046C	1.16993	0.918386	0.731183	1.34483	1	1.51602	0.275007	0.464668	0.782409	1.58976	1.09085	0.978196	1.41684	1.38405	0.275007	0.739848	1.30451	1.67807	1.7866	2.41684	0.863938	1.25096	0.910733	1.15704	1.38405	1.70487
YBR047W	0	0.432959	0	0.464668	0	0	0.495695	0	0	0	0	0	0	0.773996	0	0	0	0	0	0	0	0	0	0	0.485427	0.454176
YBR048W	5.73281	5.74739	5.87823	5.59574	5.46989	5.61088	5.851	5.97545	5.86765	4.91025	5.84122	5.9148	5.70598	3.82883	5.96162	5.78346	5.93923	2.43296	2.1635	2.34483	5.87406	5.85798	5.99005	2.64847	2.47508	2.88557
YBR049C	1.74846	1.36737	1.47508	0.555816	0.565597	0.748461	1.37851	1.15056	1.15704	0.400538	1.4489	1.73985	1.48543	0.516015	1.48027	1.65992	1.51602	0	0.669027	0.356144	1.16993	1.26303	1.51602	0.443607	0.111031	0.111031
YBR050C	0.275007	0.238787	0.286881	0	0	0	0.495695	0.250962	0.910733	0.263034	0.286881	0	0.238787	0.910733	0	0.226509	0.443607	0	0.443607	0	0	0.226509	0	0.432959	0	0.641546
YBR051W	0	0.632268	0	0	0.695994	0	0	0	0	0	0	0	0	0	0	0	0	0	1.54597	0	0	0	0	0	0	0
YBR052C	2.75916	2.33628	1.81147	2.51096	2.5509	2.0072	1.59932	2.02857	1.11103	1.7137	2.10098	1.85599	2.6893	1.73552	1.76553	2.26604	2.19849	1.76129	0.485427	2.23573	2.0072	2.12763	2.58496	2.32481	1.85599	2.02503
YBR053C	1.65076	1.41143	1.28688	0.925999	1.51096	1.35614	0.978196	1.26903	0.584963	1.31615	0.505891	2	1.774	1.22033	0.263034	1.26303	0.895303	1.1375	0.545968	1.18269	1.10434	1.46989	1.40054	0.731183	0.956057	1.63691
YBR054W	2.69377	2.85	3.22342	3.69599	3.73985	3.21723	2.44361	2.16672	2.10434	4.11603	3.07382	2.58736	3.35191	3.55459	2.46205	2.90497	2.01078	2.95791	2.84599	2.97453	2.848	2.5509	2.45154	2.57289	3.20477	2.52607
YBR055C	0.613532	1.3505	0.970854	1.4957	1.41143	1.10434	1.19535	1.20789	1.65076	0.443607	1.20789	1.03562	1.23266	0.536053	1.15704	1.26303	1.22651	0.485427	0.344828	0.226509	1.18269	1.28688	1.58015	0.400538	0.286881	0.0976108
YBR056C-B	0	1.9486	0	0	0	1.99639	0.31034	0.286881	1.95606	1.38405	1.49057	3.13586	1.32193	2.75702	2.60881	0	1.9855	1.9855	0	1.63227	2.11103	1.91839	0	1.27501	0	0
YBR056W	1.852	1.88362	1.20789	1.53605	1.85599	1.83592	0.970854	0.903038	1.26903	1.69599	2.03914	1.54102	1.37295	1.19535	1.74846	0.910733	0.687061	1.72247	1.55582	1.56071	1.39506	1.37295	1.37295	1.51096	1.29866	1.08406
YBR056W-A	0	0	0	0	1.13093	0	2.53356	2.42223	0	0	0	0	0	0	0	1	0	0	2.7761	2.64386	0	0	0	0	2.20477	0
YBR057C	0.963474	0.978196	1.58976	1.26303	1.0635	1.59932	1.43829	2.03562	1.20163	1.29866	1.40054	0	1.42761	1.09761	2.02503	1.64616	1.50589	0.739848	0.536053	0.505891	1.20789	1.60407	1.37851	0.214125	0.632268	0.604071
YBR058C	1.7866	0.918386	1.31034	1.03562	1.36737	1.31034	1.58976	1.79077	1.63227	1.22651	1.66448	1.31615	1.31034	0.863938	1.51602	1.42223	1.72683	1.29866	1.22651	0.970854	1.91073	1.69599	1.64155	1.46989	1.7866	1.13093
YBR058C-A	2.57046	2.12763	2.04614	2.69377	3.09424	2.43296	2.79077	1.48543	2.38957	1.94486	3.25248	3.11103	2.43563	2.38681	2.32193	2.70929	2.63923	1.45418	1.73118	1.05658	1.56071	2.34767	3.04963	1.41684	1.54102	2.66903
YBR059C	1.73552	1.70044	1.76553	1.60407	1.90689	1.87971	1.70487	1.73985	1.50589	1.84398	1.96717	1.90689	1.76977	1.24489	1.69153	1.61353	1.53107	1.29866	1.0072	1.31034	1.25701	1.57531	1.7866	1.0635	0.773996	0.918386
YBR060C	1.15056	1.61824	1.39506	1.22033	0.799087	0.918386	1.40599	1.38405	1.43829	0.799087	1.28096	1.1375	1.25096	0.464668	1.74416	1.46989	1.56071	0.475085	0.604071	0.31034	1.27501	1.5008	1.11103	0.641546	0.713696	0.378512
YBR061C	0.748461	1.63691	2.03562	0.695994	1.19535	1.26903	2.13093	1.40054	1.45418	0.903038	1.77821	1.45418	1.38405	0.250962	1.5008	1.18269	1.25701	0.263034	0	0	0.286881	1.42223	1.13093	0.963474	0	0.687061
YBR062C	1.76553	1.43296	1.18269	1.07724	1.87578	0.443607	0.485427	1.0635	1.24489	1.34483	0.895303	1.1635	1.94486	1.02148	0.85599	1.54597	1.46467	0.432959	0.956057	1.20789	1.75275	1.22033	1.81967	1.42761	0	0
YBR063C	1.02148	0.731183	0.933573	1.53605	1.09761	1.24489	0.895303	0.555816	1.30451	1.79494	1.07724	1.75702	0.933573	1.07039	1.70487	1.40599	1.36737	0.807355	0.925999	1.09085	0.748461	1.04264	1.05658	1.20163	1.22033	0.948601
YBR064W	0	0.298658	0	0	0	0.555816	0	0.555816	0	0	1.08406	0	0.0143553	1.08406	0	0	1.10434	0	0.389567	0	0	1.05658	0	0	0	0.956057
YBR065C	1.10434	1.48027	1.38405	1.46467	1.4957	0.887525	1.33342	1.4489	0.9855	1.67807	1.51096	1.61824	1.13093	1.40054	1.45418	0.941106	1.59455	1.59455	0.739848	1.02857	1.32769	1.45418	1.38405	1.38405	0.799087	1.61824
YBR066C	1.38957	1.07039	1.24489	1.31615	2.13422	1.84398	2.69599	1.46467	2.44095	1.66448	1.45418	1.32193	1.28688	0.356144	1.85599	1.3505	0.650765	0.356144	0.815575	0.432959	1.37851	1.38405	1.23879	1.0635	0.389567	0
YBR067C	2.82985	2.70044	3.09255	4.28466	4.62234	4.62	3.29425	3.40054	3.44493	5.42861	3.34341	2.8679	3.24336	5.09339	3.36177	3.06005	3.18269	4.58436	4.61765	4.42089	2.66903	2.9542	2.82171	4.29278	4.12102	4.36737
YBR068C	3.30743	3.29572	3.44228	2.8953	2.80941	3.23726	3.61235	3.488	3.6311	2.38405	3.45286	3.9486	3.52857	2.09761	3.67129	3.54226	3.81762	2.95047	3.28392	3.10936	3.50335	3.67243	3.57289	3.10266	2.82579	3.02326
YBR069C	2.68482	2.58496	2.53356	2.53605	2.44361	2.61589	2.93168	2.8953	2.93357	2.23879	2.85	2.57531	2.96532	1.43829	2.51349	2.59932	2.69377	0.367371	0.933573	0.790772	2.69377	2.50589	2.55827	1.02148	0.807355	0.765535
YBR070C	1.88362	1.18269	1.36737	1.07039	1.27501	0.344828	1.31615	0.62293	1.34483	1.10434	0.978196	1.25701	1.22033	0.823749	0	1.65535	1.85997	0.83996	0	0.411426	1.30451	0.992768	1.93734	0	0.367371	0.62293
YBR071W	1.88753	2.06005	1.65076	1.80323	1.5509	1.76977	1.59455	1.33914	1.73118	3.18745	2.21412	2.04614	2.0036	3.35896	1.89918	1.78241	2.09424	2.52356	2.62293	2.53605	1.58496	2.21412	2.74201	2.96901	3.38819	2.88947
YBR072C-A	0	0	0	0	0	0	0	0	0	0	0	0	0	0	0	0	0	0	0	0	0	0	0	0	0	0
YBR072W	2.31904	1.93734	1.92979	1.91073	1.82375	2.27798	1.87184	2.46728	2.91839	5.43263	3.79909	3.73769	3.54597	6.54427	2.59694	2.93923	2.43296	6.84737	6.67172	7.01647	2.92029	2.76341	2.27798	6.79025	6.78568	6.89772
YBR073W	1.99277	1.64155	1.66903	1.69153	1.96717	2.18269	1.70929	2.01078	1.75275	1.76129	1.848	2.30743	1.8953	2.08066	1.55582	1.63691	1.80735	2	1.84398	1.80323	1.69599	1.89142	2.10098	1.99639	1.87971	1.75702
YBR074W	1.56071	1.78241	1.50589	1.86394	1.64616	1.45418	2.1177	1.68706	1.81147	1.26903	1.85997	1.70487	1.38957	0.879706	1.67356	1.76553	1.70929	0.799087	0.321928	0.613532	1.93357	1.77821	1.80323	0.669027	0.799087	0.704872
YBR076C-A	0.910733	0	1.52105	0	0.879706	1.36737	0	0.847997	2.26003	0.887525	1.54102	1.24489	2.30451	0.815575	0.925999	0.773996	1.73985	0.831877	0	0	0	0	0	0.807355	1.43829	0.847997
YBR076W	0.263034	0.584963	0.275007	0	0	0.613532	0.475085	0.238787	0.226509	0.650765	0.505891	0.378512	0.765535	0.739848	0	0.83996	0.604071	0.604071	0.298658	0.275007	0.475085	0	0.495695	0.411426	1.09761	1.1635
YBR077C	0.536053	1.87578	1.53107	0.495695	0.887525	0.847997	0.536053	1.39506	1.10434	1.19535	1.5509	1.25701	1.1375	0.464668	2.06005	0.782409	0.83996	0.475085	0.613532	1.30451	1.22033	1.31034	1.93734	1.53107	1.4489	0.495695
YBR078W	5.26903	5.20867	5.2521	4.90785	4.70377	4.80735	5.45746	5.46041	5.39335	4.72192	5.27463	5.13463	5.16672	4.49378	5.21762	5.12267	5.30889	3.31179	3.33628	3.21568	5.34979	5.4192	5.26604	3.46728	3.4957	3.50462
YBR079C	3.47249	3.62176	3.60644	3.47249	3.2765	3.28392	3.75916	3.75489	3.88069	2.66903	3.57168	3.42089	3.24793	1.848	3.49697	3.69933	3.59455	1.48543	1.26903	1.43296	3.46467	3.59813	3.48285	1.16993	1.40054	1.30451
YBR080C	1.95606	1.65535	2.01436	1.76977	1.80323	1.83592	2.28392	1.85599	1.91839	2.15704	1.69153	1.41684	2.07382	1.43296	1.97085	1.7866	1.88753	0.704872	0.963474	0.918386	2.10098	2.14731	1.43829	1.28688	0.687061	0.650765
YBR081C	1.42223	1.31034	1.19535	1.42761	0.941106	1.12433	1.30451	1.33914	0.941106	0.948601	1.43296	1.17632	1.39506	0.831877	1.31615	1.20789	1.38957	0.815575	0.378512	0.739848	1.63691	1.42761	1.57531	0.641546	0.62293	1.07724
YBR082C	4.62819	4.43496	4.81455	4.80323	4.77558	4.9514	4.62469	4.17393	4.76871	4.60051	4.6427	4.83289	4.70708	4.23113	5.10894	4.67525	4.59036	3.34056	2.88557	3.34908	4.66619	4.74362	4.96162	2.58496	3.39917	3.55213
YBR083W	1.35614	1.774	1.40599	1.85599	2.37573	2.50335	2.03914	1.5509	1.97085	1.15704	1.04963	1.57046	1.09761	1.14405	1.95233	1.5509	1.32193	1.08406	1	0.948601	2.12433	1.52607	1.88362	1.05658	0.863938	1.26903
YBR084C-A	6.23611	5.91073	6.04243	5.84825	6.00966	5.89579	6.02547	5.99232	6.16852	5.29682	6.30488	5.9644	5.91409	4.13914	6.32103	5.90689	6.16812	3.03034	2.99458	2.72901	6.03078	5.97545	5.97797	3.30889	2.5435	2.75275
YBR084W	3.03386	2.66676	2.81558	2.75061	2.89918	2.86394	3.31904	3.17792	3.07382	1.98185	3.19061	3.16672	2.80116	1.81147	3.18903	3.01792	2.95791	0.748461	0.495695	0.545968	2.96717	3.03034	2.9279	0.432959	0.799087	0.863938
YBR085C-A	3.69711	3.3799	3.13422	2.96347	3.28983	3.06695	1.50589	3.09085	3.01792	3.5373	3.89724	2.3978	3.2032	3.68145	3.23113	2.93357	3.18903	4.17073	3.10098	3.33056	2.6893	3.10936	2.95977	3.47119	3.43162	4.44692
YBR085W	0.545968	0.250962	0.782409	0.275007	1.0635	0.263034	0.298658	0.695994	0	0.731183	0.321928	0.432959	0.85599	0.263034	0	0.933573	0.485427	0.485427	0	0	0.739848	0.464668	0	0	0	0
YBR086C	2.74201	2.79701	2.74416	2.61353	2.41143	2.43829	2.82782	3.05658	2.854	2.22033	2.926	2.6893	2.9279	2.11437	2.9855	2.91073	2.93734	1.43829	1.51602	1.40599	2.84398	2.66903	2.75702	1.40054	0.925999	1.28096
YBR087W	1.83188	1.58976	1.02857	1.29278	1.42761	0.910733	1.46467	1.65076	1.9486	0.650765	2.13422	1.33342	1.15704	0.879706	1.25701	1.60881	1.70044	0.226509	0.757023	0.275007	2.16672	1.7137	1.29278	0.584963	0.464668	0.238787
YBR088C	2.69377	2.61353	2.59694	1.70929	1.4957	1.0072	2.49313	2.16027	2.96162	1.63227	2.27202	0	2.21723	0.9855	2.01436	2.87774	2.54102	2.34767	1.87971	0.925999	2.08406	2.52356	2.62761	2.488	2.58976	2.0321
YBR089C-A	2.0321	3.10434	2.77189	2.74631	1.98185	0	1.70044	3.61117	2.28096	1.84398	2.58496	3.48414	3.41143	1.57531	3.32625	3.33342	3.0054	1.8953	1.4957	2.38405	2.93923	3.35755	2.33914	2.3978	1.63227	2.72028
YBR089W	0	0	1.22033	0	0	0.344828	0	1.20789	0	0	0	1.91839	0	1.63227	0	0	0	0	1.3505	0	0	0	0	0	0	0.214125
YBR090C	0	0.815575	1.13093	0	0	2.09424	1.18269	0	1.66903	0.918386	0	2.38128	0	0	0.925999	1.09761	1.28688	0	0	0	2.06005	0.831877	0	0.799087	2.02148	0
YBR091C	0	0.669027	1.29866	0	1.21412	1.15704	0.757023	2.25701	1.13093	0	0.807355	1.65076	0.695994	0.669027	0.765535	1.68706	0	0	0.85599	0.815575	0.748461	0	1.29866	0.659925	0.739848	1.16993
YBR092C	3.5472	3.35191	3.22805	3.6837	3.70929	3.87381	3.45943	3.35896	3.17792	2.41143	2.99095	3.2765	2.96532	1.07724	3.17153	3.07724	3.03386	1.14405	0.226509	0.782409	2.852	2.80116	2.74201	1.18269	0.632268	1.04963
YBR093C	2.54597	2.22033	1.58015	3.20163	3.35332	2.82375	3.80323	3.7366	3.75061	2.09085	2.58976	2.58736	2.70708	0.356144	2.5656	2.77189	2.67356	0.687061	0.757023	0.925999	2.02503	2.30451	2.68482	1.57046	0.790772	1.04963
YBR094W	1.18269	1.11103	1.03562	1.1177	1.02857	1.47508	1.39506	1.40599	1.31034	0.831877	1.18269	1.42223	1.03562	0.298658	1.59455	1.11103	1.02857	0.31034	0.613532	0.485427	1.04963	1.52607	1.03562	0.464668	0.765535	0.214125
YBR095C	0.847997	1.15704	0.226509	0.669027	0.941106	0.895303	1.46467	1.1177	1.25096	1.05658	1.25701	0.992768	1.36737	0.632268	1.29866	0.475085	0.650765	0.505891	0.650765	0	0.400538	1.22033	1.12433	0.963474	0.389567	0.526069
YBR096W	2.23266	1.74846	2.38681	2.04614	1.9782	2.0072	1.79077	2.02857	1.63691	2.52105	1.99639	2.1177	2.27798	1.75702	2.50589	1.4489	1.53605	0.344828	1.0635	0.739848	1.90304	1.82782	1.848	1.20163	0.678072	1.08406
YBR097W	0.722466	0.641546	0.918386	0.757023	0.575312	0.773996	0.879706	0.918386	0.713696	0.782409	0.807355	0.659925	0.695994	0.485427	0.773996	0.948601	0.575312	0.495695	0.344828	0.263034	0.871844	0.823749	0.9855	0.356144	0.189034	0.226509
YBR098W	0.31034	0	0.604071	0.454176	0.250962	0.400538	0.575312	0.238787	0.111031	0.464668	0.713696	0.799087	0.773996	0.111031	0.925999	0.250962	0.333424	0.137504	0.163499	0.15056	0.367371	0.378512	0.695994	0	0.650765	0.400538
YBR099C	0.432959	1	0	0	0	0.782409	0	0	0	0	0	1.04963	0	0	0	0.807355	0	0.495695	0	0	0	0.250962	0	0.992768	0	0.790772
YBR101C	2.04963	2.46728	1.72247	2.19219	1.82375	1.55582	1.8679	2.37016	1.80323	1.82782	1.74416	1.99639	1.926	1.41143	2.14731	2.34199	1.91456	2.33342	2.80116	2.52607	2.33914	2.43563	2.9279	2.45418	2.38128	2.16993
YBR102C	1.54102	1.1635	1.16993	1	1.20163	1.09085	0.85599	1.31034	1.48027	1.03562	1.35614	0.765535	1.09085	1.0635	1.30451	1.01436	1.33342	1.23879	1.18903	0.757023	1.38405	1.56071	1.33914	0.941106	0.83996	0.731183
YBR103C-A	0	0	0	0	0	0	0	0	0	0	0	0	0	1.40054	0	0	0	0	0	0	0	0	0	0	0	0
YBR103W	1.41684	0.992768	1.31615	0.443607	0.687061	1.17632	0.713696	1.18903	0.411426	1.51096	1.16993	0.83996	0.650765	1.21412	1.20163	0.948601	1.01436	0.925999	0.201634	0.765535	1.0072	0.713696	1.15056	1.05658	0.163499	0.545968
YBR104W	1.82375	1.29278	1.22651	1.65535	0.687061	1.21412	1.64155	1.64155	1.4957	0.85599	0.933573	0.731183	1.32769	0.62293	1.65535	1.75702	1.69599	0	0.807355	0.298658	0.704872	1.7137	0.739848	0.62293	0	0.250962
YBR105C	2.27501	1.7866	0.85599	2.44095	2.10434	1.76553	2.62527	2.42223	2.35332	1.50589	2.41954	1.87578	2.02857	0.863938	2.22959	1.51096	2.33914	1.23266	1.79909	1.30451	2.14078	1.88753	2.27501	1.47508	1.20163	1.35614
YBR106W	4.60288	4.33628	4.5097	4.19219	4.60348	4.39712	4.79025	4.79181	4.19771	3.23879	4.09255	4.43696	4.44427	1.9782	4.57289	4.52544	4.5373	1.59455	2.04963	1.97085	4.49121	4.6094	4.25399	1.83996	2.22959	1.61824
YBR107C	0.367371	0	1.15056	0.847997	1.07039	0.594549	1.28688	1.03562	1.1635	0.632268	0.695994	0.918386	1.02148	0.992768	1.1177	0.941106	0.815575	0.321928	0.422233	0.400538	1.09761	1.28096	0.687061	0	0.641546	0
YBR108W	0.83996	1.07039	1.04264	0.790772	1.07039	0.659925	0.584963	0.782409	0.454176	0.695994	1.21412	0.831877	1.15056	1.48027	1.11103	0.895303	1.33342	1.1375	1.33342	1.12433	0.887525	1.13093	0.871844	1.33342	1.21412	1.20163
YBR109C	3.31615	3.63807	3.45812	3.34908	3.39232	3.79286	3.69153	3.90881	3.25248	3.58496	3.6792	3.35473	3.48671	3.25248	2.91648	3.16672	3.15381	2.74201	1.1177	1.0635	3.06523	3.44626	3.22959	1.81558	1.54597	2.20163
YBR109W-A	0	0.941106	1.09761	0	0	0	0	0	0	0	0	0	1.5509	0	0	0	0	0.963474	0	0	1.04963	0	0	0	0	0
YBR110W	1.15704	1.43296	1.38957	1.27501	1.54102	1.24489	1.852	1.4957	1.75275	1.54597	1.4957	1.75702	1.40599	0.731183	1.926	1.07724	1.15056	0.748461	0.925999	0.879706	1.41684	1.71809	1.70929	0.604071	0.799087	0.641546
YBR111C	2.48543	2.1375	2.19219	1.70929	2.43029	2.5656	2.22342	2.1177	1.63227	2.51602	1.73118	1.94486	2.56803	2.22651	2.33342	1.98185	2.33914	1.38957	1.05658	1.58976	2.54844	1.33914	2.37851	1.02148	1.87578	1.41684
YBR111W-A	1.37851	1.60881	0.887525	1.31034	1.33914	1.28096	2.53356	1.29278	1.90304	0.823749	2.15381	0	0.773996	0	0	0.713696	0	1.26903	0	0.910733	0.83996	1.58015	2.12763	0	0	0
YBR112C	2.43829	2.25096	2.09424	1.65535	1.66903	1.51096	1.98185	2.14405	2.16027	1.14405	1.8953	2.26003	1.90304	0.933573	1.83592	2.18587	2.24184	1.10434	1.02857	0.948601	2.18903	1.76977	2.02857	0.871844	0.925999	0.799087
YBR113W	0.765535	1.41684	1.15056	1.17632	0	0.678072	1.33342	1.28096	1.70044	0.659925	1.9855	1.14405	1.65535	1.1177	1.3505	1.5008	1.27501	0.9855	0.613532	0	1.1635	0.516015	1.94486	0.799087	0	0.669027
YBR114W	1.25096	1.8953	1.79077	1.72683	1.53107	1.46989	1.94111	1.81147	2.11437	1.58015	1.20163	1.926	1.65992	1.31034	1.74846	1.55582	1.90304	1.4957	1.01436	0.956057	1.5656	1.83996	1.58496	1.1635	1.16993	1.40054
YBR115C	2.04264	1.852	2.18587	2.25701	2.22342	2.16027	1.97085	1.59932	1.774	2.55336	1.85997	1.79909	1.98185	1.82375	2.0036	1.75702	1.7866	0.594549	0.604071	0.613532	1.82782	1.96347	1.852	0.831877	0.641546	1.07039
YBR116C	0	1.03562	0	0	0	0.464668	0	0.454176	0.0143553	0	0	0	0.454176	0.432959	0	0.0143553	0	2.65535	2.33056	2.62059	0	0	0.367371	3.0054	1.48027	2.39232
YBR117C	0.263034	0	0	0.250962	0.650765	0.443607	0.263034	0.545968	0.422233	0	0.286881	0.695994	0	0	0.495695	0.400538	0.526069	3.81865	3.68818	3.76447	0.263034	0.111031	0.189034	3.42223	3.31904	3.41684
YBR118W	8.08476	8.2031	8.3512	7.79584	8.04761	7.94334	8.16048	8.20999	8.15578	7.40633	8.19076	8.18978	8.22077	7.01313	8.23821	8.28762	8.28295	6.55105	6.38716	6.01391	8.32278	8.29526	8.15816	6.55321	6.46891	6.51916
YBR119W	1.26903	1.37851	1.31615	0.722466	1.22651	1.03562	1.26903	0.887525	0.85599	1.09085	1.46989	1.0635	1.42223	0.485427	0.963474	0.807355	0.275007	1.02148	0.632268	1.02148	1.25701	0.831877	1.1635	1.25701	0.748461	1.18903
YBR120C	1.22651	1.87578	0.555816	1.40599	0.516015	1.1375	1.69599	0.85599	1.10434	0.895303	2.28392	2.15704	0.485427	1.10434	1.49057	1.05658	1.36737	0.475085	0	1.5656	0.910733	1.31034	1.74846	0.815575	1.20163	0.85599
YBR121C	3.75702	3.75489	3.86295	3.59455	3.67129	3.51349	3.95791	3.85	4.06523	2.78869	3.6893	3.63459	3.76871	2.1177	3.90881	3.80632	3.99277	1.1177	1.36177	0.31034	3.6017	3.78973	3.68706	1.30451	1.19535	0.799087
YBR121C-A	0	0	0	0	0	0	0	0	0	0	1.84398	0	0	0	0	0	0	0	0	1.37851	0	0	0	0	0	0
YBR122C	2.34199	1.25701	2.0036	1.52607	2.5008	2.41954	2.08746	1.9855	1.62761	1.90304	2.30743	1.81558	1.66903	1.45418	2.46728	2.09085	2.40871	1.65535	1.28688	0.918386	2.32769	2.33628	2.14731	0.757023	0.475085	1.50589
YBR123C	1.11103	0.992768	0.831877	0.432959	0.765535	0.807355	1.03562	0.545968	1.12433	0	0.422233	1.20163	1.42761	0.925999	0.823749	0.669027	0.722466	0.879706	0.992768	0.757023	0.956057	0.765535	0.918386	0.695994	1.01436	0.565597
YBR124W	0	0	0	1.25701	0	0	0	0.748461	0	0.678072	0	0	0	0.62293	0.584963	0	0	0	0	0	0	0	0	0	0	0
YBR125C	1.93357	1.40599	1.69599	1.56071	1.23266	1.17632	1.46467	1.62293	1.57046	1.51602	1.62761	2	1.74846	1.04264	1.73118	1.70487	1.52105	1.1635	0.695994	0.659925	2.04614	1.53605	1.69153	1.31615	1.23879	1.08406
YBR126C	2.37295	2.66448	2.84197	2.91648	2.98185	2.38405	1.49057	1.91839	1.80735	3.23573	2.89724	3.05485	2.87381	2.55827	2.30451	2.81147	2.9982	3.29425	3.17313	3.25096	2.81558	2.57531	2.64847	3.02857	2.70266	2.91456
YBR126W-A	1.70929	0	2.16027	3.11103	0	2.9241	1.48027	1.23266	2.03562	1.46467	1.88362	1.83592	3.72792	0	1.77821	1.83188	0	0	0	0	0	2.4489	3.18903	0	0	0
YBR126W-B	4.05137	3.97545	3.54597	3.56316	3.05832	3.66676	4.1127	3.46597	4.48349	3.20945	3.72901	3.5509	3.1375	3.20477	3.42223	3.78869	3.48027	0	3.61941	1.63227	3.83491	3.86196	4.02768	0	2.23573	2.16027
YBR127C	4.38128	4.33342	4.24717	4.36877	4.37851	4.31976	4.41414	3.96532	4.1416	4.19061	4.46597	4.49825	4.25096	3.43296	4.31179	4.42492	4.4363	2.47768	2.46989	2.57289	4.06781	4.31107	4.44162	1.83996	2.1177	2.41414
YBR128C	0	0	0	0	0.250962	0.443607	0.263034	0.454176	0	0.475085	0	0.389567	0.443607	0.432959	0	0.575312	0	0	0.31034	0.526069	0.485427	0	0.516015	0.594549	0	0
YBR129C	0.713696	0.933573	0.739848	0.475085	0.263034	0.650765	1.04264	1.3505	0.933573	0.495695	1.25096	0.411426	0.250962	0	1.05658	1.01436	1.08406	0.250962	0	0.298658	1.03562	1.04264	0.925999	0.238787	0.495695	0
YBR130C	1.848	1.55582	1.1375	1.40599	1.51602	1.52607	1.848	0.918386	1.62761	0.956057	1.7137	0.584963	1.73118	0.356144	1.21412	1.5656	1.10434	0.516015	0.250962	0.773996	1.70044	1.45943	1.61353	0.757023	0	0.669027
YBR131C-A	0	0	0	0	0	0	0	0	0	0	0	0	0	0	0	0	0	0	0	0	2.23573	0	0	0	0	0
YBR131W	0.748461	0.731183	0.275007	0.704872	0.641546	0.604071	0.748461	0	0.411426	0.454176	0.604071	0.378512	0.757023	0.111031	0.669027	0.62293	0.516015	0.333424	0.757023	0	0.263034	0.485427	0.594549	0.214125	0	0.238787
YBR132C	1.32193	0.910733	0.575312	0.505891	1.14405	0.782409	0.941106	0.879706	0.669027	1.82375	1.38405	0.773996	1.34483	1.36737	0.948601	1.36177	0.687061	1.59455	1.66448	1.32769	0.933573	0.565597	0.790772	1.81558	1.29278	1.80735
YBR133C	1.4489	1.26903	1.62761	1.19535	1.36177	1.26303	1.21412	1.36177	1.73552	1.02148	1.42761	1.18269	1.26303	0.831877	1.37295	1.54597	1.20789	0.526069	0.978196	0.704872	1.7137	1.15704	1.62293	0.356144	0.31034	0.536053
YBR134W	1.07724	0	0	0	0	0	0.632268	0	0	0	0	0.895303	0	0.565597	0	0.918386	0	0	0	0	0.632268	0	0.659925	0	0.62293	0.584963
YBR135W	2.29278	2.24184	2.49313	1.48543	1.73118	1.848	1.97085	2.18269	1.97085	2.09761	2.05311	2.46467	2.01436	2.1177	1.79077	2.29278	2.71809	1.65076	2.62059	2.07039	2.75916	2.21101	1.83188	1.40054	1.93357	2.02857
YBR136W	0.956057	1	0.704872	0.748461	0.748461	0.799087	1.01436	0.948601	0.669027	0.910733	1.01436	0.731183	0.992768	0.831877	0.9855	0.831877	0.831877	0.536053	0.422233	0.555816	0.903038	0.687061	0.903038	0.545968	0.687061	0.669027
YBR137W	2.07724	0.757023	1.99277	2.34767	1.34483	1.48027	1.58976	0.454176	1.02148	1.11103	1.848	0	1.81147	1.44361	2.22342	1.55582	1.79909	0.432959	0.963474	0.526069	1.37295	0.739848	1.64155	0.748461	1.35614	0.790772
YBR138C	0.941106	0	0.505891	0.163499	0.321928	0.659925	0.475085	0.443607	0.422233	0	0	0.687061	0.298658	0.739848	0.731183	0.400538	0.432959	0.941106	0.695994	0.516015	0.176323	0.516015	0.189034	1	0.704872	0.443607
YBR139W	2.26303	2.30159	1.9486	1.95606	2.16672	2.0072	1.65992	1.62761	1.39506	2.98185	2.54102	2.25399	1.91839	2.52607	2.19219	1.61353	2.23266	2.91839	3.05832	3.12267	2.02857	2.01078	1.65076	2.67129	2.37573	2.90497
YBR140C	1.59932	1.57046	1.54102	1.32769	1.45943	1.5008	1.83592	1.79077	1.68257	1.41143	1.76553	1.65992	1.67807	1.32769	1.53605	1.40054	1.61353	0.62293	0.713696	0.739848	1.62761	1.69599	1.72247	0.526069	0.650765	0.613532
YBR141C	1.86394	1.15704	1.62761	0.650765	1.17632	1.07724	1.76977	1.32193	1.1635	0.485427	1.7866	1.23879	1.1177	0.250962	1.17632	1.22033	1.40054	0.238787	0.575312	0	0.687061	1.34483	0.545968	0.454176	1	0.485427
YBR141W-A	2.44361	0	1.40599	0	2.69822	0	2.49825	0	0	0	0	2.35332	2.61589	1.94111	0	0	0	0	0	0	0	0	2.09085	1.852	0	1.926
YBR142W	2.26303	2.36177	2.37851	2.49825	2.01078	2.51602	2.87774	2.70708	2.89336	1.52105	2.26604	2.18587	1.81558	0.871844	2.58736	2.22651	2.58015	0.475085	0.604071	0.659925	2.29866	2.26303	2.15056	0.863938	1.13093	0.847997
YBR143C	3.4957	3.32625	3.73985	3.50716	3.45286	3.51475	4.06867	3.69153	4.0635	2.65992	3.48929	3.67016	3.6017	2.26003	3.51096	3.80012	3.37016	1.49057	2.12102	1.91456	3.21257	3.47119	3.32048	1.81967	1.71809	1.83592
YBR144C	0	0	0	0	0	0	0	0	0	0	0	0	0	0	0	0	0	0	0	0	0	0	0	0	0	0
YBR145W	0.669027	0.879706	0.505891	0.454176	0.650765	1.04264	0.83996	0.443607	0.422233	0.650765	0.275007	0.941106	0.432959	0.226509	0.678072	0.565597	0.604071	0.903038	0.298658	0.903038	0.475085	0.575312	0.505891	1.94111	1.80323	1.88362
YBR146W	2.10098	1.44361	2.6017	2.01078	2.04614	2.51854	2.81762	2.89142	2.35332	2.1375	2.62761	2.69377	2.05311	1.05658	2.02503	2.08406	2.44626	1.22033	0.669027	1.25096	2.64155	2.04963	2.15704	1.31615	0.575312	0.298658
YBR147W	0.31034	0.263034	0	0.526069	0.298658	0.505891	0	0.275007	0	1.09761	0	0	0.275007	0.687061	0	0	0	0.871844	1.69153	1.61824	0	0.669027	0.584963	1.76129	1.61353	0.895303
YBR148W	0.536053	0.137504	0	0.275007	0.275007	0.263034	0.15056	0.495695	0.250962	0	0.575312	0.226509	0.263034	0.565597	0.15056	0.344828	0.485427	0.263034	0	0	0.286881	0.124328	0.443607	0.250962	0.526069	0.263034
YBR149W	2.82171	2.95047	2.80529	3.14568	2.33628	2.90497	2.6893	2.70487	2.41684	3.22651	2.7845	2.92029	2.79909	2.16027	2.99458	2.70487	2.62527	2.24489	2.33628	2.18269	2.37851	2.51096	2.88557	2.08406	2.17632	1.75702
YBR150C	0.516015	0.400538	0.604071	0.298658	0.443607	0.871844	0.799087	0.925999	0.613532	0.31034	0.411426	0.739848	0.526069	0.344828	0.526069	0.485427	0.632268	0.632268	0.594549	0.62293	0.632268	0.903038	0.722466	0.704872	0.782409	1.04963
YBR151W	2.03562	2.31034	1.926	2.34483	2.32481	2.51854	2.37573	2.68257	2.07724	2.33342	2.26604	2.14405	2.41684	2.20163	2.62059	2.12763	2.34767	2.64386	2.36737	2.60407	2.48027	2.33056	2.37573	2.63691	2.33914	2.53605
YBR152W	0.970854	1.15704	1.33914	1.07724	1.10434	0.895303	1.1375	1.45943	0.871844	0.298658	0.831877	0.799087	1.74846	0.495695	0.9855	0.475085	1.54102	0.505891	0.650765	0	0.565597	1.1375	1.18269	0.495695	0.298658	0.903038
YBR153W	1.96347	1.31034	1.33914	1.22651	0.871844	1.73118	1.72683	1.85997	1.58015	0.641546	2.15056	1.22651	1.61824	1.1635	1.86394	1.73118	1.48027	0.594549	0.422233	0.400538	1.9486	1.54597	2.01792	0.31034	0	0
YBR154C	3.26454	3.05832	2.93357	2.55827	2.99095	3.38405	3.31034	3.18903	3.72247	2.75061	3.2032	3.27798	3.53978	1.94111	3.12267	2.774	3	1.45943	1.73985	1.29278	3.03386	2.75702	3.22651	1.69153	1.69599	1.48543
YBR155W	2.26003	1.91073	1.53605	2.65992	2.25701	1.76977	2.54844	2.64155	1.79494	0.757023	1.81967	1.41684	1.76977	1.34483	1.75275	2.11103	2.0072	0.214125	0.505891	0.475085	2.18903	1.99277	2.20163	0.815575	0.903038	0.214125
YBR156C	1.05658	0.807355	1.23266	0.782409	0.641546	0.526069	0.831877	0.773996	0.739848	0.731183	0.400538	0.536053	0.765535	0.879706	0.757023	0.632268	0.831877	0.831877	0.757023	0.275007	0.748461	0.722466	0.948601	1.11103	1.02857	0.773996
YBR157C	0.871844	1.26903	0.910733	1.92979	1.04264	1.57046	1.25096	1.91073	2.11103	1.37295	1.48027	1.99639	1.68706	2.18587	1.5656	1.3505	0.9855	1.67356	1.848	2.54597	0.863938	1.71809	1.45943	1.52105	1.37851	2.08746
YBR158W	2.67356	2.71149	2.68257	2.36737	1.90689	1.7866	2.64386	2.81147	2.8953	1.05658	2.9782	2.84599	2.81352	1.12433	3.26454	3.03914	2.82171	0.823749	0.669027	0.632268	2.19535	2.78869	2.9241	0.963474	0.565597	0.933573
YBR159W	2.14078	2.19849	2.20163	2.49313	2.27202	2.07724	2.20163	1.97085	2.45154	2.09761	2.08746	2.57531	2.19535	1.1375	2.08746	2.45943	2.38957	0.910733	0.773996	0.286881	2.57289	1.93734	2.06005	0.594549	1.23879	0.933573
YBR160W	2.02148	2.07039	2.38405	2.47508	1.79494	1.72247	2.24793	1.74416	1.774	2.20477	2.18587	1.4957	1.8953	1.49057	1.94486	1.7866	1.96347	1.95977	2.01436	1.83592	1.73118	2.34767	1.57531	2.36737	2.41143	2.20477
YBR161W	0.632268	0.555816	0.831877	1.52607	0.432959	0.575312	0.238787	0.422233	0.400538	1.46989	1.25701	1.09761	0.731183	1.07724	0.641546	0.201634	0.575312	0.978196	0.286881	1.14405	0.790772	0.201634	1.23879	1.16993	0.918386	0.739848
YBR162C	3.87381	3.89045	4.0197	2.75275	2.76341	2.87774	4.26078	4.41886	4.34837	2.21412	3.849	3.95791	3.76341	2.40327	3.8125	3.91648	3.62877	1.1375	1.87971	1.11103	3.84097	4.04089	4.07125	1.33914	1.60881	1.852
YBR162W-A	3.30451	2.90304	2.32769	2.50589	3.04614	3.48156	2.59932	2.488	2.68482	2.82579	3.8748	2.29866	3.62176	2.41684	3.91839	2.33914	2.45154	1.08406	1.31615	0	3.46205	3.52356	3.37016	1.04963	1.7866	0
YBR163W	0.555816	1.20163	1.1635	1.33342	0.831877	0.956057	1.46467	1.25096	1.07724	0.83996	0.918386	1.0635	0.704872	1	1.20789	1.21412	1.09761	0.389567	0.871844	0.823749	1.18269	1.23879	0.575312	0.757023	0.298658	0.613532
YBR164C	1.90689	2.41954	2.11103	1.29278	2.45943	1.7866	1.5656	1.65076	2.59694	1.32769	2.38957	2.69377	1.926	0	1.76129	2.34767	2.45943	0.757023	0	1.44361	2.68482	1.848	2.10769	1.22033	1.33342	0.773996
YBR165W	1.0072	1.20163	0.62293	0.765535	0.31034	1.09085	1.18269	1.25096	0.903038	0.978196	0.863938	0.831877	1.09085	0.903038	0.333424	1.5008	1.22651	0.286881	0	1.07724	0.807355	0.704872	1.22033	0.713696	0.321928	0.545968
YBR166C	1.15056	1.4957	1.19535	1.64155	1.96717	1.39506	1.15056	1.41143	1.5656	2.31034	0.863938	0.956057	1.32193	2.09424	1.43296	1.5656	1.71809	1.31034	1.28688	1	1.83188	1.65535	1.38405	1.73118	1.38957	1.25096
YBR167C	0	0.918386	1.41143	0.565597	1	1.52105	0	1.28096	1.23266	1.32769	1.43296	0.85599	1.26303	0.536053	1.04264	1.17632	0.545968	1.25701	0.695994	0.650765	1.02857	1.45418	1.07724	0	0	0.555816
YBR168W	0.739848	1	0.432959	1.05658	1.28688	0.807355	0.411426	0.378512	0.895303	0.713696	1.29278	1.20163	0.201634	0.367371	0.748461	0.485427	0.799087	0.526069	0.475085	0.790772	0.584963	1.16993	1.15704	0.992768	0.400538	0.815575
YBR169C	1.52607	1.28096	1.57531	2.09761	1.52607	2.06005	0.757023	0.85599	0.948601	2.65764	1.54597	1.5008	1.59455	3.30451	1.07039	1.36737	1.31034	4.4489	4.27352	4.1035	1.18269	1.60407	1.35614	4.31397	4.43296	4.32912
YBR170C	1.70044	0.773996	1.24489	1.1375	0.83996	1.36737	0.956057	1.04963	1.33342	1.01436	1.33914	1.83188	1.03562	1.27501	1.28688	1.94111	1.16993	0.956057	0.871844	0.722466	1.63227	1.46467	1.58015	0.765535	0.298658	0.895303
YBR171W	2.16027	2.848	2.43029	1.95606	1.98914	2.7137	2.54597	2.34767	2.28096	1.58496	2.9486	2.24793	2.0321	1.31034	3.17951	2.51602	2.12433	0.933573	0.495695	1.33342	2.61589	2.40599	2.32481	0.910733	0.739848	0.704872
YBR172C	2.31325	2.27798	2.23573	2.19535	2.26003	1.68706	2.38957	2.15056	2.37573	1.90689	2.25701	2.32193	2.23266	1.64616	2.15704	2.03914	2.08746	1.94111	1.33342	1.59455	2.29866	2.15056	2.34483	1.9855	2.22033	2.09085
YBR173C	0.992768	2.38128	2.63691	2.88557	1.53107	2.74846	2.56803	1.88362	1.42761	2.74416	2.66221	2.02148	2.43563	2.60407	2.58496	1.57531	2.01792	1.20163	0.659925	1.65992	2.43029	3.32337	3.22033	0.871844	0	1.48027
YBR174C	0	0	0.823749	0	0	0.941106	0.124328	1.02857	0	0	0.632268	0	0	0	0	0	0	0	0.895303	0	0	0	0.137504	0.695994	0	0
YBR175W	0.918386	1.32769	0	1.01436	1.18269	1.20163	0.713696	0.367371	0	0.887525	1.02148	1.02148	1.25096	0.250962	1.48543	0.613532	0.475085	0.263034	0	0.31034	0.731183	0.454176	0.739848	0	0.275007	0.485427
YBR176W	0.739848	0.464668	0.555816	0.871844	1.04963	0.678072	1.35614	0.687061	0.659925	0.722466	0.31034	1.02857	0.485427	0.970854	0.933573	0.925999	0.83996	0.475085	0.613532	0.321928	1.3505	1.51602	0.773996	0	0.286881	0.85599
YBR177C	2.27202	2.21723	2.18903	2.08746	2.12433	2	1.33914	1.68706	1.36177	2.22651	1.848	2.32769	2.14078	1.95606	2.23879	2.18903	1.98914	2.12763	2.5509	2.27798	2.30159	2.10434	2.02148	2.28096	2.27798	2.40327
YBR178W	0	0	0	0	0	0	0.678072	0	0	0	0.847997	0	0	0	0	0	0	0	0	0	0	0	0	0.650765	0	0
YBR179C	0.847997	1.10434	1.33342	1.02148	1.24489	0.773996	1.02148	1.29278	1.36177	0.823749	0.963474	0.992768	1.09761	0.863938	0.918386	0.970854	1.22651	1.17632	1.15056	0.687061	1.07039	1.21412	1.32769	1.22651	0.941106	0.659925
YBR180W	0.31034	0.495695	0.464668	0.15056	0.15056	0.400538	0.31034	0.286881	0.275007	0.298658	0	0	0.62293	0.275007	0.443607	0.137504	0.400538	0	0.356144	0.176323	0.443607	0.137504	0.176323	0.137504	0.163499	0
YBR181C	6.00585	5.77689	5.76421	5.54504	5.58706	5.75729	5.79338	5.774	5.90857	4.22728	5.75729	5.84323	5.85524	2.71149	5.49378	5.65793	5.86716	1.83592	2.28688	2.09761	5.88899	5.78241	5.84549	1.90689	2.17951	0
YBR182C	0.941106	1.20163	0.565597	0.773996	1.01436	1.23879	0.933573	0.978196	1.03562	1.30451	0.992768	1.53107	0.963474	2.0036	0.695994	0.163499	0.85599	1.65535	1.05658	1.32193	1.14405	0.321928	0.970854	1.27501	1.12433	1.80323
YBR182C-A	0	0	0	0	0	0	0	1.1177	0	0	0	0	0	0	0	0	0	0	1.33342	0	0	0	0	0	0	0
YBR183W	0.731183	0.464668	0.765535	1.28096	1.31034	1.36737	0	0.263034	0.250962	1.82782	1.54102	0.422233	0.992768	2.20163	0.536053	0.773996	0.659925	3.10266	2.80323	2.81762	0.903038	0.790772	0.765535	3.11103	3.00899	2.43296
YBR184W	0.176323	0.15056	0.641546	0.163499	0.176323	0.298658	0.176323	0.163499	0.298658	0.594549	0.189034	0	0.163499	0.641546	0.344828	0.15056	0.163499	0.163499	0.389567	0	0	0.15056	0	0.286881	0.176323	0.565597
YBR185C	1.33342	0.722466	0.847997	0.948601	1.5509	1.70044	1.46467	0.545968	0.903038	1.29866	1.54102	0.831877	1.48543	0.516015	1.33914	1.69153	1.22651	0.918386	0.669027	0	1.16993	0.704872	0.847997	0.713696	0.790772	0.757023
YBR186W	0.575312	0.275007	0.333424	0.536053	0.298658	0.516015	0.31034	0.15056	0.137504	0.163499	0.475085	0.807355	0.286881	0.389567	0.321928	0.575312	0	0.807355	0.516015	0	0.443607	0.687061	0.176323	0.275007	0.31034	0.411426
YBR187W	2.09085	2.56316	1.37295	1.38957	2.03914	1.48027	2.39232	2.58736	2.07724	1.66448	2.61824	1.55582	2.39232	1.32193	2.60407	2.38405	2.0321	0.731183	0.669027	0	2.07724	2.36457	2.82171	0.505891	0	0.536053
YBR188C	1.36737	2.19535	1.41143	1.29278	0.584963	0.555816	0	0.565597	0.536053	1.32769	0.650765	0.85599	0.555816	0.925999	1.37295	1.17632	1.91839	0	0	0	1.35614	0.903038	1.07724	0	1.0072	0
YBR189W	6.17672	6.11499	6.42811	5.84725	5.90737	5.85225	6.22997	6.1823	6.23688	4.92932	6.40718	6.06824	6.1811	2.85	6.20906	6.15623	6.15987	1.32769	1.20163	1.91073	6.1235	6.17732	6.19397	1.79077	1.47508	1.99639
YBR190W	0	0	0	0.748461	0	0.731183	0	0	0	0	0	0	0	0	0	0	0	0	0	0	0	0	0	0	0	0
YBR191W	6.00135	6.17911	5.90545	5.76792	5.95257	5.94673	6.2817	6.0635	6.26266	5.11478	6.27761	6.23554	6.04636	4.19535	6.29591	6.12557	6.12019	2.03914	2.07039	2.32481	6.1206	6.13914	6.18884	2.81352	2.43029	2.64847
YBR191W-A	0	0	0	0	0	2.58256	2.72028	0	0	0	3.70929	0	2.58256	0	2.73769	0	0	0	0	0	0	0	2.7845	0	0	0
YBR192W	1.76129	1.36177	1.45943	1.8953	1.36737	1.10434	1.19535	1.87971	1.75275	1.1635	1.66903	0.887525	1.40054	0.555816	1.69599	2.03562	1.29866	0.85599	1.20163	1.26903	1.89918	0.815575	1.55582	0.948601	1.04963	1.5008
YBR193C	1.54102	1.39506	0.739848	1.8679	1.15056	0.887525	0.400538	1.29278	0.344828	1.15056	1.44361	0.575312	1.43296	0.863938	1.38405	1.18903	1.57046	1.08406	0.807355	0.432959	2.15704	0.83996	0.422233	1.04963	0.695994	0.895303
YBR194W	0.687061	1.83996	2.07039	1.42223	1.4489	1.38957	1.14405	1.90689	1.84398	1.45943	1.20789	1.52105	0.62293	1.02857	0.687061	0.978196	1.04963	0	0	0.731183	1.76129	1	0	0.594549	0	1.40054
YBR195C	1.10434	0.879706	0.604071	0.687061	0.831877	0.790772	1.20789	0.678072	1.42761	0.214125	1.46989	1.18269	0.526069	0.189034	0.871844	1.20789	1.11103	0.659925	0.250962	0.443607	0.214125	0.85599	0.432959	0.189034	0.400538	0.526069
YBR196C	5.06609	4.96901	5.29425	5.06178	5.11228	5.21451	4.98003	5.08746	4.95791	5.18982	5.38024	5.16511	4.9472	4.70377	5.21529	5.0045	5.22497	3.9241	4.1635	3.98003	5.17552	5.15015	5.11562	4.15623	3.87381	4.26078
YBR196C-A	0	0	0	1.42223	0	0	0	0	0	0	0	0	1.38957	0	0	0	0	0	0	0	0	0	0	0	0	0
YBR196C-B	0	0	0	0	0	0	0	1.91456	0	0	0	0	0	0	0	0	0	0	0	0	0	1.81967	0	0	0	0
YBR197C	0.731183	1.42223	1.4489	1.4957	1.67356	0.910733	0.722466	1.13093	1.08406	0.956057	1.04264	1.0072	1.45943	1.08406	1.41143	1.50589	0.659925	0	0.475085	0.443607	0.978196	1.23879	0.757023	0.632268	0.704872	0.378512
YBR198C	1.65076	2.14405	1.58015	1.32193	1.64155	1.96347	2.46467	1.63227	2.05311	1.26303	1.98185	1.57531	1.81558	0.790772	1.848	1.92979	2.06005	0.925999	1.07724	0.879706	1.63691	2.01792	2.02148	0.782409	0.731183	1.0072
YBR199W	1.93734	2.01436	2.38957	1.79494	2.09085	2.0635	1.62293	2.03914	1.71809	1.77821	2.17951	2.22651	1.8679	1.60407	1.70487	1.80735	2.26303	1.62761	1.70929	1.78241	2.22342	1.89142	1.93357	1.64616	1.36737	2.08066
YBR200W	1.45943	1.31615	1.43829	1.38405	1.04963	1.15056	1.58015	1.30451	1.12433	1.28688	0.956057	1.34483	1.35614	1.04963	1.59455	0.765535	1.21412	0.910733	0.367371	0.495695	1.37851	1.02148	1.43829	0.505891	0.782409	0.748461
YBR200W-A	1.37851	0	0	0	0	0	0	0	0	0	0	0	0	1.90304	0	0	0	0	0	0	0	0	0	0	0	0
YBR201C-A	0	0	0	1.09085	0	1.0635	0	0	1.03562	2.51096	1.86394	2.25701	1.66903	2.63923	1.79494	1.5656	1.65535	2.67129	2.40871	2.66676	1.14405	1.0072	1.19535	3.49825	2.18269	2.70708
YBR201W	1.42761	1.4489	1.94486	1.16993	1.70044	1.32193	1.23266	1.15704	1.29278	1.56071	1.0635	1.02857	1.49057	0.367371	0.748461	1.23266	1.13093	0	0	0.454176	0.739848	0.879706	1.47508	0	0.722466	0.687061
YBR202W	1.63227	1.40599	1.52105	1.08406	1.15704	1.10434	1.46989	1.57531	1.68257	0.555816	1.74416	1.58496	1.62761	0.871844	1.60407	1.58496	1.88753	0.650765	0.250962	0.83996	1.72683	1.52105	1.43296	0.62293	0.111031	0.790772
YBR203W	0.910733	0.757023	0.695994	1.23879	0.823749	1.12433	0.669027	0.956057	1.0072	1.54102	0.903038	0.650765	0.941106	2.29572	0.863938	0.823749	0.659925	3.10266	2.87381	2.76553	1.01436	0.887525	0.765535	3.10098	3.06005	3.16993
YBR204C	1.20163	0.704872	0.669027	1.02148	0.910733	0.992768	0.799087	0.584963	0.963474	1.47508	1	1.58496	1.21412	1.07724	0.807355	1.02857	0.722466	0.575312	0.286881	1.0072	0	1.04963	1.23879	1.16993	0.782409	0.584963
YBR205W	2.57046	2.10434	1.83996	1.97453	2.4489	1.9855	2.17951	1.926	2.82579	1.58976	2.59216	2.34483	2.43563	1.1177	2.31034	2.13093	2.07382	0.847997	0.678072	0.464668	1.85997	2.04963	2.02503	0.903038	0.731183	0.831877
YBR206W	1.3505	0.887525	2.18269	0.9855	1.81147	2.18587	2.45681	0	0.948601	1.848	1.64155	1.45943	0.782409	0	1.71809	2.01436	1.07039	1.41143	0	0	1.77821	1.95606	1.30451	0	0	0
YBR207W	1.62293	1.40054	1.81147	0.863938	1.82782	0.83996	1.31034	1.38957	1.54102	0.516015	1.28688	1.25096	1.21412	0.815575	1.03562	1.75702	1.5656	0.831877	0.432959	0.85599	1.60881	1.79077	1.44361	1.32193	1.10434	1.14405
YBR208C	1.4489	1.51096	1.43829	1.58976	1.65076	1.26903	1.42761	1.24489	1.66903	2.90304	1.43829	1.40599	1.58976	2.5435	1.37851	1.5008	1.88753	1.17632	1.1177	1.1177	1.47508	1.66448	1.4957	1.0635	0.516015	1.1177
YBR209W	0	0	0	0	0	0	0	0	0	0	0	0	0	0	0	0	0	0	0	0	0.773996	0	0	0	0	0
YBR210W	1.02148	0.526069	1.40054	1.9486	0.992768	0.941106	1.02148	1.52607	1.46989	1.79909	1.41684	0.847997	2.08066	0	1.36177	1.61824	0.545968	0	0.687061	0.650765	1.33914	1.18903	1.0635	0.526069	0.584963	0
YBR211C	0.895303	0.790772	0.298658	0.263034	0.495695	0.659925	0.895303	0.669027	0.632268	0.495695	0.545968	1.41143	0.970854	1.07724	1.0635	0.757023	0.464668	0.464668	0.594549	0.956057	0	0	0.298658	0.62293	0.695994	0.978196
YBR212W	1.21412	0.903038	1.70487	1.42761	0.831877	0.863938	1.33342	1.46467	1.58976	1.18269	1.90689	1.87971	1.58496	1.15056	1.45943	1.48543	1.48543	1.22651	1.21412	1.29278	1.68257	1.67356	1.60407	1.24489	1.05658	1.41143
YBR213W	0.823749	0.526069	0	0.555816	0.790772	0.298658	0.823749	0.948601	0.286881	0.321928	0.356144	0.485427	0.545968	0	0	0.695994	0.536053	0.298658	0.678072	0.879706	0.321928	0.275007	0.344828	0.722466	0.992768	0.948601
YBR214W	1.79909	1.41684	1.48027	1.49057	1.08406	1.45418	1.1177	1.41143	1.08406	2.04614	1.5008	1.774	1.87971	2.32769	0.613532	1.41684	1.81967	3.22959	3.60881	3.43962	1.61353	1.38957	1.73552	3.46074	3.36877	3.67807
YBR215W	0.910733	1.46989	1.11103	1.33342	1.16993	1.41143	1.27501	1.13093	1.32193	0.963474	1.34483	1.51602	1.18269	1.42761	1.78241	1.36737	1.40054	1.16993	1.02148	1.35614	1.50589	1.12433	0.941106	1.1375	0.887525	1.0635
YBR216C	1.21412	0.831877	0.807355	0.641546	1.04963	1	0.594549	0.632268	1.02857	0.831877	0.731183	0.704872	0.704872	0.765535	0.782409	0.722466	0.704872	0.344828	0.565597	0	0.584963	0.948601	0.516015	0.333424	0	0.871844
YBR217W	1.11103	0.411426	0	1.04963	0.799087	0.757023	0.475085	1.03562	0.731183	0.454176	1.16993	1.48027	1.25096	0.411426	0	0.948601	0.422233	0.422233	0	0	0.464668	0.970854	0.495695	0.411426	0.454176	0.765535
YBR218C	2.62059	2.5656	2.83996	2.53107	2.55827	2.45681	2.46989	2.39506	2.42761	2.63691	2.46989	1.76553	2.76341	1.79494	2.45681	2.50589	2.37016	1.86394	1.76977	1.81147	2.43029	2.65992	2.5435	1.91073	1.81147	2.02857
YBR219C	0.263034	0	0	0	0	0	0.704872	0	0	0	0	0	0	0	0	0	0	0	0	0	0	0	0	0	0	0
YBR220C	1.3505	1.52607	0.831877	1.16993	1.45943	1.0635	1.43296	1.07724	1.48027	0.863938	1.51096	1.8679	1.0635	0.505891	1.24489	1.12433	1.38957	0.815575	0.659925	0.344828	1.29278	1.39506	0.925999	0.695994	0.31034	0.526069
YBR221C	3.41819	3.62293	3.48929	3.69153	3.5008	3.38819	3.67243	3.58856	3.59216	3.46336	3.59216	3.79805	3.48027	2.34199	3.774	3.75275	3.60999	2.17313	1.35614	1.62293	3.6792	3.82883	3.58376	1.76553	1.83592	2.09085
YBR221W-A	0	0	0	0	0	1.8953	0	0	0	0	0	0	0	0	0	0	0	0	0	0	0	0	0	0	1.98185	0
YBR222C	1.59932	1.32769	1.65076	1.83592	2.16993	1.97453	1.59455	1.25096	1.39506	2.79909	1.15704	1.74416	1.49057	2.44361	1.60881	1.5008	1.15704	3.24184	3.41549	3.39917	1.38957	1.47508	1.81967	4.09677	3.82883	4.0993
YBR223C	0.594549	0.895303	0.176323	0.411426	0.815575	0.422233	0.815575	0.757023	0.400538	0.575312	0.344828	1.35614	0.485427	0.847997	0.62293	0.687061	0.286881	0.286881	0.536053	0.189034	0.321928	0.275007	0.613532	0.713696	0.887525	0
YBR223W-A	0	0	0	0	1.38405	0	0	0	0	0	0	0	1.4957	1.22033	1.57531	0	0	0	0	0	0	0	0	0	2.88166	0
YBR224W	0	0	0	0.0840643	0	0	0	0	0	0	0.545968	0	0.678072	0	0	0	0	0	0	0	0	0	0	0	0.650765	0.815575
YBR225W	0.565597	0.773996	0.910733	0.669027	0.831877	0.799087	0.871844	0.526069	0.722466	0.847997	0.650765	0.659925	0.555816	1.03562	0.687061	0.713696	0.485427	0.62293	0.695994	0.495695	0.604071	0.978196	0.713696	0.250962	0.815575	1.11103
YBR226C	0.918386	0	0	0.83996	1.09085	0	1.05658	0.85599	0	0.604071	0.659925	0	0.0143553	0.422233	0	0.722466	0.565597	0.918386	0.713696	1.13093	1.05658	1.09761	1.43829	0.545968	1.25701	0
YBR227C	1.21412	1.30451	1.34483	1.30451	1.53107	1.33914	1.29278	1.21412	1.09085	0.815575	1.36177	1.01436	0.956057	0.422233	0.847997	1.1177	1.39506	0.555816	0.389567	0.903038	1.02857	1.51602	1.25701	0.15056	0.333424	0.163499
YBR228W	0.545968	1.12433	0.790772	1.04264	0.731183	0.495695	0.757023	1.16993	1.25096	0.526069	0.799087	0.773996	1.15704	0.669027	0.555816	0.941106	0.85599	0.687061	1.05658	0	0.748461	0.815575	0.978196	0.475085	0.286881	0.275007
YBR229C	1.51602	1.40054	1.73985	1.80735	1.72683	1.68706	1.85997	1.79077	1.40599	1.51096	1.34483	1.95233	1.82375	1.11103	1.15704	1.28096	1.4957	0.863938	0.321928	0.389567	1.82375	1.5008	1.48543	0.565597	0.356144	0.475085
YBR230C	1.91073	2.10098	1.11103	2.01792	2.22651	2.30159	1.07039	2.16993	1.93734	2.87774	1.47508	2.14078	2.67807	2.39232	1.9222	1.8679	1.77821	2.42223	2.90304	1.49057	1.8953	2.21723	1.96347	2.61117	1.87184	2.16672
YBR230W-A	1.1635	1.04264	0	0	2.18903	1.07724	0	0	0	1.1375	2.67129	0	1.07724	0	0	1	1.07039	1.0635	0	0	0	0	1.20789	0	1.1375	1.09085
YBR231C	0.545968	0.669027	0.575312	0.516015	0	0.695994	1.10434	0.505891	0.992768	0.526069	1	0.773996	0.695994	0	0.956057	0.641546	1.01436	0.263034	0.344828	0.815575	0.933573	0.823749	0.575312	0.831877	0.286881	0.275007
YBR232C	1.02148	0	0.238787	0	0	0.941106	0.799087	0.910733	0	0.214125	0	0	0.594549	0	0	0	0.632268	0	0	0	0.422233	0	0	0	0	0
YBR233W	0.298658	1	0.565597	0	0.400538	0.263034	1.09761	0.871844	0.782409	0.526069	0.238787	1.02857	0.687061	0.367371	0.422233	0.739848	1.12433	0.526069	0.475085	0.238787	0.925999	0.871844	0.910733	0.356144	0	0.378512
YBR233W-A	0.863938	1.26303	0.903038	0	1.35614	1.67356	1.40054	1.31615	1.92979	0	1.8679	0	0.790772	0	1.80323	1.85997	1.28688	0	0	0	0.85599	1.23879	0.895303	0	0.83996	0
YBR234C	2.14731	1.85599	2.57531	2.70044	2.70266	2.58256	2.14731	2.15381	1.51602	2.31904	2.04264	2.12102	2.46205	1.79909	2.32769	2.20789	2.31615	1.54102	1.43296	1.36737	1.94486	2.24489	1.94486	1.15056	0.604071	1.48543
YBR235W	0.933573	0.910733	1.18903	1.45418	1.11103	1.1635	1.39506	1.25096	1.20163	1.42761	1.20789	0.879706	1.05658	0.910733	1.02857	0.978196	1.32193	0.454176	0.650765	0.731183	1.05658	1.20789	0.871844	0.687061	1	0.910733
YBR236C	0.963474	1.65992	1.22651	1.46467	2.0072	1.57531	1.27501	1.72247	1.23879	1.64616	1.76129	1.9782	1.64155	1.46467	1.62761	1.59932	1.5656	1.08406	1.20163	0.903038	1.44361	1.50589	1.32193	1.22651	1.25096	0.650765
YBR237W	0.713696	1.15704	0.948601	1.02857	0.687061	0.948601	1.02857	0.731183	0.695994	1	0.757023	0.992768	1	0.815575	0.790772	0.475085	1.09085	0.713696	0.731183	0.613532	0.963474	0.790772	0.948601	0.748461	0.555816	1.0635
YBR238C	2.09424	2.51096	2.18587	2.38681	2.24489	2.48027	3.15866	2.848	3.02326	1.848	2.38681	2.41414	2.41414	1.9855	2.5656	2.05311	2.57046	0.659925	0.731183	0.941106	2.11103	2.1635	2.35896	0.475085	0.925999	0.422233
YBR239C	0.831877	1	0.970854	1.1375	1.08406	1.11103	1.20163	1.27501	1	1.08406	1.17632	1.26903	1.11103	1.83188	1.12433	1.16993	1.17632	1.9486	1.848	2.04614	1.26903	0.807355	1.0635	2.51349	2.21412	2.25096
YBR240C	0.389567	0.176323	0.214125	0.189034	0.669027	0.495695	0	0.189034	0.333424	0.367371	0.731183	0.31034	0.189034	0.731183	0.389567	0	0.344828	1.23266	1.48543	0.879706	0.378512	0	0.565597	1.61824	0.799087	1.48543
YBR241C	0.641546	0.782409	0.536053	0.475085	1.05658	0.321928	0.356144	0.333424	0.31034	1.31615	0	1.0635	0.815575	0.443607	0.367371	0.15056	0.695994	0.992768	1.22033	1.43296	0.641546	0.863938	0.378512	0.773996	0.632268	0.464668
YBR242W	2.19219	1.0072	2.51349	2.35614	2.67582	1.8679	2.52356	2.17313	2.26903	2.40327	2.07382	2.22651	1.04264	2.41414	1.76977	2.19219	2.05311	1.74416	1.26303	1.39506	1.74416	2.07039	2.25096	1.58976	1.72247	1.38405
YBR243C	1.72683	1.36737	1.78241	0.650765	1.12433	0.970854	1.34483	1.17632	1.29278	0.378512	0.871844	1.65076	1.40599	1.04264	1.52105	0.799087	1.0635	0.344828	0.62293	0.422233	1.41684	1.33914	1.56071	0.333424	0.799087	0.189034
YBR244W	0.925999	0.815575	1.27501	0	0.887525	1.1375	0.918386	0.495695	1.10434	0	0	1.25701	0	1.34483	1.23879	0	0.475085	0	0.613532	0.575312	0.526069	0	0.555816	0	0.516015	0
YBR245C	1.58015	1.72683	1.47508	1.73552	1.3505	1.12433	1.57531	2.11437	1.774	1.11103	1.81967	1.774	1.38405	0.650765	1.78241	1.59932	1.64155	0.83996	1.27501	0.782409	1.73118	1.88362	1.9222	1.33342	1.07039	1.23879
YBR246W	1.57046	1.24489	1.22033	1.79909	1.43829	2.01078	1.87971	1.91456	1.91073	1.3505	1.81147	1.80323	1.62293	1.04963	1.8953	1.72247	1.36737	0.704872	0.505891	0.475085	2.28983	1.93357	1.61824	0.815575	1.35614	1.29866
YBR247C	2.92029	2.39506	2.11103	2.55336	2.41954	2.10769	3.14241	2.74416	3.14241	1.47508	2.40871	2.24793	2.5435	1.30451	2.25096	2.32193	2.49825	1.09085	0.739848	0.831877	2.30451	2.39506	2.37851	0.443607	0.757023	1.02148
YBR248C	1.64155	1.25096	2.0072	1.38405	1.53605	1.68706	1.89918	1.848	1.74416	1.59932	1.58976	1.64155	1.63691	0.887525	1.81558	1.95977	1.94486	0.411426	0.367371	0.495695	1.83996	1.70929	1.90689	0.275007	0.31034	0
YBR249C	3.63923	3.46989	3.49953	4.08321	3.61824	4.03474	4.1127	3.95327	3.59694	4.06091	3.73877	3.32048	3.42089	2.76341	3.75916	3.41007	3.81455	1.11103	1.46989	1.02148	3.70598	3.86096	3.9279	1.75275	0.790772	1.23879
YBR250W	0.613532	0.286881	0.189034	0.575312	0.176323	0	0.475085	0.163499	0.15056	0	0.356144	0	0.163499	0.298658	0.485427	0.275007	0.432959	0.545968	0.545968	0	0.176323	0.286881	0.356144	0.15056	0.594549	0.163499
YBR251W	0.545968	0.831877	1.1375	0.505891	1.0635	1.59932	0.748461	0.871844	1.46467	0.910733	0.799087	1.04264	1.01436	0.475085	1.38405	0.632268	1.76977	0.847997	0.344828	0.584963	1.48543	1.21412	0.782409	0.970854	0.526069	0
YBR252W	1.80323	1.64155	2.86987	0.941106	1.94486	1.22033	1.99277	2.68482	2.50843	1.28096	2.67129	2.83996	2.66221	0.516015	2.33056	1.58015	1.67356	0.526069	0.669027	0.62293	1.98185	1.1635	1.63227	0	0	0.536053
YBR253W	1.15704	1.63227	0	0.650765	1.12433	1.07039	1.51096	1.69599	0.613532	1.12433	1.58015	2.74846	0	0.613532	1.52105	1.31034	1.8953	0.62293	0	0	1.5008	0.594549	1.56071	0	0.678072	0
YBR254C	0.495695	1.03562	1.66903	1.53605	0	1.30451	0.863938	1.85599	1.46989	1.13093	0.918386	1.18269	1.07039	1.04264	1.16993	1.21412	1.4957	0.443607	0	0.536053	2.09085	1.01436	0.903038	0.432959	0.485427	0
YBR255C-A	0	0	0.731183	1.72247	0	0.632268	0	2.13422	0.613532	0	1.87971	0.970854	1.68706	0.613532	1.81558	1.32193	1.40599	0.632268	1.29866	0	1.15704	1.02148	0	0	0	0
YBR255W	0.83996	1.32769	0.956057	0.536053	0.807355	1.09761	0.9855	0.918386	0.669027	0.555816	0.613532	0.815575	1.21412	1.23266	0.925999	1.12433	0.687061	0.831877	0.545968	0.807355	1.17632	0.9855	1.1635	1.16993	1.1635	0.918386
YBR256C	1.98914	2.18587	1.81147	3.11936	2.73769	2.23573	2.36457	2.41143	2.66676	3.63575	2.53854	2.70487	2.23573	2.60644	2.46205	2.26604	2.64155	2.1375	2.27798	2.47249	2.43296	1.79077	1.93357	2.52607	2.15381	2.25096
YBR257W	1.32769	1.65076	0.613532	1.25701	1.1375	1.36177	1.17632	1.09761	1.05658	0.31034	1.39506	0.475085	1.08406	1.05658	1.01436	1.14405	0.739848	0.918386	0.378512	0	1.31615	1.89142	0	0.275007	1.15056	0
YBR258C	1.3505	0.526069	1.0635	1.54102	0.992768	1.50589	0	0.555816	0.526069	1.58015	1.9222	2.07039	0.941106	1.68257	0.604071	0.871844	1.24489	0.536053	1.4957	0.650765	0	0.895303	1.39506	0	1.80735	1.26303
YBR259W	1.13093	0.505891	0.400538	0.790772	0.815575	0.918386	1.19535	0.704872	0.594549	0.250962	0.62293	0.389567	0.773996	0.887525	0.85599	0.400538	0.765535	0.432959	0.163499	0.15056	0.9855	0.495695	0.604071	0.505891	0.464668	0.344828
YBR260C	1.22651	0.83996	1.33342	1.09761	1.30451	1.35614	1.28688	1.14405	0.765535	1.0635	1.63691	1.28096	1.07039	0.526069	1.35614	1.40599	1.58015	0.992768	0.790772	0.641546	1.0072	1.13093	1.32769	1.20163	0.992768	0.722466
YBR261C	1.15056	1.4957	1.83996	1.82375	2.57289	1.8953	1.64616	1.07724	1.95606	1.46467	2.79286	1.74846	1.7866	0.333424	1.65992	1.88362	2.54844	0.85599	0.443607	0	1.63691	1.81967	1.5509	1.02148	0	0
YBR262C	1.65535	2.22033	0	1.57531	1.89918	1.54102	1.65076	1.56071	1.7866	0	0.823749	2.43829	2.06695	1.50589	2.20789	1.44361	1.81558	1.53107	1.42223	0	0.773996	1.47508	1.32193	1.76977	0.757023	1.19535
YBR263W	3.23879	3.17473	3.24184	3.23879	3.31904	3.41278	3.66107	3.23726	3.27501	3.20789	3.10098	2.68482	3.34341	2.41684	2.96901	2.93546	3.01078	1.848	1.65535	1.58496	3.36457	2.91073	3.21568	1.94111	1.66448	1.59932
YBR264C	1.81558	1.50589	1.33342	1	1.02148	2.07039	1.65535	0.9855	1.15704	1.61824	0.475085	1.07724	1.18903	0.695994	1.4957	0.367371	1.36737	0	0	0.475085	1.64616	1.87971	1.09085	0	1.02857	0.411426
YBR265W	1.5656	1.98914	1.38405	1.0072	1.80735	1.81967	2.41954	1.66903	1.77821	1.03562	2.17951	1.23266	1.73552	0.454176	2.10769	1.36177	1.95977	0.823749	0.333424	0.782409	1.65535	1.39506	2.15056	0.454176	1.18269	0.669027
YBR266C	0	0	0	0	0	0	1.85599	0	0.0565835	1.52607	0	2.22651	1.64155	0	0	0	1.0072	0	0	0.757023	0	0	0	1.04264	0	0
YBR267W	2.17951	2.77821	2.18269	2.24793	2.46989	1.81147	3.25701	3.00899	2.93357	1.51602	2.31904	2.27798	1.68706	1.49057	2.9279	2.852	2.36177	1.26303	1.02857	0.933573	2.32481	1.79909	2.63227	1.26303	1.01436	1.37851
YBR268W	0.782409	1.51096	1.33914	1.58496	1.91073	2.28096	2.75916	2.30451	1.1635	0.757023	0.831877	1.08406	1.19535	1.1635	2.43029	1.96347	2.4489	1.18269	0.887525	0	1.65076	1.99639	2.26303	0.687061	0	0.722466
YBR269C	1.04963	1.23879	0.641546	0	1.01436	1.28096	0.613532	0	1.71809	1.60881	1.4489	1.40599	1.53605	0.545968	2.08406	0.516015	1.52607	0.555816	0	1.1177	1.36737	1.68257	2.45681	1.23266	2.20477	0.565597
YBR270C	0	0.516015	0.344828	0.163499	0.163499	0.925999	0.584963	0.422233	0.15056	0.31034	0	0	0.536053	0.516015	0.333424	0.594549	0.411426	0.286881	0.378512	0.632268	0.695994	0.389567	0.344828	0.713696	0.454176	0.298658
YBR271W	1.72683	1.70044	1.62761	1.64616	1.36177	1.02148	2.30743	1.32193	1.76977	0.400538	1.72683	1.48027	1.12433	0.356144	1.50589	1.37295	1.73552	0.903038	0.475085	0.443607	1.7137	1.47508	1.15056	0.189034	0.214125	0.201634
YBR272C	1.10434	1.43829	0.933573	1.29866	1.24489	0.823749	1.36737	0.722466	1.07724	1.1635	1.25701	0.918386	1.10434	1.57046	1.37851	0.545968	1.40599	0.910733	1.23266	1.17632	1.50589	0.963474	0.815575	1.43296	1.16993	1.02857
YBR273C	1.75702	1.53107	1.58976	1.46467	1.41143	1.18269	1.36737	1.20163	0.863938	1.57531	1.96717	1.7866	0.992768	1.15056	1.08406	0.918386	1.17632	1.08406	1.08406	0.604071	1.16993	1.20789	1.1177	1.45418	1.65076	0.895303
YBR274W	1.43296	1.35614	1.1635	0.678072	1.1635	1.18903	1.20163	1.20163	1.15704	1	1.26903	1.4957	1.11103	0.918386	1.29278	1.16993	1.32193	0.422233	0.545968	0.189034	0.925999	1.32769	1.1635	0.15056	0.464668	0.432959
YBR275C	1.1375	1.1375	1.13093	0.831877	0.739848	0.83996	1.3505	0.948601	1.20163	0.713696	1.17632	1.20789	1.15704	0.536053	1.16993	1.1635	1.26303	0.516015	0.226509	0.389567	0.9855	0.970854	1.20163	0.275007	0.389567	0.286881
YBR276C	1.95606	1.65992	1.73118	1.73985	1.55582	1.70487	1.91839	1.99639	2.20789	1.34483	1.63227	1.74416	1.9782	1.33342	1.43829	1.72247	1.48027	1.17632	1.48027	1.25701	1.54597	1.69599	1.60881	1.14405	0.863938	1.20163
YBR277C	0	0	0	0.594549	0	0	0	0	0	0	0	0.895303	0.992768	0	0	0.918386	0	0	0.722466	0	0	0	0	0	0.62293	0
YBR278W	0	0	0.464668	0	0	0	0.773996	0.722466	0.687061	1.01436	0.464668	0	0	0.687061	0.443607	0	0.389567	0.704872	0	0	1.46467	0	0	0.378512	0	0
YBR279W	1.86394	1.75702	1.79077	0.895303	1.12433	1.07724	1.79909	2.22033	1.58496	1.31615	1.73985	1.1375	1.25096	0.948601	1.53107	1.74846	1.848	1.47508	1.18903	1.33914	1.7866	1.88753	1.5656	1.12433	1.23266	1.17632
YBR280C	0.895303	0.632268	0.748461	0.485427	0.695994	0.250962	0.516015	0.137504	0.238787	0.782409	1.11103	0.584963	0.565597	0.713696	0.62293	0.516015	0.356144	0.815575	1.33342	1.46467	0.275007	0.773996	0.748461	1.39506	1.23266	1.04963
YBR281C	1.26303	1.51096	1.31034	1.62293	1.75275	1.65076	1.3505	0.941106	1.26303	1.02857	1.58976	1.81558	1.16993	1.22033	1.22651	1.31615	1.40054	1.15704	1.29866	1.07039	1.46467	1.26903	1.39506	1.1635	1.18903	1.34483
YBR282W	1	1.83188	1.8679	1.51096	0.970854	1.48027	2	1.4957	2.0036	1.95977	1.88753	1.3505	1.87971	0.516015	0.594549	2.32769	1.8679	0.910733	0.669027	0	1.79909	1.96717	1.04264	0	0.565597	0.536053
YBR283C	3.30159	3.58736	3.41278	2.9782	3.08916	3.17313	3.5435	3.36737	3.58135	2.76765	3.46074	3.62059	3.34341	1.91456	3.6792	3.49185	3.49697	2.23573	2.31325	2.40871	3.47638	3.72574	3.26003	2.63691	2.41954	2.37851
YBR284W	0.333424	0.0976108	0.238787	0.31034	0.411426	0.389567	0.333424	0.389567	0.201634	0.575312	0.238787	0.176323	0.389567	1.21412	0.226509	0.275007	0	0.298658	0.678072	0.454176	0.226509	0.189034	0.124328	0.659925	0.321928	0.298658
YBR285W	0	0.516015	0	0	0	0.536053	1.33342	0.941106	0	0.9855	0	0	0.933573	0.903038	0	0.863938	0.536053	1.88362	1.1375	1.07724	0.584963	0.879706	0.62293	2.40327	2.30451	1.50589
YBR286W	4.23266	4.14486	4.12928	4.07382	4.10769	4.09424	4.23879	4.28466	4.0027	3.96717	4.24413	4.17153	4.22419	3.44228	4.35332	4.13914	4.20867	3.68032	3.73769	3.852	4.34625	4.43095	4.23113	3.95047	3.72792	3.65306
YBR287W	3.23573	3.21412	3.09255	2.80323	2.87381	2.41414	3.18269	3.16027	3.22188	2.54102	3.17473	2.95606	3.1375	2.06695	2.91839	3.13586	2.86394	1.89142	1.43829	1.87184	3.06178	3.1127	2.57046	1.60881	1.87184	1.97453
YBR288C	1	1.36737	1.5656	1.21412	0.863938	1.01436	1.58015	0.831877	0.790772	1.73552	1.25096	1.34483	1.33914	2.22342	1.37295	1.37851	1.46467	1	1.32769	1.0635	1.09085	1.12433	1.40599	1.21412	1.25096	1.27501
YBR289W	0.748461	0.659925	0.83996	0.432959	0.650765	0.62293	0.807355	0.344828	0.978196	0.722466	0.85599	1.03562	0.799087	0.536053	0.704872	0.925999	1.09085	0.678072	0.526069	0.731183	1.17632	0.807355	1.02148	0.526069	0.367371	0.495695
YBR290W	1.45418	1.31034	1.91073	1.38405	1.1635	0.659925	1.20163	1.47508	1.60881	1.41684	0.956057	1.88362	1.55582	1.42223	1.57531	1.54597	1.10434	1.22651	1.33914	1.75702	1.04963	0.782409	1.81558	1.5008	1.42223	1.46989
YBR291C	1.1177	1.48543	0.992768	1.75702	0.918386	0.275007	1.52105	1.54102	1.1375	1.08406	1.46989	0.782409	0.879706	1	0.963474	1.09085	0.871844	1.40599	0.871844	1.34483	0.941106	0.831877	0.321928	0.992768	0.298658	1.54102
YBR292C	0	0	0	0	0	0	0	0.632268	0	1.11103	1.20789	0	0.62293	0	0	0.575312	0.613532	0	0	0	0	0	0.713696	1.01436	0	0
YBR293W	0.903038	0.799087	0.823749	1.14405	0.871844	0.475085	0.659925	1.04264	0.454176	0.505891	0.214125	0	0.722466	0.163499	1.02148	0.555816	0.925999	0.176323	0	0.214125	0.895303	0.782409	0.545968	0.321928	0.505891	0.333424
YBR294W	0.773996	0.687061	0.584963	0.454176	0.815575	0.575312	0.565597	0.584963	0.687061	1.42223	0.516015	0.687061	0.356144	1.19535	0.641546	0.400538	0.765535	0.879706	0.879706	0.516015	0.704872	0.613532	0.879706	1.41684	1	1
YBR295W	1.04264	1.28096	0.956057	1.1635	1.49057	1.13093	1.22651	1.30451	1.22651	1.44361	0.879706	1.4489	1.0635	2.13422	0.970854	1.14405	1.15704	2.59932	2.51854	2.20163	1.14405	1.07724	1.23266	3.01078	2.46728	2.80941
YBR296C	0.678072	0.773996	0.910733	1.14405	1.16993	1.43296	2.85	2.60881	2.43563	0.422233	0.604071	0.799087	0.400538	0.389567	0.978196	1.28688	0.400538	0.400538	0.189034	0	1.04264	1.31615	0.464668	0.378512	0.85599	0.15056
YBR296C-A	0	0	0	0	0	0	0	0	0	0	0	0	0	0	0	0	0	0	0	0	0	0	0	0	0	0
YBR297W	0.669027	0.464668	0.389567	0.62293	0.765535	0.333424	1.21412	0.214125	0.757023	0.650765	0	0.748461	0.475085	0.176323	0.536053	0.669027	0.333424	0	0.226509	0	0.286881	0.799087	1.03562	0.695994	0.275007	0
YBR298C	0.286881	0.464668	0.31034	0	0.400538	0.378512	0.831877	0.378512	0.367371	0.275007	0.31034	0.226509	0.263034	0.464668	0.422233	0.238787	0.475085	1.18903	1.03562	1.15056	0.526069	0.454176	0.432959	1.02857	0.815575	1.07724
YBR298C-A	0	0	0	0	0	0	0	0	0	0	0	0	0	0	0	0	0	0	0	0	0	0	0	0	0	0
YBR299W	0.163499	0.263034	0.0840643	0.464668	0	0.659925	0.298658	0.15056	0.765535	1.10434	0.464668	0.238787	0.137504	1.35614	0	0.124328	0.0703893	2.87774	1.94111	0	0	0.659925	0.695994	2.73552	0	3.05311
YBR300C	0	0	0	0	0	0	0	0	0	0	0	0	0	0	0	0	0	0	0	0	0	0	0	0	0	0
YBR301W	0	0	0.933573	0	0	0	0	0	0	0	0	0	0	1.04963	0	0	0	1.29866	1.29866	0.748461	0	0	0	1.24489	0	0
YBR302C	0.641546	0.443607	0.575312	1.08406	0.545968	1.22033	0.286881	0.516015	0.286881	1.73552	0.910733	0.678072	0.495695	0.956057	0.516015	0.333424	0.659925	0.948601	1.17632	1.16993	0.613532	0.475085	1.02857	1.11103	0.389567	1.37851
YCL001W	2.26903	1.848	2.21101	1.26903	1.82782	1.60407	2.47768	2.63227	1.71809	0.790772	2.75702	2.35896	2.24793	0.722466	1.73118	1.65076	2.23266	0.739848	0.536053	0.879706	2.56071	2.80941	1.76977	0.978196	0	0
YCL001W-A	0	0.85599	0.584963	0	0.536053	0	0	0	0	0	0	0.799087	0	0	0	0	0.879706	0.505891	0	0.604071	0.956057	0	0	0	0	0
YCL001W-B	0	0.847997	0	0.895303	0	0	0	0.887525	0	0	0	1.28688	0	0	0.956057	0	0	0.863938	0	0	0	0	0	0.83996	0.925999	0
YCL002C	1.52105	1.60881	1.26903	1.31034	1.33914	0.963474	1.04963	1.67356	1.50589	1.02148	0.903038	1.61824	0.963474	0.545968	1.78241	1.04963	1.53107	0.555816	0.389567	0.367371	1.96717	0.918386	1.26903	0	0.604071	0.31034
YCL004W	0.83996	1.23266	0.765535	0.687061	1.0072	1.46467	1.21412	1.1375	0.650765	0.594549	0.773996	0.495695	0.555816	0.925999	0.956057	0.613532	0.765535	0.298658	0.555816	0.189034	1.02857	0.632268	0.641546	0.286881	0.823749	0.163499
YCL005W	1.40599	1.26903	0.367371	0.594549	1.03562	1.15704	1.07039	1.45943	1.27501	1.04264	1.31615	0.516015	1.68257	0.555816	1.56071	1.07039	0.978196	0.978196	1.20163	0.378512	1.39506	1.09761	1.29278	0.765535	0.613532	0.807355
YCL005W-A	2.10769	2.92029	2.70929	2.30451	2.80116	2.56316	2.70044	2	3.38405	2.38681	2.74631	4.02945	2.7845	0	2.94298	2.38128	2.96347	0	1.84398	0	3.27798	2.88557	2.4957	0	0	0
YCL007C	0	0	0.799087	0.669027	0.782409	0.594549	0	1.02148	0	0	1.23266	0	0	0	0	0.641546	0	0	0	0	0	0	0	0.565597	0	0
YCL008C	1.57531	1.42761	1.53605	1.32193	2.35614	1.70044	1.38957	1.98185	1.43296	1.62293	1.23879	1.56071	1.29278	0.948601	1.4957	1.59455	1.54102	0.963474	0.887525	1.25096	1.72683	1.62761	1.43829	1.15056	1.45418	0.9855
YCL009C	3.19377	3.87676	3.72137	3.40735	3.53356	3.59574	3.74631	3.4957	3.59096	3.7666	3.52231	3.38405	3.85997	2.68482	3.81352	3.69711	3.86394	1.99639	2.39506	1.1635	3.93546	3.65764	3.69042	1.71809	2.23879	2.02503
YCL010C	0.863938	1.25701	1.84398	0.584963	1.62293	1.66903	1.99639	1.57531	1.26303	1.03562	1.97453	1.9782	1.29866	0.298658	1.25096	1.33914	1.95606	0.970854	0.400538	0.918386	1.04963	2.20477	1.44361	0	0.83996	0.321928
YCL011C	2.42492	2.64155	2.40054	2.33342	2.23573	2.20477	2.76977	2.51349	2.71149	1.80323	2.64155	2.90881	2.52857	1.41143	3.09424	2.25096	2.71589	1.43829	0.963474	1.1635	2.82375	2.81558	2.44095	1.15704	0.831877	1.60881
YCL012C	1.67807	1.93357	1.45943	1.01436	1.63227	1.5656	1.90689	1.80735	1.27501	1.8679	0.669027	1.43296	1.79077	2.8339	1.69153	1.21412	1.29866	2.13422	1.55582	2.0036	1.0635	0.545968	1.11103	2.81558	3.16832	2.58015
YCL014W	1.63691	1.42761	1.74846	1.26903	1.25096	0.910733	1.59455	1.36737	1.45418	0.782409	1.43296	1.75275	1.52607	0.516015	1.5509	1.62761	1.5509	0.443607	0.659925	0.669027	1.70044	1.45943	1.5656	0.669027	0.565597	0.641546
YCL016C	0.632268	0.389567	0.475085	0.594549	0.604071	0.85599	0.790772	1.11103	0.389567	0.432959	0.669027	0.887525	0.9855	0.214125	0.238787	0.526069	0.978196	0.713696	0.516015	0	0.782409	0.933573	0.970854	0	0.613532	0.411426
YCL017C	2.06695	2.10769	1.60881	2.02503	2.01436	2.07382	1.74416	1.95977	2.15056	2.28096	2.04963	1.74846	2.27202	1.70487	2.34199	1.91839	1.78241	1.43829	1.09761	1.23879	1.73552	2.07382	2.07382	1.26303	1.14405	1.58496
YCL018W	1.87578	1.56071	1.49057	1.55582	1.89918	1.60407	1.71809	1.4489	1.40054	1.83592	1.70487	1.98185	2.02148	0	2.39232	2.17632	1.81558	0.422233	0.739848	0.704872	2.13422	1.68257	2.14405	0.847997	0.454176	0.895303
YCL019W	5.46532	5.59902	5.32012	6.14098	5.72083	5.93475	5.23611	5.39025	5.57228	6.28485	5.19535	5.42694	5.2817	6.06458	5.45088	5.19377	5.22574	6.12743	5.71122	5.91624	5.62994	5.3194	5.70736	5.76977	5.51317	5.80426
YCL020W	4.49953	4.39575	3.75061	4.8802	4.95699	5.33664	3.52231	4.75649	4.06609	5.00045	4.49185	2.91265	3.66903	4.18587	1.33342	4.18745	4.69988	4.96347	5.34376	4.90689	2.34199	3.82883	4.04876	5.29609	4.75969	5.12474
YCL021W-A	2.36737	1.81967	1.52607	1.90689	2.96532	2.23573	1.98914	3.18587	1.60407	2.61824	2.27798	2.22651	2.38957	2.72247	2.38128	2.1177	1.85599	2.04963	3.33485	2.29278	2.65076	1.9855	1.80735	1.58976	1.44361	1.38405
YCL022C	0.0976108	1.32193	0	0.536053	0	0.176323	0.575312	0	0.176323	1.34483	0	1.40599	0.378512	0	1.55582	0.275007	0.879706	0	0.176323	0	0.389567	0	0.910733	0	0	0.0426443
YCL023C	0.722466	0	0	0	0	0	0	0	0	0	0	0	0	0.641546	0	0	0	0.650765	0.823749	0	0.163499	0	0.757023	0	0	0
YCL024W	0.831877	0.731183	0.757023	0.782409	0.85599	0.695994	0.823749	0.823749	0.678072	0.918386	0.575312	0.970854	0.871844	0.594549	0.704872	0.85599	1.02148	0.485427	0.454176	0.650765	0.604071	0.903038	0.925999	0.632268	0.400538	0.432959
YCL025C	2.29278	2.08066	1.91839	1.88753	1.9222	1.41143	1.67356	2.19219	1.95606	2.21412	1.7866	2.32481	2.57531	1.67356	2.17313	1.926	1.95977	1.98185	1.60407	1.12433	2.30743	2.14078	2.09424	2.24489	1.62761	1.94111
YCL026C-A	0	0.400538	0.475085	0	0.432959	0.731183	0.454176	0	0	0.443607	0.485427	0.650765	0	0.400538	0	0	0	0.722466	0.526069	0.495695	0	0	0	0.956057	0.443607	0.422233
YCL026C-B	0.454176	0.400538	0.831877	0	0	0.731183	0.799087	0.422233	0.963474	1.47508	0.485427	0	0.411426	1.54102	0	0	0.411426	1.5656	1.45943	1.15056	0.454176	0	0.475085	0.704872	1.48027	1.88362
YCL027W	0.344828	0.422233	0.356144	0.799087	0.925999	0.879706	0.344828	0.31034	0	0.176323	0.189034	0.505891	0.31034	0	0	0.15056	0.555816	0.669027	0.214125	0.526069	0.613532	0	0.189034	0.422233	0.475085	0.163499
YCL028W	2.30159	2.30159	1.89142	2.11103	2.38957	2.47768	2.3505	2.14405	2.17632	1.85997	2.82579	2.06005	2.12102	1.67807	1.774	2.05311	2.38405	1.5656	1.14405	0.641546	2.18587	2.22651	2.08406	1.10434	1.31615	0.948601
YCL029C	1.07039	1.76977	1.73118	0.903038	1.40599	1.42223	1.36177	0.650765	1.14405	0.933573	1.01436	0.575312	1.08406	0.85599	1.18269	1.09085	1.55582	0.495695	0	1.1375	0.555816	1.35614	1.31615	0.948601	0.687061	0.773996
YCL030C	1.34483	1.01436	1.23266	1.60881	1.43829	1.41684	1.52105	1.3505	1.34483	2.60644	1.50589	1.81147	1.78241	1.42223	1.4957	1.24489	1.52607	0.807355	1.14405	1.14405	1.59455	1.73552	1.48543	1.0072	0.584963	0.475085
YCL031C	2.32481	2.38405	2.58015	2.47768	2.51602	2.37851	2.9241	2.97269	2.77821	1.60407	2.66448	2.69377	2.73985	1.38957	2.69822	2.36737	2.53107	0.871844	1.07724	1.02148	2.01078	2.23573	2.79909	1.76129	1.09761	1.18903
YCL032W	0.678072	0.895303	1.31615	1.51602	1.34483	0.925999	1.26903	1.29866	1.61824	1.3505	0.516015	1.1635	1.57046	0.757023	1.01436	0.85599	1.04264	1.04264	1.27501	0.731183	1.37295	1.41684	0.505891	0.748461	1.45943	1.0635
YCL033C	1.65535	1.30451	1.89918	2.19535	2.46467	1.88362	0.895303	0	1.68706	2.36177	1.73118	1.22033	2.27501	1.68257	2.01792	1.02857	1.87184	1.33342	2.01436	1.93734	0.887525	1.04963	1.49057	1.4957	1.16993	0.831877
YCL034W	1.25096	1.22651	1.41143	0.62293	1.32193	0.910733	1.36177	1.04963	1.12433	0.650765	1.64155	1.14405	1.36737	0.739848	1.67356	0.704872	1.14405	0.604071	0	1.19535	1.23879	1.09761	1.1635	0.871844	0.963474	0.613532
YCL035C	2.69822	3.79286	2.20789	3.39232	3.14568	3.34625	2.97085	2.58015	1.9782	4.01346	3.40735	3.07382	2.95047	3.60407	3.67807	2.70044	3.33199	3.8953	3.30305	4	2.95791	2.85798	2.75916	3.27352	4.02148	2.848
YCL036W	1.66903	1.88362	2.02857	1.36177	2.16027	1.75702	2.45418	1.81967	1.848	1.18903	1.95606	1.61353	1.848	1.02857	2.26604	2.31904	1.83592	0.613532	1	1.04264	1.90689	2.17632	1.77821	0.941106	1.04264	1.46467
YCL037C	3.76447	3.51728	3.55704	3.45943	3.904	3.45022	3.63691	3.82375	3.67129	3.69265	3.49825	3.59455	3.72356	3.26153	3.71039	3.80941	3.88362	2.45418	2.18903	2.04963	3.64155	3.89239	3.81455	2.21101	1.85599	2.59455
YCL038C	0.722466	1.07724	1.32769	0.163499	0.903038	0.432959	1.20163	0.555816	0.536053	1.58496	1.17632	1.14405	1.25701	1.35614	1.03562	0.956057	0.847997	0.847997	0.389567	0.887525	1.11103	0.895303	0.757023	0.731183	0.584963	1.33914
YCL039W	1.07039	1.1177	0.978196	1.01436	1.31615	1.25701	0.863938	1	1.12433	1.59932	0.83996	1.18903	1.25701	0.895303	0.545968	1.02148	1.09085	0.641546	0.978196	0.378512	1.62293	0.815575	0.970854	1.05658	0.847997	1.22033
YCL040W	2.90304	2.68706	2.41684	2.29572	2.21101	2.41414	1.852	1.95606	1.93734	2.9782	3.04963	2.96532	3.02148	2.94298	2.68032	2.98914	2.56071	4.34837	4.45812	4.13914	2.61589	2.8339	2.91073	4.08576	3.94111	4.11353
YCL041C	0.555816	0.475085	0	0	0.516015	0.485427	0.536053	0.863938	1.11103	0.505891	0	0	0.475085	0	0	0.454176	0	1.13093	1.02857	0.565597	0	0.454176	0.963474	0.815575	0.526069	0
YCL042W	0	1.26303	0.815575	1.20163	0.863938	0.978196	0	0	0	0	0	0.978196	0	1.71809	1.26303	0.62293	0.925999	0.678072	2.33628	1.51602	1.60407	1.68706	1.21412	1.16993	0.731183	0
YCL043C	4.69544	4.78136	4.93782	5.07082	4.95606	5.09719	4.5292	4.74039	4.49633	5.27538	4.79286	4.98914	4.77821	5.17871	4.71205	4.81967	4.75596	4.54659	4.48478	4.42425	4.76977	4.59991	4.73606	4.22188	4.1235	4.33557
YCL044C	1.58015	1.18269	1.7866	1.7866	1.81967	1.87184	1.65535	1.32769	1.43829	1.54102	1.16993	0.823749	1.75275	1.51096	1.66903	1.64616	1.53605	1.1177	0.9855	0.443607	1.85599	1.73985	1.70929	0.505891	0.970854	0.536053
YCL045C	2.5656	2.75275	2.63691	2.76765	2.63923	2.61353	2.79909	2.19535	2.45154	2.41143	2.25701	2.06695	2.70708	1.51096	2.4957	2.37295	2.73118	1.4957	1.11103	0.757023	2.51096	2.41143	2.31325	1.28688	1.09085	0.9855
YCL046W	1.70929	0	0	0	0	0	1.49057	1.22651	0	0	2.27501	0	0	0	0	0	1.10434	0	0	0	0	0	0	0	0.748461	0
YCL047C	1.40054	1.63227	1.28688	1.17632	0.831877	1.15056	0.632268	0.799087	0.555816	0.604071	1.46989	0.505891	0.790772	0.956057	1.25096	1.45943	0.782409	0.565597	0.713696	0	1.23266	1.70487	1.28688	1.50589	0.613532	1.31034
YCL048W	0	0.176323	0	0.189034	0.356144	0	0	0.495695	0	0.367371	0	0.298658	0	0.594549	0	0.163499	0.176323	0.475085	0.613532	0.411426	0.201634	0.163499	0.389567	0.704872	0.782409	0.85599
YCL048W-A	0	0	0	0	0	0.918386	0	0	0	0	0	0	0	0.895303	1.01436	0	0	2.43563	2.51602	2.69822	0	0	0	2.6017	2.76977	3.04614
YCL049C	1.96717	1.22651	1.41143	2.03562	1.32193	1.67807	1.22651	1.59932	1.88362	0.895303	0.31034	1.91456	0.847997	0.464668	1.09085	1.17632	1.66448	0.475085	0	0.321928	1.3505	1.31034	2.02148	0.815575	0.286881	0.495695
YCL050C	3.27798	2.90497	3.17632	3.32769	3.1177	3.12928	2.77821	2.83188	3.01436	3.19377	3.08916	3.28392	3.25248	2.3505	3.35755	3.17313	3.11603	1.22651	1.92979	1.28096	3.22805	2.93923	3.37573	1.59455	1.63227	0.83996
YCL051W	1.04264	1.32193	1.24489	0.903038	0.739848	1.23879	1.26903	0.713696	0.773996	1.1635	1.09761	0.933573	1.30451	0.678072	0.871844	1.37851	1.41143	0.137504	0.978196	0.475085	0.85599	0.748461	1.57531	1.13093	0.545968	0.807355
YCL052C	1.65992	1.64616	1.5509	1.72247	1.9486	1.5509	1.80323	1.70929	1.58496	1.95606	2.5008	1.61353	1.75275	1.58015	1.51096	2.11437	1.21412	1.60881	1.1177	1.18269	1.9855	1.61824	1.99277	1.5656	1.62761	1.5656
YCL054W	2.57289	2.49313	2.63691	2.12763	2.43563	2.39506	3.09085	3.19692	3.04089	1.52105	2.27798	2.46205	2.11437	1.33914	2.37295	2.45418	2.82171	0.831877	1.22033	0.918386	2.36737	2.65764	2.41954	0.863938	1.12433	1.774
YCL055W	1.41684	1.27501	1.07039	1.95606	1.57531	1.60407	1.52105	1.09085	1.28096	1.67807	0.536053	1.38405	0.641546	0.613532	1.73118	1	1.5008	0.238787	0.575312	0.545968	0.863938	1.3505	1.0635	0.765535	0.263034	1.09085
YCL056C	1.82782	1.66448	1.05658	0.956057	1.77821	1.70929	1.33342	1.91456	2.30159	1.30451	2.69822	1.74846	0.536053	1.45418	1.3505	2.09085	0.925999	1.22651	1.1375	1.69153	1.81147	1.81967	1.65076	1.19535	0.9855	1.50589
YCL057C-A	0	2.33342	0.879706	1.67356	2.81352	1.63691	2.70487	1.65535	2.68257	2.26303	2.39506	2.22342	2.17632	1.23266	1.37851	1.81967	2.37295	0	1.51602	1.4489	3.0054	3.03562	2.58256	0	1.33914	0
YCL057W	2.12433	2.03914	2.21723	1.90689	2.48027	2.46728	1.91839	2.08066	2.26003	2.28392	2.20789	2.04264	2.20163	1.95606	2.52607	2.29866	2.31615	1.42761	1.1635	1.17632	2.17313	2.29278	2.38957	1.03562	1.01436	1.58496
YCL058C	2.85599	1.9782	2.21412	2.848	1.90689	1.18903	2.15056	2.91456	2.84197	0	2.74201	2.44626	2.27798	0	1.97085	2.49057	1.33342	0.505891	1.09085	0	2.83996	2.62527	1.49057	0	1.25701	0
YCL058W-A	0	0.555816	1.57531	0	0	0	1.14405	0	0	1.54597	0	0	0	1.09761	0	0	0.871844	0	0	0	0	0	1.42761	0.641546	0	1.1375
YCL059C	2.31615	2.51349	2.82171	2.34483	2.26303	2.41414	2.92979	3.20633	2.8953	1.64155	3.06867	2.25096	2.78869	1.53107	2.72028	2.57531	2.50589	0.978196	1.02857	0.565597	2.53605	2.22033	2.49825	0.948601	1.04963	1.67807
YCL061C	1.54597	1.11103	1.12433	0.799087	0.871844	0.687061	0.992768	1.20163	1.1177	0.963474	1.1375	1.03562	1.18269	0.847997	1.13093	1.0635	1.10434	0.464668	0.201634	0.687061	1.02857	0.941106	1.28688	0.333424	0.378512	0.584963
YCL063W	1.48543	1.81147	0.757023	0.378512	0.389567	0.790772	1.64155	1.69153	1.926	0.555816	1.26903	1.0072	1.37851	0.356144	1.4957	1.90689	1.10434	0.367371	0	0.782409	1.29278	0.748461	0.757023	0.632268	0.555816	0.378512
YCL064C	1.45418	1.31034	1.15056	0.918386	1.30451	1.25096	1.11103	0.910733	0.411426	0	0.871844	0.925999	0.604071	0.226509	0.669027	0.389567	0.887525	3.68818	3.42895	3.70487	0.815575	0.713696	0.85599	4.04177	4.04352	3.92125
YCL065W	0	0	0	0	0	0	0	0	0	0	0	0	0	0	0	0	0	0	0	0	0	0	0	0	0	0
YCL066W	0	0	0	0	0	0	0	0	0	0	0	0	0	0	0	0	0	0	0	0	0	0	0	0	0	0
YCL067C	0	0	0	0	0.432959	0.378512	0.454176	0.739848	0.400538	0	0	0	0.411426	0	0	0	0	0	0	0	0.443607	0.505891	0	0	0.731183	0
YCL068C	0.871844	0	0.823749	0.432959	0.0143553	0.137504	0	0	0	0	0	0.0285692	0	0	0	0.201634	0.799087	0	0	0	0.632268	0.485427	0	0	0	0
YCL069W	0	0	0.286881	0	0	0.62293	0	0	0	0.367371	0.214125	0	0	0	0	0	0	0	0	0	0	0	1.18269	0	0	0
YCL073C	0	0	0.0840643	0	0	0	0	0.263034	0	0	0.238787	0.124328	0.137504	0.0703893	0	0	0	0.0703893	0	0	0	0.0703893	0	0	0	0
YCL074W	0	0	0	0	0	0	0	0	0	0	0	0	0	0	0	0	0	0	0	0	0	0	0	0	0	0
YCL075W	0	0	0	0	0	0	0	0	0	0	0	0	0	0.516015	0	0	0	0	0	0	0	0	0	0	0	0
YCL076W	0	0	0	0	0	0	0	0	0	0	0	0	0	0	0	0	0	0	0	0	0	0	0	0	0	0
YCR001W	1.29866	0.695994	0	0	0	0	0	0	0	0	0	0	1.20163	0	0	1.1177	1.19535	0	0.895303	0	0	0.687061	0	0.695994	0	0
YCR002C	2.68257	2.17313	2.28983	2	1.40599	2.72247	0.903038	1.66448	2.1177	2.04264	2.50589	2.12102	2.10098	1.69153	1.76977	1.77821	2.08746	1.33914	1.47508	1.53605	1.91839	1.88362	1.90304	1.07039	1.30451	1.12433
YCR003W	0.83996	0.739848	1.80323	1.0635	1.52105	1.03562	0.831877	1.04963	1.23266	0.815575	1.43296	1.4957	1.03562	0.739848	1.91839	1.53107	1.62293	0.432959	0.545968	0.516015	1.11103	1.56071	0.871844	0.731183	0.815575	0
YCR004C	2.74846	2.43029	2.75275	2.76765	2.69153	2.83188	2.47768	2.56803	2.88166	2.75916	3.55949	2.84599	3.1127	2.78241	2.63459	2.53854	3.29572	2.46728	2.12433	2.58736	2.22342	2.63459	2.87184	2.54102	2.01436	2.28688
YCR005C	1.23266	1.10434	1.36737	0.505891	0.650765	0.956057	2.33342	2.30743	2.16027	1.28688	0.85599	2.08746	1.30451	1.02148	0.933573	1.05658	1.21412	3.02326	2.80735	3.22805	0.918386	1.38957	1.68257	2.74201	2.91073	3.3147
YCR006C	0	0.475085	0	0.516015	0	0	0.948601	0	0	0	0	0	0	0	0.956057	0	0.495695	0.495695	0	0	0	1.10434	0	0	0	0.505891
YCR007C	0.669027	0	0.389567	0.863938	0	0	0.669027	0.62293	0.815575	0.650765	0.713696	0.545968	0	0.321928	0.678072	0.555816	0.831877	0.333424	0.765535	0.978196	0	0.321928	0.948601	0.807355	0.367371	0.62293
YCR008W	2.38128	2.52356	2.47508	2.28688	2.29278	2.52607	2.7866	2.7845	2.6017	2.20477	2.29866	2.80323	2.30743	2.07382	2.51602	2.27202	2.53854	2.03562	2.1177	1.80323	2.33342	2.38957	2.12102	2.21412	2.21101	2.46467
YCR009C	1.64616	1.80323	2.45681	2.37016	1.7137	2.32769	2.52857	2.6017	2.47249	2.60881	2.40599	2.09761	2.79077	1.60881	2.54597	2.33342	1.92979	1.52105	1.35614	1.29278	2.22342	2.10434	2.12102	1.69599	1.83592	1.42223
YCR010C	0	0	0.333424	0.545968	0.555816	0	0	0	0.275007	0.31034	0.613532	0	0.910733	0.713696	0.321928	0.678072	0.286881	0	0.367371	0.62293	0	0	0	0.704872	0.565597	0.536053
YCR011C	1.52607	1.97453	1.76553	1.57046	1.76977	1.67356	1.31615	1.58496	1.44361	1.5509	1.72683	1.58496	1.79909	1.28688	1.77821	1.64616	1.71809	1.7137	1.42223	1.46989	1.63691	1.81558	1.926	1.45943	1.32193	1.36737
YCR012W	6.84084	6.849	6.92766	6.9782	7.0354	6.84837	6.57092	6.8031	6.69404	7.23256	7.23898	7.18011	7.30916	6.79649	7.09318	7.04723	7.1057	6.27408	6.14017	6.20359	7.27798	7.10748	7.147	6.10622	6.07318	5.98687
YCR013C	5.05224	4.97269	4.87086	5.38647	5.12681	5.37539	5.27687	4.93546	5.25248	5.59902	5.75515	5.75916	5.21607	5.03166	5.38819	5.17473	5.42257	4.4957	4.81198	4.09677	5.45483	5.38301	5.60822	4.27873	3.66221	4
YCR014C	0.773996	0.678072	1	0.815575	1.23266	0.879706	0.432959	0.895303	0.594549	1.09085	1.01436	0.632268	1.03562	1.20789	0.782409	0.464668	0.604071	1.02857	1.41143	0.333424	0.432959	1.04963	0.584963	1.53107	1.31034	1.54597
YCR015C	1.07039	0.464668	0.298658	1.15056	0.505891	1.12433	0.731183	0.678072	0.250962	0.505891	0.31034	0.422233	0.475085	0.807355	0.536053	0.773996	0.475085	0.831877	0	1.14405	0.903038	1.18903	1.38957	1.07724	0.516015	0.485427
YCR016W	2.28392	2.0321	2.02148	1.58976	1.62293	1.19535	2.6017	2.37016	2.41954	1.11103	1.95233	2.35332	2.15381	0.695994	2.22342	2.28392	2.07039	0.516015	0.356144	0	1.76129	2.26303	1.60407	0.495695	0	0.286881
YCR017C	2.02503	1.77821	2.0321	2.06005	2.09424	2.01792	1.68257	1.8953	2.08406	1.70487	1.85599	2.17951	1.69153	1.43829	1.79077	1.88362	2.0072	1.13093	1.17632	1.0635	1.76553	1.8953	2.0036	0.879706	1.02857	0.978196
YCR018C	0.713696	1.54597	1.60407	0.669027	0.941106	0.367371	2.17951	2.07382	1.79909	0.948601	1.25701	1.80323	1.44361	1.07039	1.97453	1.73118	1.27501	0	0.464668	0.432959	1.68706	1.64616	1.23266	0.85599	0.948601	0.659925
YCR018C-A	0	1.37295	0	0.895303	0	0	0	0.887525	0	0.925999	0	0	0	0.847997	0	0	1.26903	0.863938	0	0	1.50589	0	0	0	0	0
YCR019W	0.823749	0.722466	1.38957	0.910733	0.933573	1.13093	0.464668	0.226509	1.20789	0.454176	0.695994	0.669027	0.226509	0.575312	0.475085	0.201634	1.0072	0.594549	0.298658	0.275007	0.650765	0.704872	0.485427	0	0.641546	0.226509
YCR020C	0.411426	0	0	0.687061	0.963474	0.669027	0	0	0	0.400538	0.773996	0.594549	0.918386	0.356144	0.422233	0	1.1177	0	0	0	0.411426	0.344828	1.03562	0.879706	0.400538	0
YCR020C-A	0	0	0.948601	0	0.879706	0.83996	1.46467	1.38405	1.70929	0	0.963474	1.24489	0.83996	0.815575	0.925999	0	1.35614	0	1.02857	0.978196	1.85599	1.30451	1.51602	0.807355	0.887525	0
YCR020W-B	2.02148	1.45418	0	0.956057	0	1.49057	0	0	1.45943	0	1.67807	2.05311	1.4957	0	2.35614	1.7866	1.48543	0	0	0	1.58976	1.81967	1.04963	0	0.9855	0
YCR021C	0.505891	0.782409	0.526069	0	0.263034	0.454176	0	0	0.782409	1.38405	0	0	0.454176	4.08831	0.275007	0.226509	0.454176	6.21276	6.07553	6.14649	0	0.604071	0.526069	6.02459	5.88387	5.97108
YCR022C	0	0	0	0	0	0	0	0	0.641546	0	0	0	0	0	0	0	0	0	0	0	0	0	0	1.07724	0	0
YCR023C	1.15704	1.03562	0.443607	1.1635	0.713696	0.847997	0.831877	0.773996	1.16993	1.13093	0.790772	1.25701	1	0.464668	0.933573	0.925999	1.57531	0.757023	0.333424	0.454176	1.07724	1.01436	1.20163	0.650765	0.411426	0.495695
YCR024C	0.879706	0.963474	1.68706	1.19535	1.45418	1	0.9855	1.01436	1.28688	1.38405	1.14405	0.516015	0.695994	1.7137	1.09085	0.641546	0.799087	0.575312	0.575312	0.545968	1.48543	0.659925	1.22033	0.773996	1.23266	0.918386
YCR024C-A	4.02059	3.93734	3.72465	3.38267	2.7137	3.78973	3.94205	4.87036	4.15785	3.64731	4.53356	3.06867	2.51349	3.65535	4.61412	4.36387	3.98277	2.87381	1.93357	2.64386	5.07039	4.57773	4.41752	2.82171	2.69822	1.66448
YCR024C-B	4.916	4.77452	4.76288	4.36387	4.80684	4.83693	5.07253	5.04963	5.33664	4.77294	5.39232	4.82477	4.75596	3.62761	5.59813	5.07039	4.78136	3.57168	3.75275	4.20242	5.36317	5.08576	5.25663	4.1819	4.58976	4.21645
YCR025C	0	0	0	0.584963	0	0	0.62293	0	0.545968	0	0.659925	0	0	0.948601	0	0.516015	0.970854	0	0	0.669027	0	0.536053	0	0.933573	0.604071	0
YCR026C	1.72247	1.70929	1.60407	1.52105	1.09761	1.89142	1.79909	1.70487	1.41143	1.22033	1.58015	1.64616	1.72247	1.81558	1.46989	1.74846	1.63691	1.67356	1.20163	1.20789	1.66903	1.87578	1.59932	1.59455	1.22033	1.70044
YCR027C	1.24489	1.45418	0.443607	0.389567	0.722466	0.933573	1.43296	0.948601	1.85997	0.411426	0.454176	0.613532	0.687061	0.659925	0.757023	1.54102	1.32193	0.925999	0	0.454176	1.42223	1.43296	1.05658	0.659925	0.411426	0.389567
YCR028C	1.14405	1.02148	1.27501	0.903038	0.713696	0.678072	1.04963	1.67807	0.941106	0.823749	1.66448	1.16993	1.48543	0.545968	0.963474	1.05658	1.12433	0.432959	0.704872	0.526069	1.4489	1.07724	0.992768	0.536053	1.20163	0.978196
YCR028C-A	3.2854	2.72028	2.98732	2.71149	2.63459	2.55336	2.26903	3.23879	3.08576	1.36177	2.18269	3.77294	2.55336	2.09761	2.58015	2.74201	3.41007	0.970854	0	0.678072	2.90111	2.96162	2.98185	1.50589	1.36737	0
YCR030C	1.90304	1.76553	1.83188	1.56071	1.36177	1.56071	1.80735	1.83188	1.62293	1.70487	1.63691	1.4957	1.9222	1.34483	1.72247	1.61824	1.93734	1.07039	1.1375	1.34483	1.89142	1.70929	1.86394	0.731183	1.14405	0.941106
YCR031C	6.1807	6.36597	6.22458	6.08725	6.09824	6.12247	6.70805	6.26566	6.38076	5.23304	6.44543	6.33056	6.49281	3.83592	6.49217	6.49857	6.3733	2.58736	2.67807	2.65535	6.56438	6.40956	6.38733	2.17313	2.63459	2.61353
YCR032W	0.903038	0.641546	0.731183	0.704872	0.748461	0.659925	0.831877	0.948601	0.613532	0.948601	0.85599	0.970854	0.739848	1.1375	0.941106	0.632268	0.970854	0.632268	0.695994	0.632268	0.847997	0.847997	0.516015	0.879706	0.443607	0.475085
YCR033W	1.58015	1.5509	1.26303	1.28096	1	0.956057	1.75702	1.852	2.09424	1.31615	1.57046	1.52607	1.774	1.41143	1.74416	1.79909	1.65535	1.04963	1.07724	1.18269	1.76553	1.5509	1.73552	1.17632	1.04963	0.963474
YCR034W	3.14241	3.09085	2.9982	2.28983	2.21412	2.74846	3.40735	2.9855	2.70044	1.81147	2.90497	3.07724	2.45154	1.3505	2.7845	2.65764	3.04439	0.613532	0.555816	0.526069	3.28096	2.58256	3.0321	0	0.250962	0.443607
YCR035C	1.86394	1.88753	1.848	1.78241	1.74416	2.04963	2.22959	1.83188	2.20789	1.0072	1.43829	1.66903	2.04963	0.536053	2.18903	1.63691	1.98185	1.05658	0.695994	0.464668	1.77821	2.02148	1.20163	0.918386	0.748461	0.565597
YCR036W	1.97453	1.73118	1.22033	1.96347	1.848	1.926	1.72247	1.33342	1.38957	1.58976	2.13422	1.70929	1.69599	0.925999	2.20163	1.66903	1.91456	1.07724	1.44361	1.61353	0.871844	1.4489	2.02857	1.37295	1.27501	1.09761
YCR037C	1.31034	0.757023	1.26303	0.807355	0.275007	0.83996	1.26303	0.956057	0.963474	0.831877	1.07724	1.09761	1.16993	0.464668	0.978196	1.08406	1.1177	0.250962	0.333424	0.31034	1.20789	0.575312	0.831877	0.250962	0.713696	0.263034
YCR038C	0.613532	0.713696	0.454176	0.722466	0.584963	0.704872	0.887525	0.903038	0.545968	0.687061	0.432959	0.863938	0.650765	0.632268	0.815575	0.356144	0.948601	0.731183	0.807355	0.659925	0.604071	0.713696	0.739848	0.704872	0.695994	0.475085
YCR038W-A	0	0	0	0	0	0	0	0	0	0	0	0	0	0	0	0	0	0	0	0	0	0	0	0	0	0
YCR039C	0	0	0	0	0.432959	0.378512	0.454176	0.739848	0.400538	0	0	0	0.411426	0	0	0	0	0	0	0	0.443607	0.505891	0	0	0.731183	0
YCR040W	0	0	0	0	0	0	0	0	0	0	0	0	0	0	0	0	0	0	0	0	0	0	0	0	0	0
YCR041W	1.78241	1.1177	0	0.704872	1.5656	1.15056	0	0.695994	0	1.57531	1.31034	1.64155	0.687061	0	2.36737	1.40599	1.32193	0	0	0	0	1.09761	1.28688	0.659925	0	0
YCR042C	1.56071	1.20789	1.01436	1.35614	1.48027	1.48543	0.970854	1.12433	1.26303	1.31034	1.43829	1.26903	1.3505	1.11103	1.35614	1.18269	1.40054	0.669027	0.485427	0.400538	1.33342	1.42223	1.33342	0.650765	0.505891	0.378512
YCR043C	3.19849	2.45418	1.79494	1.38957	1.9222	1.848	2.77189	2.23879	2.90881	2.12763	2.8679	1.49057	2.21723	2.16993	2.90881	2.09761	2.35614	1.02148	1.61353	0.713696	2.62994	2.54597	2.5656	2.30451	1.42761	1.04264
YCR044C	1.23879	1.58015	0.863938	1.38957	1.07724	1.25701	1.45943	1.27501	1.32193	0.807355	1.89918	1.1375	1.54102	0.584963	1.66448	1.67356	1.61353	0.757023	0.298658	0.275007	1.4489	1.70487	1.70487	0.575312	0.464668	0
YCR045C	0.62293	0.782409	0.464668	0.226509	0.739848	0.400538	0.782409	0.575312	0.782409	0.226509	0.250962	0.722466	0.713696	0.31034	0.887525	0.516015	0.321928	0.321928	0.226509	0.201634	0.505891	0.85599	0.650765	0.31034	0.226509	0
YCR045W-A	0.815575	0	0.378512	0.516015	0	0.333424	0.650765	0.137504	0	1.04963	1.1375	0	0.594549	0	0	0.124328	0	0	0	0	0	0	0.15056	0	0.536053	0
YCR046C	2	2.774	2.20789	0.485427	1.60407	1.54102	1.99639	1.55582	2.33342	1.40599	1.51096	1.57531	1.33914	0.790772	2.41414	2.25399	2.1375	1.09085	1.58976	1.92979	1.18269	1.46989	1.88753	1.05658	1.61824	1.3505
YCR047C	2.02503	1.852	1.77821	0.925999	1.56071	1.11103	2.19219	2.43829	2.42761	0.389567	1.7866	2.05658	1.24489	0.286881	2.12433	1.01436	1.79909	0.650765	0.378512	0.879706	1.91839	1.774	2.08066	0.722466	0.956057	0.545968
YCR047W-A	0	0	0	0.275007	0	0.9855	0	1.64155	0	0.879706	0.189034	0	0	0	0	0	0	1.34483	0	0	0	1.82782	0	0	0.286881	0
YCR048W	1.42761	1.36737	1.08406	0.687061	1.17632	1.20163	1.22651	0.687061	0.536053	0.713696	1.36177	1.60407	1.27501	0.422233	1.37295	1.1177	1.52105	0.432959	0.695994	0.367371	1.5008	1.14405	1.20163	0.918386	0.298658	0.895303
YCR049C	0	0	0	0	0	0	0	0	0	0	0	0	0	0	0	1.1375	0	0	0	0	0.163499	0	0	0	0	0
YCR050C	0	0.411426	0.545968	0.111031	0.214125	1.23879	1.34483	0	0.250962	0.111031	0.0565835	1.83592	0.659925	0.956057	0	0	0.15056	2.39232	0.333424	0.613532	1.774	0.722466	0	1	1.22651	1.03562
YCR051W	2.68706	2.18269	1.88753	1.87184	2.31325	2.14405	2.27202	2.34199	2.57046	0.389567	2.03914	2.31034	1.83592	0.344828	2.08406	2.19849	1.57046	1.09085	1.09085	0.765535	1.68257	1.76129	2.23266	0.62293	1.1635	0.367371
YCR052W	2.40054	1.87578	2.0036	1.50589	1.84398	2.0635	2.04614	1.79077	1.83592	1.07039	2.13422	2.31325	1.926	0.9855	2.01078	2.14731	2.53107	0.910733	0.739848	0.555816	1.93357	2.06695	2.05311	0.970854	0.871844	1.27501
YCR053W	3.56682	3.64616	3.71809	3.44493	3.51979	3.65191	3.67356	3.69153	3.75596	3.24641	3.7761	3.50462	3.39917	2.22342	3.85	3.57773	3.50843	1.74846	1.36177	1.29866	3.70377	3.65992	3.58376	1.97453	1.42223	1.61353
YCR054C	0.9855	0.695994	0.475085	1.23266	1.45418	1.26903	0.687061	1.22033	1.36177	1.03562	1.12433	1.21412	0.722466	0.137504	1.4489	1.24489	1.19535	0.15056	0	0	0.970854	0.773996	0.333424	0.275007	0.432959	0.15056
YCR057C	2.38128	2.51349	2.29278	2.20477	2.15381	2.28688	2.94486	3.0054	3.03738	1.50589	2.24489	2.58976	2.12102	1.25701	2.47249	2.53356	2.69153	0.536053	0.757023	0.485427	2.69153	2.55827	2.68482	0.948601	1	0.847997
YCR059C	1.79077	2.09085	1.4489	1.46989	1.02857	1.67356	1.54102	1.69153	1.73985	0.83996	2.27202	1.63691	1.87971	0.298658	1.55582	1.45943	0.970854	0.970854	1.19535	1.1375	1.38957	1.60407	1.95606	1.38405	1.51096	1.57531
YCR060W	1.60407	1.72683	0.782409	1.52607	1.55582	1.774	2.13422	2.02857	1.73552	1.20163	1.97453	1.63227	2.93734	0.659925	2.70044	1.0635	1.76129	1.48027	1.37851	1.31615	2.66903	1.92979	1.65076	0.650765	1.57046	1.79077
YCR061W	1.97453	2.01792	1.95233	1.32193	1.3505	1.5509	1.61353	1.36737	0.799087	0.871844	1.40054	1.51096	1.45418	0.722466	1.62761	1.78241	1.72247	0.895303	0.176323	0.443607	1.19535	1.95606	2.14731	0.545968	0.879706	0.910733
YCR063W	1.25701	1.12433	1.30451	0.895303	0.526069	0	1.51096	0.505891	0.83996	0.536053	1.51096	1.02148	0.871844	0.485427	0.903038	1.31615	0.863938	0	0	0	1.43296	1.10434	1.97453	0	0.536053	0.505891
YCR064C	0	0	0	0	0	0	0	0	0	0.604071	0.807355	1.20789	0	0.545968	1.12433	0	0.565597	0.565597	0	0	0.757023	0	0	0	0	0
YCR065W	1.83188	1.09761	1.88753	1.1635	1.03562	0.815575	1.87578	1.68257	2.18587	0.659925	1.85997	1.61824	1.80735	0.704872	1.31034	0.9855	1.9222	0.713696	0.516015	0.176323	1.35614	1.68706	1.77821	0.782409	0.432959	0.823749
YCR066W	0.773996	1.0635	1.31615	1.03562	0.739848	1.0072	0.887525	0.713696	1.29866	1.0635	1.15056	1.33914	0.704872	0.687061	1.28096	1.01436	1.08406	0.163499	0.739848	0.201634	0.879706	0.863938	0.918386	0.963474	0.748461	0.925999
YCR067C	1.60407	1.7137	1.4957	1.58496	1.72683	1.43829	1.69153	1.48543	1.45943	1.68257	1.82782	2.21723	1.4957	1.20789	1.49057	1.12433	1.81967	0.925999	1.09085	0.933573	1.5008	1.84398	1.95977	0.895303	0.799087	1.41684
YCR068W	0.613532	0.925999	1.08406	0.790772	0.815575	0.669027	0.83996	0.678072	0.536053	1.26303	0.516015	0.263034	0.871844	0.298658	0.739848	0.713696	1.26303	0.659925	0.695994	0.516015	0.831877	1.07039	0.641546	0.918386	0.713696	0.163499
YCR069W	1.46467	2.40599	1.73118	2.08406	2.04963	2.40871	1.76977	1.84398	2.0036	1.98185	2.11103	1.8953	1.9782	1.09085	2.11437	2.38405	2.22651	1.3505	1.02148	0.565597	2.01436	1.82782	1.91456	1.07724	1.54102	0.992768
YCR071C	1	1.18903	1.37295	1.51096	2.12102	2.19219	1	1.89918	1.44361	0.565597	2.55336	1.73552	0.918386	0.516015	1.82375	1.58976	1.8679	0.910733	0.669027	1.40599	1.57531	2.47768	1.63691	1.42761	0.978196	0.536053
YCR072C	1.82375	2.06695	1.82375	1.89142	2.06695	1.80735	2.8339	2.60881	2.32481	1.02148	2.06005	1.87971	1.54102	0.941106	2.08746	2	2.10434	0.432959	0.389567	0.201634	2.31034	2.03562	1.70044	0.15056	0	0.565597
YCR073C	0.941106	0.863938	0.978196	1.12433	0.941106	1.0635	0.895303	1.07724	1.09761	1.46467	0.948601	0.903038	1	2.09424	0.910733	0.895303	0.739848	2.27798	2.10434	2.04264	0.847997	1.18269	1.01436	2.59216	2.41414	2.6017
YCR073W-A	1.95606	1.32769	1.40054	1.60881	1.82375	1.47508	1.3505	1.38405	1.33342	1.64616	1.41684	1.24489	1.98914	0.963474	0.925999	1.72683	1.65535	1.24489	0.333424	1.14405	1.67356	1.83592	1.63227	0.454176	1.04963	1.1375
YCR075C	0.62293	0.298658	0.650765	0.321928	0	0.978196	0	0.321928	0	0.333424	0.367371	0	0.31034	0.298658	0.344828	0.516015	0.782409	0	0	0	0.62293	0.536053	0.367371	0	0	0
YCR075W-A	1.04963	0	2.13093	0.9855	0	0.963474	1.04264	0	0	0	1.72247	0	0.963474	0	0	0	1.52607	0.956057	1.81147	0	1.03562	0.910733	1.70044	0.925999	1.02148	0
YCR076C	0	0.782409	1.76129	0.831877	1.05658	0.807355	0.641546	0.823749	0.978196	0.62293	1.15056	1.66903	1.32769	1.14405	0.895303	0.298658	0.584963	0.807355	1	0.948601	0.879706	0.956057	0.918386	0.565597	0.632268	0
YCR077C	2.1177	2.4489	1.74416	2.11103	1.9486	1.68257	2.44626	2.31325	2.43563	1.53107	2.04963	2.01792	2.04614	1.16993	1.9486	2.14731	2.32193	0.613532	0.773996	1.09085	2.21412	2.1177	1.78241	0.722466	0.731183	0.831877
YCR079W	1.16993	0.344828	0.411426	1.20163	0.536053	0.641546	0.695994	0.887525	0.847997	0.378512	0.739848	0.978196	0.356144	0.956057	1.18269	0.910733	1.1635	0.189034	0.238787	0.748461	0.823749	1.19535	1.10434	0.485427	0.378512	0.650765
YCR081C-A	1.22651	0.0840643	1.23879	0	1.65535	0	1.58496	0.887525	0	0.275007	0	0	0.807355	2.03562	0.659925	0	1.3505	0	0.83996	0.83996	0.226509	0	2.36457	0	0	0
YCR081W	0.765535	0.85599	0.83996	0.807355	0.815575	0.704872	1.02857	1	1.15056	0.823749	1.15704	1.21412	1.04963	0.464668	0.536053	0.933573	1.09761	0.321928	0.495695	0.411426	0.879706	1.07039	1.14405	0.356144	0.356144	0.333424
YCR082W	2.63691	2.79077	3.06005	3.33485	2.82375	3.12763	2.76129	2.64616	2.69153	3.30889	2.72683	2.67129	3.12928	2.99095	2.89724	2.81558	3.0268	3.1127	2.6893	3.30305	3.26003	2.27501	3.25399	3.21723	3.60881	3.05832
YCR083W	1.97085	0.584963	2.0321	3.0018	1.41684	1.35614	1.45943	1.64155	1.32193	1.70044	1.81558	1.49057	1.852	1.32193	1.9855	1.52105	1.61353	2.49313	1.61353	2.27501	2.15704	1.55582	2.02857	1.9855	2.73335	1.86394
YCR084C	3.11603	2.78241	3.12102	2.06695	2.59216	2.46728	3.16027	3.17153	3.05485	2.14078	2.88947	3.07211	2.80323	2.01436	3.11603	3.0268	3.06178	1.55582	0.422233	1.10434	2.87578	3.0268	3.04614	1.19535	1.36737	1.4489
YCR085W	0	0	0	0.669027	0	0	0	0	0.632268	0	0	0	0.650765	0	0	0	0	0	0	0	0	0	0	0	0	0
YCR086W	1.53107	1.70044	1.1375	0.432959	0.782409	0.422233	1.09085	0.422233	0.400538	0.790772	1.15056	1.45943	1.0072	0.978196	1.54102	1.32769	0	0	0	1.1635	0.807355	0.704872	0.83996	0	1.29866	0
YCR087C-A	0	0	1.0072	0	0	0	2.26604	0.594549	1.9486	2.22033	1.34483	0	2.1375	1.15056	0	1.71809	1.81558	0.505891	0.641546	1.02857	2.10098	2.61589	2.0036	0	0.941106	0.516015
YCR087W	1.63691	1.65992	0	1.73985	1.59455	2.0036	0	2.13422	0	0	0	1.5656	0	0	2.14405	0	0	0	0	0	0	0	0	0	0	0
YCR088W	2.33914	2.61589	2.36737	2.45681	2.31615	2.44361	2.04264	2.01792	1.37295	2.44626	2.75489	2.1375	2.41684	1.83996	2.53854	2.05658	2.40327	0.941106	0.495695	0.918386	2.22033	2.12433	2.29278	0.831877	0.739848	1.17632
YCR089W	0.669027	1.02857	0.659925	0.887525	1	0.739848	0.739848	0.722466	0.83996	1.0072	0.62293	0.782409	0.748461	0.555816	0.555816	0.594549	0.831877	0.495695	0.321928	0.713696	0.62293	0.765535	0.731183	0.400538	0.495695	0.422233
YCR090C	1.57531	2.23573	1.62761	2.09761	2.36457	1.79494	1.36737	1.65535	1.75275	1.53605	1.43829	1.15056	2.48027	1.23266	0.847997	1.18269	2.37295	0.432959	0	0.895303	1.56071	1.5656	2.48027	0.411426	0.464668	0
YCR091W	0.731183	0.214125	0.765535	0.333424	0.238787	0.321928	0.650765	0.226509	0.31034	0.344828	0.495695	0.201634	0.748461	0.790772	0.137504	0.378512	0.411426	1.16993	1.41684	1.16993	0.356144	0.704872	0.263034	1.02857	1.40599	0.895303
YCR092C	0.956057	1.01436	0.941106	0.847997	0.713696	0.773996	0.903038	0.687061	0.545968	0.659925	1.15056	1.22651	0.678072	0.485427	0.62293	0.895303	0.823749	0.238787	0.31034	0.367371	0.669027	0.956057	0.765535	0.226509	0.333424	0.378512
YCR093W	2.24793	2.3505	2.3505	2.03914	1.87184	2.01078	2.3505	2.43296	2.54597	1.87971	2.52105	2.46205	2.38681	1.42223	2.44626	2.48543	2.57289	0.863938	0.678072	0.641546	2.45943	2.52356	2.39232	0.765535	0.925999	0.970854
YCR094W	1.56071	1.23879	1.61353	1.5656	1.0072	1.07724	1.56071	0.565597	1.24489	1.13093	1.71809	1.24489	1.53605	0.687061	1.73552	1.43829	1.44361	0.555816	0.704872	0.250962	1.36737	1.12433	1.852	0.807355	1.1375	0
YCR095C	0.970854	1.10434	0.85599	1.46989	0.790772	1.24489	0	1.03562	0.731183	0.941106	1.51602	1.62293	0.895303	0.214125	0.831877	0.941106	0.887525	0.748461	0.925999	0.879706	0.815575	1.07724	0.85599	0.978196	1.07724	0.604071
YCR095W-A	0	0	0	1.3505	0	0	1.42223	0	0	0	0	0	0	0	0	0	0	0	0	0	0	0	0	0	1.38957	0
YCR096C	1.17632	1.65076	1.58015	1.96347	1.71809	0	1.09761	0.956057	0.9855	0	2.13422	0.978196	1.01436	0.62293	1.82375	2.0072	1.68257	0.632268	1.98185	1.61353	0.594549	0	0	1.8679	0	1.09761
YCR097W	2.18269	1	1.52105	1.0635	2.12763	1.63227	1.9782	1.65076	0.594549	1.93734	2.26604	1.89918	1.85997	1.32769	1.99277	1.74846	1.848	1.61824	2.16027	0.713696	2.16672	0.9855	1.51602	1.99277	0.650765	1.04963
YCR097W-A	0	0	0.948601	0	0	0	0	0	0	0	0	0	0	0	0	0	0	0.831877	0	0	0	0	0	0	0	0.847997
YCR098C	0.731183	1.43296	1.5656	2.22651	2.50843	2.60644	2.10769	2.16993	2.21412	1.92979	1.8953	2.02857	1.34483	1.7137	1.59455	1.54597	1.40054	1.73985	1.59932	1.37851	1.69153	1.40599	1.34483	1.22651	1.5509	1.1375
YCR099C	0.555816	0.847997	1.31615	1.66448	1.22651	1.17632	0.956057	0.516015	0.485427	2.95791	1.0072	1.66903	0.879706	3.51979	0.963474	0.464668	0.871844	4.0268	3.99277	3.73769	1.91839	0.831877	0.992768	4.14078	4.19061	3.94953
YCR100C	0.286881	1.09085	0.555816	0.863938	1.03562	1.25096	0.526069	0.847997	0.250962	2.65764	1.13093	0.748461	0	3.25096	0.739848	0.613532	1.1177	3.79077	3.69599	3.83794	0	0.632268	0.555816	3.86888	3.8748	4.05224
YCR101C	0.83996	0.739848	0	1.82782	1.09085	0.765535	0.475085	0.443607	0	1.53605	0.887525	0.687061	0	3.34199	1.1375	0	1.03562	4.17313	2.99458	3.45286	1.1177	0.722466	0.505891	3.80735	3.68257	4.18269
YCR102C	0.250962	0.214125	0.263034	0	0.62293	0.226509	0.321928	0	0	0.443607	0.495695	0	0.422233	1.05658	0	0	0	1.31034	1.4489	0.782409	0	0.214125	0.263034	1.94111	1.65992	0.863938
YCR102W-A	0	0	0	0	0	0	0	0	0	0	0	1.5656	0	0	1.18903	0	0	0	0	1.25701	0	0	1.22033	1.04963	0	0
YCR104W	0	0	0	0	0	0	0	0	0	1.36737	0.722466	0	0	0	0	0	0	0	0	1.20789	0	0	0	0	0	0
YCR105W	0.250962	0.731183	0.495695	0.613532	1.07039	0.594549	0.659925	0.432959	0.411426	0.799087	1.02857	0.918386	0.604071	0.411426	0.475085	0.389567	0.594549	0	0.536053	0.879706	0	1.08406	1.15056	0.214125	0.641546	1.02857
YCR106W	0.495695	0.641546	0.831877	0.933573	0.555816	0.454176	0.863938	0.799087	0.765535	1.17632	0.695994	0.704872	0.594549	0.356144	1	0.887525	0.903038	0.286881	0.367371	0.443607	0.722466	0.807355	1.02857	0.0976108	0.214125	0.286881
YCR107W	1.3505	1.21412	0	1.18269	0.275007	0.695994	1.18269	0.495695	0.823749	0.594549	1.37295	1.31034	1.19535	0.731183	0.85599	0.910733	0.650765	0.238787	0.632268	0.765535	0.678072	0.918386	1.37851	0.516015	0.765535	0
YCR108C	0	0	0	0	0	0	0	0	0	0	0	0	0	0	1.22033	0	0	0	0	0	0	0	0	0	0	0
YDL001W	0.565597	0.748461	0.422233	0.536053	1.04963	0.650765	1.08406	0.790772	0.871844	0.823749	0.903038	0.321928	0.650765	0.356144	0.9855	0.604071	0.992768	0.356144	0	1.15704	0.400538	0.948601	1.33342	0.495695	0.555816	0.659925
YDL002C	1.04264	0.678072	0.454176	1.38957	2.12433	1.36177	1.79077	2.07039	0.925999	1.0072	1.7137	2.26604	1.67807	0.378512	1.94486	1.42761	2.03562	0.695994	0.495695	0.823749	1.02857	2.16993	2.71149	0.669027	0	0
YDL003W	2.21412	2	1.66903	0.536053	0.757023	0.62293	0.978196	1.67807	1.41143	0.298658	1.80323	1.78241	1.65992	0.275007	1.79077	1.77821	1.43829	0.613532	0.189034	0	1.35614	1.72683	1.54597	0.389567	0.298658	0
YDL004W	2.21101	2.03562	3.11603	1.97453	2.29278	2.64616	3.12102	2.926	3.0018	2.91456	1.7866	2.17313	3.18587	1.73552	2.59932	2.42492	2.32193	2.43029	2.53854	2.1635	2.56803	2.13422	3.03034	2.66903	2.30743	2.66448
YDL005C	1.5509	1.15704	1.51602	1.5509	1.65076	1.51602	2.01436	1.45943	1.40599	1.25701	1.14405	1.31615	1.19535	1.67807	1.09761	1.34483	0.992768	1.64155	1.93734	1.36737	1.07724	1.4489	1.23266	1.53107	1.66448	1.53107
YDL006W	1.32193	1.43296	1.04264	1.10434	1.54102	1.22651	1.80323	1.4957	0.895303	1.1375	1.53107	1.11103	1.35614	1.04963	0.321928	1.1375	2.10434	0.910733	0.910733	0.344828	0.575312	1.41143	1.36737	1.17632	0.978196	1.09085
YDL007C-A	0	0	0	0	0	0	0	0	0	0	0	0	0.863938	0	0	0	0	0	0	0	0	0	0	0	0	0
YDL007W	2.84197	2.54844	2.58736	1.97085	2.71809	2.49825	1.87971	2.72247	2.04264	2.21723	2.72901	2.4957	2.53356	0.963474	2.72247	2.63227	2.4489	1.74846	1.31615	1.14405	2.97636	2.51602	2.66221	1.37851	1.04963	1.44361
YDL008W	1.46467	1.70044	1.25701	0.85599	1.62761	1.36177	0.910733	1.9222	1.52607	0.505891	1.75275	1.8953	1.1177	0.807355	2.18903	1.04264	1.89142	0.475085	0.604071	0	0.516015	1.66903	1.25701	0.454176	0.505891	0
YDL009C	0.773996	2.02148	0	0.722466	0.739848	1.70929	0	0	1.3505	1.23879	1.71809	2.42492	1.81558	0.687061	2.26003	1.43296	1.52105	1.1635	0.871844	0	0.411426	1.29278	1.07724	1.13093	0	0
YDL010W	1.15704	1.84398	1.09761	0.584963	1.1177	1.30451	1.50589	0.356144	1.28096	0	1.21412	0	0	0.613532	1.62293	0.516015	1.23266	0	0.443607	0.422233	1.04963	1.36737	1.09085	0	0.378512	0
YDL011C	0	0	1.07039	0.85599	0	0	0	0	0	0	0	1.67356	1.53107	0	0	0.176323	0	0	0	0	0	1.23266	0	1.48027	0	0
YDL012C	1.64155	1.49057	2.63923	0	0.739848	0	2.17951	2.07382	2.01078	1.8953	2.01792	2.09761	1.17632	1.14405	1.65535	1.09085	1.80323	1.1635	0.871844	0.823749	0.765535	2.64847	0	1.13093	0	0.713696
YDL013W	0.918386	1.37851	1.19535	1.45418	1.04264	0.669027	0.910733	0.584963	1.38405	0.887525	0.879706	1.68706	0.918386	0.650765	1.08406	0.695994	0.910733	1.56071	1.02857	1.14405	1.27501	1.30451	1.68257	1.42223	1.12433	1.1375
YDL014W	3.99458	4.23419	4.08746	4.04963	3.96809	3.67694	4.765	4.72137	4.98732	2.83794	4.22651	4.01525	4.05311	2.43029	4.52544	4.36877	4.57046	1.61353	0.807355	1.83592	4.49121	4.20945	4.10182	1.48543	1.28688	1.64155
YDL015C	2.68032	2.67356	2.74846	2.85798	2.93923	2.63691	2.57289	2.83592	2.99277	2.35614	2.87184	2.71809	2.72901	1.96347	2.79286	2.76129	2.95606	1.57531	1.8679	1.15704	3.30889	2.80323	3.02148	1.22033	0.903038	0.687061
YDL016C	1.71809	1.20163	0.85599	1.848	1.87578	1.5509	2.01792	1.51096	2.09424	1.97453	2.06695	2.75061	1.23879	1.20789	1.3505	1.15056	1.59455	0.739848	1.01436	1.33342	0	2.42492	0.847997	0.124328	0.799087	0
YDL017W	0.963474	0.757023	1	1.1177	1.22651	0.464668	0.963474	0.925999	0.659925	0.604071	0.545968	0.536053	0.565597	0.659925	1.1635	0.722466	1.1375	0.565597	0.831877	0.400538	1.04963	0.545968	0.367371	0.641546	0.83996	0.575312
YDL018C	1.17632	1.52607	1.58496	1.1177	0.925999	0.879706	1.36177	1.28096	1.65992	0.687061	1.43296	2.29278	0.879706	0.62293	1.37851	1.46989	1.69153	0.356144	0	0.757023	1.80323	1.20789	1.58015	0.344828	0.687061	0.650765
YDL019C	1.66448	1.64155	1.50589	1.18269	1.4957	1.05658	1.51096	1.54597	1.58015	1.15056	1.76129	1.85599	1.61824	1.20789	1.57531	1.56071	1.75702	1.23266	0.948601	1.32193	1.83188	1.57046	1.76129	1.69153	0.823749	1.1375
YDL020C	1.49057	1.58015	1.15704	0.879706	1.23879	1.67356	1.83996	2.10098	1.91456	2.48543	1.56071	2.26303	1.87184	2.85	1.5008	1.41143	1.81147	3.23726	3.38405	2.88166	1.26903	1.60407	1.7866	3.67694	3.44493	3.62761
YDL021W	1.48543	1.10434	0.773996	1.16993	0.895303	1.58496	0.739848	0	0.823749	1.32769	0.565597	1.62293	1.1375	1.5509	0.933573	0.238787	0.485427	2.05658	1.21412	1.15704	0.286881	0.799087	1.27501	1.43829	1.5656	0.85599
YDL022C-A	0	0	0	0	0	1.43829	0	0	0	0	0	0	0	0.863938	0	0	0	0	0	0	0	0	0	0	0	0
YDL022W	3.02503	2.46728	2.80529	2.71589	2.70044	2.74416	1.96717	2.08746	2.21723	2.8679	2.51349	2.63459	2.54597	2.1177	2.25399	2.18587	2.61353	2.97453	2.96532	2.99639	2.51854	2.3505	2.24184	3.13258	3.17951	3.07039
YDL023C	1.16993	0	0	0	1	2.43563	1.48543	1.11103	0	0	1.03562	0	1.34483	0	0	0	0.847997	0	1.57531	0	0	1.4957	0	0	0	1.12433
YDL024C	0.367371	0.584963	0	0.62293	0.765535	0.613532	0.201634	0	0	0.887525	0	0.748461	0.176323	1.53107	0.378512	0	0.604071	2.32769	2.16027	1.774	0.526069	0	0.831877	2.20163	1.83188	2.20163
YDL025C	0.526069	0.807355	0.790772	1.18269	1.36737	0.594549	0.847997	0.695994	0.83996	1.40599	1.13093	1.34483	1.45418	1.5656	1.36177	0.613532	0.773996	1.40599	1.59455	1.75702	0.9855	1.38957	0.765535	1.73118	1.74416	1.7137
YDL025W-A	0	0	1.80735	1.3505	0	1.68257	1.70044	1.65535	1.5008	2.38405	0	0	0.992768	0.722466	0	0	1.58015	0	2.62293	0.970854	0	0.941106	0	1.93734	0	2.80941
YDL026W	0	1.47508	0	0	0	0	0	0	0	0.933573	0.748461	0	0	0.887525	0	0	0	0	1.11103	0.650765	1.1635	0	0	0	0	0.356144
YDL027C	0.575312	1.10434	1.02857	1.15056	1.4489	0.910733	0.992768	0.378512	0.992768	1.15056	0.933573	0.321928	1.1177	1.40599	0.739848	1.36737	1.37851	0.659925	1.70487	1.51602	0.62293	1.32193	1.35614	0.978196	1.37295	1.4489
YDL028C	0.847997	1.09761	0.956057	0.659925	0.956057	0.910733	0.9855	1.09761	1.29866	1.24489	1.04264	0.632268	0.910733	0.757023	1.18269	1.04963	1.12433	1.12433	1.30451	1.05658	0.83996	1.07724	1.42761	0.9855	0.757023	1.55582
YDL029W	2.39506	2.46728	2.40871	2.15056	2.13093	2.56071	1.79909	1.96347	1.7137	2.44095	2.32769	2.18903	2.21412	1.83996	2.08066	2.18587	1.87184	2.09761	1.02857	1.45943	1.99277	2.61824	2.40327	1.40054	1.02148	1.70044
YDL030W	0.722466	1.07724	0.863938	0.782409	1.1635	0.757023	1.02857	1.04264	1.22033	0.807355	0.879706	1.1375	0.659925	0.641546	1.03562	0.695994	1.02148	0.748461	0.389567	0.189034	1.01436	0.895303	1.0635	0.411426	0.464668	0.298658
YDL031W	2.02857	2.26003	2.16027	2.09761	2.21723	2.01792	2.78031	2.88753	2.70266	0.992768	1.926	2.06005	1.95233	0.956057	2.03914	2.15381	2.18903	0.678072	0.713696	0.536053	1.91456	1.9782	1.69153	0.432959	0.485427	0.695994
YDL032W	0	0	0	0.545968	0	0	0	0	0.704872	0	0	0	0	1.66448	0.263034	0	0.632268	0.344828	0	0.85599	0	0	0	0.111031	1.33342	0
YDL033C	0.731183	0.650765	1.26303	1.36737	0.83996	0.918386	0.992768	1.41143	0.887525	0.847997	0.918386	1.34483	0.799087	0.594549	1.20163	1.1375	0.807355	0.464668	0.263034	0	0.863938	0.970854	1.26303	0.62293	0.695994	0.201634
YDL034W	1.14405	0	0	0.85599	0.0703893	0.669027	0.918386	1.50589	1.09085	1.20789	1.27501	1.01436	1.29278	0	0.739848	0	0.815575	1.79077	0	1.28688	2.67129	0	2.10098	1.41684	0	1.37295
YDL035C	1.28096	1.18269	1.66448	1.38405	1.14405	1.40054	1.37851	1.37851	1.22651	1.75702	1.42223	1.0635	1.38405	2.0321	1.40599	1.46467	1.41684	1.94486	2.08746	1.58976	1.1635	1.4957	1.09761	2.1177	1.92979	2.05658
YDL036C	1.31615	1.40599	1.27501	0.978196	0.773996	1.37851	1.55582	1.23879	1.54597	1	1.83996	1.25701	1.04963	0.464668	1.14405	1.1375	0.941106	0	0.432959	0.214125	1.74846	1.23879	0.704872	0	0.367371	0.189034
YDL037C	3.73769	3.7939	3.41414	3.48671	3.25096	3.03562	3.66334	3.78136	3.74416	1.7866	3.7666	3.56682	3.49057	0.933573	3.90593	3.61471	3.80116	1.20789	1.16993	0	3.78764	3.57531	3.21412	0.782409	1.02148	1.23266
YDL039C	3.40599	3.30012	3.30743	3.20633	3.19061	2.9486	3.63691	3.69153	3.69153	1.09085	3.12267	3.12433	2.89918	1.37295	3.12598	3.14568	3.51728	0.895303	0.941106	0.713696	3.15866	3.18903	2.84599	1.61353	1.15704	1.22033
YDL040C	2.24793	2.11437	2.15704	1.8679	1.81147	2.04614	2.16993	2.25399	2.07724	1.81967	2.23266	2.23266	1.91839	1.11103	2.10769	1.83188	2.10769	0.9855	0.956057	0.83996	2.13422	2.10769	2.17951	0.485427	0.695994	0.782409
YDL041W	0.367371	0	0.31034	1.31615	0.62293	0	0	0	0.925999	0	0	0	1.14405	0	0.250962	0.124328	0	0	0	0.613532	0.887525	0.799087	0	0	0	0
YDL042C	1.70929	1.35614	1.08406	0.356144	1.20163	1.1375	1.43829	1.15056	1.19535	0.956057	1.43829	0.815575	1.05658	0.790772	0.545968	1.29278	1.19535	0.516015	1.0072	0.226509	1.02857	1.25096	1.5509	1.1635	0.956057	0.411426
YDL043C	1.51096	1.36737	0.356144	1.78241	1.17632	1.40599	1.96347	1.1375	0.298658	0.321928	0.895303	0.863938	1.27501	0.298658	1.52105	1.04264	1.52105	0	0.695994	0.659925	1.02857	1.57046	1.41684	1.08406	0	0.565597
YDL044C	0.83996	0.485427	1.31615	0.659925	0.925999	1.08406	0.555816	0.773996	0.739848	1.04264	1.23266	0.978196	0.356144	0.62293	1.07724	0.704872	0.632268	0.495695	0	0.604071	0.695994	1.02857	1.21412	0.333424	0.815575	0.650765
YDL045C	1.09761	1.1177	1.14405	0.704872	1.85599	0.85599	1.37851	1.16993	1.36177	1.57531	1.31034	1.26903	0.863938	1.36177	0.757023	1.18903	0.85599	0.847997	0.85599	1.58496	1.23266	1.09761	0.782409	0.823749	0.286881	1.1635
YDL045W-A	1.38957	2.15381	1.43829	1.69599	2.28096	1.95977	2.08066	2.22651	1.62293	1.73552	1.85599	1.16993	1.95977	1.62293	2.09761	1.848	2.19219	0	0	1.46989	1.37851	2.32769	1.43296	0.748461	1.36177	0.790772
YDL046W	3.22497	3.14241	3.00899	2.91648	2.71589	3.19849	3.01436	2.96717	3.36457	3.03914	3.56071	3.12763	3.01257	2.40327	3.24031	3.50716	3.3505	2.85599	2.7845	2.47768	2.75916	3.10601	3.15543	2.87381	2.33056	2.73552
YDL047W	2.72683	2.27202	2.88947	1.80323	1.83592	2.488	2.45681	2.22342	2.67582	1.05658	2.21412	1.77821	2.20477	1.11103	2.28392	2.50589	2.19219	1.57531	1.75702	1.68257	2.55582	1.60881	2.10769	1.8679	1.76129	1.78241
YDL048C	1.42761	1.60407	1.69153	1.20163	1.65535	1	1.17632	0.713696	1.05658	1.94111	1.23879	1.0635	1.70487	1.5509	1	1.0072	1.1635	2.23573	2.40599	2.08066	0.978196	1.32769	1.47508	2.29572	2.38128	2.14731
YDL049C	0.613532	0.286881	0	0.565597	0.321928	0.765535	0.83996	0.963474	0.536053	0.321928	1.09085	0	0.298658	0.536053	1.22033	0.275007	0.545968	0.941106	0	0	0.604071	0.903038	0.356144	0.286881	0	0
YDL050C	3.14893	2.23266	1.20789	2.33342	0	1.53107	2.44361	1.53605	1.33342	1.70487	0	3.21101	0	0	2.19849	2.488	1.38405	0	0.250962	0	1.97085	0	2.17951	0.722466	0	0
YDL051W	3.02857	3.24031	3	2.96162	3.05485	2.61353	3.65992	3.61706	3.49953	1.98914	3.51979	3.0993	3.46336	2.23879	3.17951	2.89724	3.28983	0.925999	0.604071	0	3.33771	3.36597	2.9222	0.454176	0.799087	1.51096
YDL052C	2.16027	1.36177	1.87971	1.54597	1.86394	1.95606	1.82375	1.72683	2.06005	1.78241	2.69599	2.07382	1.79494	1.13093	2.44361	2.28983	1.69599	1.69153	0.85599	0.815575	1.7137	1.44361	2.42492	0.475085	0.739848	1.02857
YDL053C	1.55582	0.992768	2.5656	2.58976	1.84398	2.854	1.89142	2.28688	2.32193	1.99639	1.62761	2.53605	2.26604	2.22033	2.30159	2.24489	2.25399	1.02148	1.5008	0.505891	2.02503	2.28096	1.40054	1.40054	0.464668	0.432959
YDL054C	0.887525	1.14405	1.23266	1.20789	0.748461	0.594549	1.18269	1.3505	1.22651	0.62293	0.941106	1.07039	0.704872	0.443607	1.28688	1.01436	0.903038	0.454176	0.226509	0.555816	0.505891	0.765535	0.536053	0.565597	0.344828	1.02148
YDL055C	5.09297	5.18745	5.30889	4.14649	4.46728	4.19613	5.58736	5.48864	5.37851	4.17153	5.4591	5.58586	5.42861	4.73173	5.44923	5.52544	5.38922	3.48027	3.54102	3.20477	5.38819	5.2114	5.25134	3.38128	3.44095	3.849
YDL056W	1.25701	0.9855	1.35614	0.815575	0.765535	1.0635	1.30451	0.739848	1.26303	0.704872	1.37295	1.18269	1.25701	0.575312	1.26903	1.16993	1.20163	1.05658	0.565597	0.925999	1.19535	1.19535	0.604071	0.695994	0.485427	0.669027
YDL057W	0.516015	1.18269	0	0.83996	0.687061	0.250962	0.505891	0.475085	0.443607	1.01436	0.298658	0.992768	0.650765	0.790772	0	0.226509	0.250962	0.807355	0.807355	0.948601	0.505891	0.765535	0.536053	0.62293	0.695994	1.23266
YDL058W	1.5509	1.59932	1.58496	1.32193	1.4489	1.36737	1.46989	1.32769	1.22033	1.33914	1.45943	1.22651	1.44361	1.23879	1.54102	1.32769	1.41684	0.790772	0.695994	0.695994	1.69599	1.54102	1.45943	0.62293	0.632268	0.659925
YDL059C	0.378512	0.594549	0.389567	1.40599	0.887525	0.613532	0.669027	0.344828	1.01436	0.650765	0.400538	0.545968	0.344828	0.594549	0	0.31034	0.604071	0.831877	0.432959	1.56071	0.669027	0.575312	0.704872	1	0	1.05658
YDL060W	2.52607	2.51602	2.35614	1.83188	2.49313	2.60644	2.62994	3.18587	2.98185	1.62293	2.18587	2.43829	2.25701	1.02857	2.47508	2.26903	2.57531	1.04963	0.773996	0.815575	2.76765	2.46467	2.47508	1.01436	0.505891	0.555816
YDL061C	5.04832	5.27575	5.42425	5.23534	5.16832	5.38647	5.49825	6.01814	5.37782	4.42895	5.39849	4.98596	5.52168	3.94392	5.36457	5.41346	5.05788	1.88362	2.67582	3.22497	5.43363	5.37469	5.11936	2.62059	1.31034	1.25096
YDL062W	2.26903	0	1.60881	1.09085	1.40599	0.695994	0	1.13093	0	0	0.992768	1.04264	1.49057	1.4489	1.60407	1.09761	0	0	0	0	1.33342	0.650765	0	0	0	0.555816
YDL063C	2.02148	1.74416	1.8953	1.68257	2.1177	2.04264	2.31325	2.78031	2.67807	0.799087	1.95977	1.73985	1.98914	0.739848	2.59694	2.1635	2.17313	0.250962	0.933573	0.565597	1.62293	2.51854	1.68257	0.356144	0.516015	0.263034
YDL064W	2.4957	2.79077	2.56071	2.61824	1.68257	1.61353	2.90304	3.02857	2.9542	1.69153	1	2.75061	1.79909	1.13093	1.92979	2.1177	2.45681	0.863938	1.0635	1.59932	1.90689	2.15704	1.78241	0	0.925999	1.17632
YDL065C	1.78241	1.14405	1.32769	1.21412	1.65076	1.29278	1.78241	1.31034	1.03562	0.9855	1.07039	1.81558	1.58496	1.62761	0.863938	1.20789	1.17632	1.81147	1.1375	1.35614	1.76977	1.33342	1.04963	1.97085	1.74846	1.41143
YDL066W	3.37434	3.0036	2.96901	3.60763	3.71918	3.31034	3.59932	3.15704	3.41819	3.43029	3.3799	3.72683	3.37295	3.05832	2.97636	3.08916	3.33771	2.31615	2.47508	2.61353	3.21568	3.49825	3.22188	2.99095	2.62059	2.80529
YDL067C	1.9486	2.22033	2.0072	1.86394	2.69153	2.60881	1.94486	2.62994	1.7866	2.97636	1.34483	0	1.18269	2.22342	1.29278	1.71809	2.25701	0	1.42223	0	2.73335	2.18587	2.46205	0	1.91073	0
YDL068W	1.25701	0.669027	0	0.815575	0	0.695994	0	0	0.669027	0	0.189034	1.04963	0.163499	0	0	1.07724	0	0	0	0	0	0	1.67356	0.659925	0.739848	0.31034
YDL069C	0	0	0	0.604071	0	0	1.1635	0	0	0.378512	0.678072	0	0.584963	0.344828	0.956057	0	0.863938	0.863938	0	0	1.15056	0.823749	0	0	0	1.0072
YDL070W	2.11437	2.30159	2.06005	0.918386	1.45418	1.39506	2.21412	2.26303	2.07724	0.495695	2.19849	2.05311	1.98914	0.713696	2.05311	2.09424	1.83188	0.731183	0.704872	0.298658	1.9486	2.16027	2.09761	0.443607	0.389567	0.367371
YDL071C	0	0	0	0	0.650765	0	1.1375	0	0	0	0	0.948601	0	1.02148	0	0.565597	0	0	0	0	0.669027	1.31615	0	0	0	0
YDL072C	2.17632	2.98185	2.5435	2.47249	2.74631	2.66221	2.5656	2.82171	2.29866	3.13422	2.65764	2.26604	2.9241	2.38405	3.20006	2.60407	2.23879	3.12763	2.57773	2.38681	2.46467	3	2.62761	2.28096	2.60881	2.75061
YDL073W	1.1635	1.12433	1.45943	1.0635	1.36737	0.799087	1.33342	0.910733	1.47508	0.790772	1.40054	0.970854	1.23879	0.613532	1.45943	1.25701	1.11103	0.632268	0.722466	0.378512	1.0635	1.3505	1.53107	0.604071	0.555816	0.757023
YDL074C	1.74416	1.62293	1.83996	1.1177	1.46989	1.31034	2.40327	2.0072	2.0635	0.731183	2.05658	1.49057	1.31034	0.669027	1.25096	1.70929	1.53107	0.895303	0.545968	0.516015	1.88753	1.77821	1.91839	0.411426	0.731183	0.910733
YDL075W	6.88448	6.48301	6.7241	6.50303	6.58796	6.56499	6.81455	6.70515	6.81006	5.5157	6.67483	6.43229	6.72	4.60703	6.84323	6.5097	6.83542	3.0036	3.67129	3.04963	6.76474	6.81903	6.72846	3.47249	3.22651	3.03914
YDL076C	0.963474	1.94111	1.32769	1.07039	0.933573	0.713696	1.65076	0.903038	1.39506	1.24489	1.48543	1.83996	1.31615	1.01436	0.970854	0.963474	1.72683	1.53107	1.42223	0.604071	1.64155	1.25096	1.70487	1.92979	0.757023	1.05658
YDL077C	1.23879	1.28688	1.11103	0.925999	0.847997	1.07039	1.07039	0.863938	0.956057	1.08406	0.9855	1.32193	1.42223	0.526069	0.9855	0.992768	1.20789	0.594549	0.613532	0.887525	1.37851	1.15704	1.15704	0.575312	0.641546	0.555816
YDL078C	2.22033	2.03914	2.34199	1.92979	1.96347	2.20789	2.21723	1.31034	1.78241	1.97453	2.30451	2.34483	1.96347	1.45418	2.35332	2.0321	2.1375	2.01436	1.65535	1.87578	1.76977	2.17951	2.61589	2.08746	1.46989	1.90689
YDL079C	0.189034	0.163499	0.659925	0.815575	0.731183	0.454176	0.863938	0.695994	1.20163	1.13093	0.526069	0.713696	1.23266	0.863938	0.978196	0.823749	0.31034	1.14405	1.19535	1.03562	0.495695	0.545968	0.782409	1.38957	0.731183	0.992768
YDL080C	1.29866	0.895303	1.59455	0.871844	0.807355	1	1.1635	1.22033	0.903038	1.26903	1.0635	1.25701	1	0.475085	1.31034	1.43829	1.48027	0.584963	0.333424	0.321928	1.22033	0.722466	0.669027	0.555816	0.411426	0.495695
YDL081C	5.96602	5.96648	5.48543	5.52011	5.62673	5.4489	6.07361	6.13914	6.20789	5.0268	6.05593	5.75596	6.08619	3.72792	6.04723	5.86542	5.86666	2.59216	2.37851	2.29572	6.02768	6.02148	5.91743	2.20789	2.70708	2.46728
YDL082W	5.29829	4.77663	5.19101	4.76765	4.40327	4.90256	5.52513	5.27873	4.89772	3.59455	4.85997	4.96671	4.91025	2.58496	5.06824	4.93876	4.848	1.81967	1.89918	1.57046	5.33235	4.91456	5.02459	1.9855	1.62293	1.29278
YDL083C	5.7761	5.85898	5.69877	5.51159	5.50176	5.3844	6.09233	5.83137	6.07232	4.18745	6.1373	5.74093	5.88289	3.28688	5.82171	6.05507	5.66135	1.5656	2.31615	1.52105	5.89215	5.88947	5.7252	1.98185	2.03562	2.37295
YDL084W	3.69265	3.70155	3.55949	3.47897	3.36457	3.16993	3.9855	3.96625	3.70929	2.88753	3.80941	3.58616	3.9279	2.15381	3.91743	4.01257	3.78973	1.60407	1.29866	0.422233	3.94205	3.73444	3.74308	1.90304	1.1375	0.641546
YDL085C-A	1.1375	2.61117	0	1.07724	2.48027	2.07382	1.1375	1.66903	2.35332	0	1.84398	1.51096	1.04963	0	2.5509	0.970854	1.04264	0	1.26903	0	0	2.31615	1.17632	1.0072	0	0
YDL085W	0.321928	0.15056	0.176323	0.432959	0.31034	0.286881	0.176323	0	0	0.31034	0.189034	0.659925	0.536053	0.722466	0.176323	0	0.286881	1.68706	1.5509	1.33342	0	0.275007	0.176323	1.54102	0.978196	1.31034
YDL086C-A	0	1.60881	1.84398	0.443607	0.879706	1.43829	0	0.432959	0	0	0.941106	0	2.0321	0	2.72465	1.1177	0.815575	2.18903	0	0.613532	2.15381	1.59932	1.62761	1.19535	0	0
YDL086W	2.68032	2.66221	2.43296	2.53854	2.79909	2.4957	2.49313	2.51854	2.43563	2.23573	3.14893	1.9222	2.23879	1.68257	1.86394	1.81147	2.80116	0.941106	1.14405	1.09761	2.0321	2.15381	1.67356	0	1.58015	1.26303
YDL087C	0	0.298658	0.895303	0.807355	1.02148	1.1375	0.85599	0.9855	1.91839	0.604071	1.11103	1.16993	0.970854	0.757023	1.40054	0.722466	1.13093	0.31034	0.963474	1.12433	1.64616	0.536053	1.09761	1.24489	0.604071	0.790772
YDL088C	1.79909	1.78241	1.5509	1.7137	1.89918	1.25701	1.4957	2.14731	1.58976	1	1.98185	2.07724	1.45418	1.29278	1.51096	1.76553	1.91073	1.10434	1.04963	1.09761	1.61353	2.15381	2.31615	1.67807	0.815575	1.52607
YDL089W	1.58015	0.443607	1.1375	0.731183	0.85599	0.704872	0.992768	1.11103	0.687061	1.0635	1.15704	1.57531	1.09761	0.687061	0.659925	0.650765	1.09085	0.464668	0.584963	0.695994	1.08406	1.33914	0.378512	0.678072	0.356144	0.333424
YDL090C	0.565597	0.632268	0.887525	0.526069	0.201634	0.650765	0.713696	0.790772	0.632268	0.201634	0.895303	0.321928	0.782409	0.189034	0.722466	0.594549	1.18269	0	0.464668	0.432959	0.400538	0.847997	0.594549	0	0.214125	0.201634
YDL091C	1.24489	0.925999	0.565597	0.765535	1.11103	0.495695	0.687061	0.495695	0.831877	1.29866	0.9855	0.956057	0.189034	0.722466	0.823749	0.443607	0.485427	1.37851	0.62293	1.31615	0.536053	0.807355	0.713696	0.925999	1.38405	0.970854
YDL092W	1.58976	1.65076	1.37295	2.08406	2.94486	2.5656	1	2.21412	2.15056	1.5509	2.26003	2.49825	2.67129	2.0036	2.01792	1.92979	2.5509	0.526069	0	0.632268	2.6893	1.96717	2.22959	1.18269	0	0.933573
YDL093W	1.1375	1.52607	0.978196	0.925999	0.464668	0.925999	0.790772	1.0635	0.704872	0.695994	0.918386	1.27501	0.9855	0.903038	1.24489	0.669027	0.85599	0.978196	0.400538	0.137504	1.0635	1.24489	1.17632	0.389567	0.526069	0.411426
YDL094C	0.895303	0.790772	0.536053	0.62293	0.739848	0.815575	0.516015	0	0.454176	0	0	0	0.815575	0.454176	0.641546	0	0	0	0	0	0	0	0.536053	0	0	0
YDL095W	3.17313	3.43563	3.22959	2.77189	2.75061	2.73335	2.85798	2.83188	3.07724	2.30159	3.05137	2.87184	3.06523	1.61824	2.92029	3.09761	3.07553	0.963474	1.46989	1.3505	3.06005	2.848	3.02148	1.09085	1.14405	1.45418
YDL096C	0	0	0	0.933573	0	0	0	1.63227	0	0	0	0	0	0	0.910733	0	0	0	0	0	0	1.80323	0	0	0	0
YDL097C	3.05832	2.95977	2.38128	3.08746	2.5509	2.64386	2.56803	2.66676	2.80941	1.90689	3.0072	3.18903	2.93923	1.79077	2.89724	2.85798	2.926	1.5656	2.0635	1.36177	2.8339	2.848	3.03738	1.7137	1.58496	1.36737
YDL098C	0.799087	1.17632	0.831877	1.60881	1.04264	0.731183	1.07724	1.0072	1.18269	1.04264	0.485427	1.09761	0.992768	0	1.08406	0.378512	0.411426	0.722466	0	0	0.790772	0.389567	0.475085	0.389567	0.773996	0
YDL099W	1.60407	2.1635	1.32769	0.956057	1.97085	2.21412	1.7866	2.1177	1.45943	1.74846	1.46467	0.963474	1.89918	1.54597	2.17313	0.9855	2.02148	1.38957	0.970854	1.58976	2.14731	1.95606	1.5509	1.25096	1.25096	0.799087
YDL100C	3.35614	3.22805	3.58496	3.33199	3.14893	3.41007	2.97453	3.25852	2.98368	3.12763	3.45418	3.42223	3.23419	2.63691	3.1635	3.09761	3.07895	1.35614	1.51096	1.5509	3.36597	3.42895	3.30597	1.22033	1.94486	1.80323
YDL101C	1.22651	1.02148	1.35614	0.454176	0.176323	0.31034	0.739848	0.687061	0.847997	1.7866	0.782409	1.41143	0.970854	0.15056	0.748461	0.895303	0.773996	0.31034	0.963474	1.21412	1.37295	0.739848	1.18269	0.298658	0.176323	0.443607
YDL102W	1.08406	1.14405	1.1635	1.02148	0.963474	0.871844	1.23879	1.23266	1.43296	0.378512	0.847997	1.10434	1.25096	0.565597	1.13093	1.31615	1.17632	0.411426	0.659925	0.344828	1.18903	1.22033	1.46467	0.333424	0.505891	0.584963
YDL103C	1.95977	1.93734	1.42223	1.76553	1.85599	1.27501	1.28688	0.941106	1.51602	1.41684	1.16993	1.58976	1.48543	0.321928	1.85997	1.45418	1.87971	0.594549	0.887525	0.400538	1.58496	1.48543	1.7137	0.687061	0.356144	0.604071
YDL104C	0.887525	0.659925	0.62293	0.389567	0.978196	1.04264	0	0.823749	0.790772	0.722466	0.632268	0.613532	0.815575	0.659925	0.422233	0.189034	0.536053	0.378512	0	0	0.584963	0.887525	0.443607	0.367371	0.214125	0
YDL105W	0.757023	0.669027	0.443607	0.400538	0.575312	0.389567	0.604071	0.704872	0.201634	0	0.641546	0.613532	0.389567	0.669027	0.604071	0.632268	0.687061	1.04264	0	0.464668	0.594549	0.650765	0.443607	0	0.226509	0.695994
YDL106C	0.895303	1.30451	0.933573	0.748461	0.956057	0.992768	0.799087	0.641546	0.799087	0.871844	1.44361	0.650765	0.823749	1.36737	1.1635	0.575312	0.400538	1.38957	0.659925	0.956057	0.978196	0.687061	1.49057	1.23266	1.59455	1
YDL107W	0.485427	1.12433	0.275007	0.632268	1.09085	0.773996	0.669027	0.782409	0.422233	0.464668	1.32193	0.389567	1.04264	0.594549	0.847997	0.83996	0.604071	0.903038	0.765535	1.20163	0.475085	0.863938	1.02857	0.739848	0.250962	0
YDL108W	1.09761	1.23879	1.29278	1.18269	1.45418	0.85599	1.4957	1.41143	0.831877	0.731183	1.15704	0.773996	1.28096	0.831877	0.948601	0.454176	1.0072	0.485427	0	0.807355	1.49057	0.464668	0.970854	0.659925	0.731183	1.02148
YDL109C	0.799087	0.782409	0.422233	0.367371	0.584963	0.555816	0.704872	0.970854	0.536053	0.495695	0.650765	0.722466	0.807355	0.344828	0.62293	0.422233	0.807355	0.454176	0.163499	0.163499	0.956057	0.333424	0.411426	0.536053	0.495695	0.565597
YDL110C	0.978196	2.24184	2.0321	2.57289	1.25701	2.01436	1.77821	0.910733	1.16993	2.82375	1.85997	1.32769	2.01436	3.08916	1.57046	1.1177	1.83996	3.12267	3.17313	3.25096	1.76553	2.08066	2.3505	3.32625	2.9241	2.02857
YDL111C	2.59694	2.1375	2.52857	2.14731	2.40871	2.32769	2.77189	2.65764	2.3505	1.82782	2.75061	2.46467	2.18587	1.7137	2.33056	2.14078	2.67582	0.555816	0.695994	0.903038	2.51602	2.59932	1.926	0.536053	0	0.31034
YDL112W	1.82782	1.71809	1.67356	1.41143	1.41684	1.53107	2.08746	2.17313	2.31034	1.09085	1.65076	1.37851	1.83592	0.790772	1.83996	1.57046	1.70044	0.321928	0.356144	0.495695	1.63227	1.79077	1.69599	0.214125	0.584963	0.464668
YDL113C	0.895303	0.545968	0.748461	0.918386	0.863938	0.739848	0.400538	0.978196	1.07039	1.56071	1.10434	0.871844	1.10434	0.632268	0.903038	0.823749	0.650765	0.731183	0.704872	1.33342	0.963474	1.27501	1.23266	1.05658	1.57046	0.659925
YDL114W	0	0	0	0.275007	0	0	0.748461	0	0.250962	0.286881	0	0.432959	0	0.659925	0	0	0	0.263034	0	0.321928	0.536053	0	0	0	0.526069	0
YDL114W-A	0	0	0	0	0	0	0	0	1.72247	0	0	0	1.76553	0	0	0	0	0	2.05658	0	0	0	1.93734	0	0	0
YDL115C	1.46989	1.0072	1.29866	0.933573	1.32193	1.79077	1.36177	0.782409	0.748461	1.09761	1.04264	1.33342	1.46467	0.422233	1.26303	0.555816	1.02857	0.757023	0.765535	0.286881	0.831877	0.575312	1.52105	0.871844	0.464668	0.443607
YDL116W	1.70487	1.98914	1.67356	1.20163	1.57531	1.17632	1.65992	1.99639	1.96347	1.12433	1.73552	1.29278	1.81558	1.46989	1.33342	1.73985	1.69599	0.584963	0.731183	0.695994	1.774	1.52105	1.87578	0.83996	0.790772	0
YDL117W	1.65992	1.63227	1.94486	1.80323	1.83592	1.73552	1.69153	1.66448	1.83592	2.1375	1.69599	1.65076	1.51096	2.16672	2.01436	1.73985	1.39506	2.22033	1.78241	2.04264	1.57531	1.57531	1.67356	2.25096	2.50843	2.25096
YDL118W	0	0	0	0.62293	0	0.536053	0	0	0.454176	0	0	0	0.815575	1.1177	0	1.15704	0.604071	0.807355	0	0	0.356144	0	0	0	0.505891	1.0072
YDL119C	1.09761	0.978196	0.970854	0.275007	1.45418	1.40599	1.4957	0.695994	0.713696	1.76977	1.15704	0.765535	0.941106	1.32193	0.757023	0.847997	0	0.933573	0.847997	1.32193	1.30451	1.09085	0.970854	1.54597	0.782409	1.17632
YDL120W	2.24184	1.46989	2.17313	2.38128	2.18903	2.44361	2.10769	1.86394	1.27501	1.76129	2.33056	0.713696	1.9855	1.47508	1.63227	1.73552	2.10098	0.443607	0	0	2.3505	1.76977	1.66903	0.432959	1.1375	0.464668
YDL121C	2.67807	2.48543	2.03914	2.20789	1.92979	2.73985	2.78031	1.47508	1.81558	1.53107	2.52607	2.96717	2.30451	0	2.31325	2.30159	2.15704	0.895303	0	0	2.76765	2.08746	2.20477	0.871844	0.963474	1.22033
YDL122W	2.35896	2.3505	2.46989	2.58015	2.74631	2.40054	2.96717	3.03562	3.05311	2.02857	2.47249	2.13422	2.48285	1.75702	2.57289	2.63227	2.43029	0.799087	0.83996	1.25096	2.62293	2.50589	2.24184	0.773996	0.925999	1.09761
YDL123W	0	1.48027	0	0.978196	0.584963	0.555816	1.85599	1.54102	1.48543	1.0072	1.70487	0.85599	1.26303	1.48543	1.37295	0.879706	1.51096	0.545968	1.15704	1.95233	1.61824	1.20163	2.11103	1.22033	1.0072	0.963474
YDL124W	3.76022	3.37156	3.62761	3.81044	3.95699	3.904	2.81558	3.12598	3.40599	4.34837	3.7866	3.1635	3.65421	4.33557	3.39506	3.57894	3.56803	5.14934	5.01569	5.11145	3.78973	3.62293	3.92125	4.94673	4.84348	5.03606
YDL125C	2.80529	2.04963	2.87184	3.1127	3.0036	2.22959	2.35896	2.94298	2.05658	2.43829	3.38267	3.25399	3.54473	2.30451	2.61589	2.93357	2.73985	1.93734	2.41414	1.32769	3.04789	2.57531	3.04789	1.55582	0.918386	0.871844
YDL126C	3.74631	3.69711	3.70819	3.81147	3.94579	3.68482	3.52482	3.60881	3.44228	3.66562	3.79286	3.53605	3.60999	3.08406	3.5741	3.76871	3.73444	3.53978	3.56682	3.61589	3.6837	3.77821	3.62527	3.80839	3.71699	3.68032
YDL127W	1.09761	1.11103	1.1375	0.704872	1.05658	0.485427	0.933573	1.02148	1.1177	0.526069	0.790772	1.45943	0.85599	0.475085	0.757023	1.0635	1.26303	0	0	0.584963	0.286881	1.32193	1.28096	0.970854	0.910733	0.495695
YDL128W	1.42223	1.89918	1.80323	1.52105	1.46989	1.76553	2.33056	2.26903	1.848	1.90689	2.15381	2.29572	2.20163	1.20163	2.39506	1.98914	1.93357	0.669027	1.75702	0.454176	1.65992	1.75275	2.0036	1.09761	0.575312	1.15056
YDL129W	0.782409	1.15704	0.815575	1.07724	0.545968	1.04963	0.970854	1.20789	1.29278	0.545968	1.02857	1.08406	0.713696	0.695994	0.575312	0.978196	0.275007	0.505891	0.356144	0.333424	1.41143	1	1.0072	0.687061	0.765535	0.286881
YDL130W	5.72301	5.9222	5.83769	5.4219	5.49697	5.43829	5.97177	5.88289	5.91433	4.60585	5.99707	5.82629	5.67271	3.68706	6.06393	5.43863	5.80916	0	0.970854	1.35614	5.86171	5.88777	6.0468	2.38405	1.25096	1.55582
YDL130W-A	2.6893	2.68257	2.27501	1.81558	2.98732	2.08406	1.49057	1.79494	1.73985	3.28244	2.56071	0	2.33628	2.852	0.941106	1.96717	0.847997	2.72028	3.25399	2.99095	0.925999	1.70487	1.95233	2.27202	2.64847	2.92029
YDL131W	2.62059	2.79286	2.51096	2.58496	3.08916	2.7866	2.29278	2.57289	2.43296	2.84398	2.83592	2.65992	2.6893	1.92979	2.80116	2.34767	2.79077	1.26303	1.74846	1.5509	2.75061	2.75916	2.5008	0.903038	1.16993	0.464668
YDL132W	1.81147	1.94486	1.8679	1.79494	2.01078	1.62761	1.84398	1.37851	1.75275	2.07724	2.05658	1.99277	1.91073	1.71809	2.04614	1.90689	1.77821	1.38957	1.46989	1.29866	1.79909	1.94111	2.02857	1.42761	1.19535	1.04264
YDL133C-A	7.83637	7.28799	5.8885	6.9216	6.05485	7.50001	7.31161	6.94322	6.58601	0	6.02481	6.87234	7.0456	0	7.43154	7.1152	7.08513	0	3.71809	4.87135	5.45549	5.3466	6.77887	4.51033	0	3.90977
YDL133W	1.53605	1.23266	1.66448	1.1177	1.63691	1.09085	0.83996	1.19535	1.31615	1.33342	1.01436	1.5656	0.887525	1.66448	1.62293	1.25701	1.33914	1.25701	1.51602	0.604071	1.35614	1.5008	1.22033	1.1375	0.941106	1
YDL134C	2.34199	1.62761	2.50843	2.40327	1.8953	2.14731	1.94486	2.40599	1.88362	2.26303	2.14731	2.08066	1.93734	2.33056	2.47508	2.26303	2.71149	3.1177	3.1811	3.34767	2.40599	2.26903	2.03914	3.14405	3.26604	3.10936
YDL135C	2.48543	2.93168	2.63923	1.9782	2.43029	2.25701	2.80735	1.83592	2.38957	1.01436	2.57531	2.5656	2.25701	2.11437	2.82579	2.60881	2.97453	0.695994	0.505891	0.475085	1.9222	2.26604	3.01257	1.13093	1.02148	1.54597
YDL136W	5.74578	4.7845	5.08151	4.60822	5.7658	5.50335	5.13381	5.59096	5.75889	3.07553	6.14547	5.33485	5.33949	0	6.17832	5.64328	5.14731	3.06867	3.1177	3.30012	5.47444	6.15785	4.75756	2.16993	3.94767	2.45943
YDL137W	3.39917	2.95791	2.8679	2.99639	2.96901	3.30159	2.42492	3.37712	3.19692	2.47768	3.05137	3.51728	3.4957	2.34767	3.24031	3.05832	2.86987	1.26303	1.73985	1.66448	3.67582	2.9855	3.62059	1.58976	0.823749	1.05658
YDL138W	0.62293	0.545968	0.555816	0.731183	0.748461	0.782409	0.847997	1.09761	0.823749	1.08406	0.748461	0.495695	0.847997	0.62293	1	0.83996	0.963474	0.632268	0.15056	0.757023	0.847997	1.02857	0.956057	0.678072	0.687061	0.978196
YDL139C	0.970854	1.39506	0.422233	0.367371	0.933573	0.356144	0.400538	1.11103	0.863938	0.941106	0.757023	0.9855	0.356144	0.632268	0.400538	0	0	2.02857	1.52105	1.45418	0.389567	0.613532	1.0072	1.774	1.91456	1.59455
YDL140C	3.14568	3.10266	3.15704	3.03738	3.19535	3.07895	3.21101	3.32337	3.29278	2.86196	2.94486	3.04264	3.11437	2.62059	3.0197	3.15704	3.16189	1.64616	1.52607	1.68706	2.87184	3.12102	3.15218	1.78241	1.58496	1.9486
YDL141W	1.47508	1.0072	1.17632	1.13093	1.15704	0.613532	1.19535	0.992768	1.23879	0.815575	0.807355	1.33914	1.04264	0.815575	1.26303	0.903038	1.41143	0.124328	0.163499	0	1.41143	1.31034	1.35614	0.584963	0.367371	0.443607
YDL142C	0.584963	0.505891	0.83996	0	0.555816	0.526069	1.1635	0.925999	0.275007	0.963474	1.76977	0.464668	1.07724	0.275007	1.32769	0.678072	0.903038	0.722466	0.659925	0	0.575312	1.02148	1.62761	0.505891	0.565597	0.739848
YDL143W	2.50843	2.44361	2.63923	2.34767	2.85	2.52607	3.07211	2.95233	3.27947	2.45943	3.12433	2.774	2.74201	1.83592	2.97453	2.7761	3.06178	1.02148	0.389567	0.887525	2.91839	3.07724	3.20477	1.21412	1.58976	1.12433
YDL144C	1.90304	1.87184	2.17313	0.782409	1.69599	1.54102	1.97085	0.918386	1.50589	1.42761	2.26003	1.32769	1.03562	1	1.83592	1.26903	1.53107	1.02148	0.298658	0.713696	1.64155	1.55582	1.70487	0.992768	0.250962	0.613532
YDL145C	2.88557	2.91648	2.76341	2.90111	2.85798	2.74201	3.18903	2.9782	3.10601	2.79077	2.86394	2.75916	2.82782	2.13422	3.08576	3.12102	2.90304	1.42761	1.37851	0.992768	2.85798	2.93546	2.66676	1.44361	0.9855	1.08406
YDL146W	0.879706	0.782409	0.799087	0.831877	0.739848	0.910733	0.641546	1.01436	0.879706	1.31034	0.536053	0.516015	0.910733	1.60407	0.650765	0.739848	0.695994	1.37851	0.992768	1.42761	0.632268	0.85599	0.378512	0.963474	0.62293	1.01436
YDL147W	2.57773	2.59216	2.5656	2.78241	2.36177	2.76765	2.41684	2.848	2.74846	2.73769	2.62994	2.99277	2.73769	2.59694	2.95606	2.58015	2.56803	2	1.90304	2.19219	2.56071	2.64847	2.47768	1.74846	2.15381	2.17313
YDL148C	1.74846	1.87184	1.87578	1.76977	2.01792	1.66903	2.65306	2.29278	2.45418	1.03562	1.8953	1.73985	1.91839	1.32769	2.16672	2.33628	2.06695	0.526069	0.669027	0.545968	1.70044	2.12102	2.03562	0.584963	0.575312	0.815575
YDL149W	0.632268	0.555816	0.722466	0.250962	0.604071	0.575312	0.422233	0.454176	0.367371	0.731183	0.454176	0.704872	0.687061	0.613532	0.356144	0.286881	0.378512	0.782409	0.214125	0.536053	0.176323	0.422233	0.367371	0.432959	0.263034	0.389567
YDL150W	1.74416	2.12102	1.51602	1.83592	1.45943	1.91456	2.39232	2.56316	2.65306	1.42761	2.03562	2.47508	2.46728	1.26303	2.38128	2.05311	2.11103	0.823749	0.970854	1.28096	2.18903	1.43296	2.07724	0.799087	0.704872	0.799087
YDL151C	1.45418	0	0.137504	0	1	0	0	0	0.815575	0.124328	0.669027	0	0	0	0.695994	0	0	0.895303	0	0	0	0.815575	0.925999	0.263034	0	0
YDL152W	0	0.748461	0	0	0	0	0	0	0	0.722466	0	0	0.298658	0	0	0	0	0	0	0	0	0	0	0	0.411426	0.641546
YDL153C	2.3978	2.31904	2.3978	2.03914	2.14731	2.20163	2.92979	2.70266	2.73985	1.44361	2.21412	2.37016	2.37016	1.59455	2.55827	2.11437	2.16027	1.13093	1.29278	1.31034	2.35332	2.23879	1.9855	1.02857	1.29866	1.39506
YDL154W	0.111031	0.604071	0.214125	0.275007	0.0976108	0.344828	0.378512	0.275007	0.176323	0.367371	0.411426	0.163499	0.422233	0.536053	0.298658	0.238787	0.176323	0.0976108	0.124328	0.411426	0.201634	0.321928	0.31034	0.250962	0	0.275007
YDL155W	1.55582	0.978196	1.52607	0.807355	0.948601	1.0072	1.70487	1.30451	0.757023	0.555816	0.903038	1.70044	1.0072	0.632268	1.64616	1.4957	1.28096	0	0.650765	0.238787	0.970854	1.22651	1.52105	0.189034	0.704872	0.669027
YDL156W	0.731183	0.536053	0.505891	0.575312	0.584963	0.765535	0.333424	0.443607	0.83996	1.0072	1.27501	0.687061	0.669027	0.422233	0.176323	0.275007	0.765535	0.163499	0.389567	0.367371	0.475085	0.411426	0.632268	0.286881	0.464668	0.443607
YDL157C	1.82375	2.08406	1.87971	2.50589	2.0072	2.13422	2.44095	2.488	2.09085	1.15056	2.3505	2.97453	2.73335	2.41684	2.27798	2.47768	2.45154	1.41684	0.807355	1.62293	2.42761	2.76129	1.58496	1.65076	1.15704	0
YDL158C	1.31615	0	1.67807	1.0635	1.23879	1.1375	1.93357	1.0072	1.41684	1.87578	1.774	1.72683	0	2.07039	1.60881	0	1.21412	2.22959	0.847997	0.863938	2.38957	0	0	1.97453	0	1.07039
YDL159C-B	0.903038	0	0	0	0	1.0072	0.757023	0	0	0	0	1.48543	0.933573	0	0	0	0	0	0	0	0.863938	1.36177	0	0	0	0
YDL159W	0.669027	0.545968	0.669027	0.83996	0.189034	0.367371	0.823749	1.02148	1.05658	0.505891	0.516015	0.536053	0.475085	0.545968	0.887525	1.18903	0.773996	0.903038	0.970854	0.910733	0.695994	0.887525	0.879706	0.678072	0.722466	0.722466
YDL159W-A	0	0	0	0	0	0	0	0	0	0	0	0	0	2.23573	0	0	0	1.54102	0	0	0	0	0	1.5008	1.63227	2.29866
YDL160C	2.65764	2.08746	2.32769	1.86394	1.8953	2.13422	2.55827	2.6017	2.53107	1.74416	2.22342	2.38128	2.09761	1.18903	2.06005	2.33056	2.50589	1.05658	0.847997	1.31615	2.51096	2.46205	2.65535	1.02148	0.83996	0.575312
YDL160C-A	0	0.879706	0	0.933573	0.956057	0.910733	0	1.48543	1.82375	1.53605	0	0	0.910733	0	0	0.83996	1.45418	0	0	1.65992	1.56071	0	1.02857	0.871844	0.970854	0.918386
YDL161W	2.12102	1.49057	2.01792	1.81967	1.37851	1.53605	1.7137	1.41143	1.90304	1.67356	1.72247	0.956057	1.89142	0.475085	1.51096	1.29866	1.92979	0.847997	0.238787	0.871844	1.70044	1.86394	1.08406	0.823749	0.790772	0.970854
YDL162C	0	0	0	0	0	0	0	0	0.62293	0	0	0	0	0	0.713696	0	0	0	0	0	0	0	0	0	0	0
YDL163W	0.124328	0	1.65076	0	0	0.333424	0	0	0.933573	0	0.214125	0	0	0	0	0	0.111031	0	0	0	0	0	0	0	0.189034	0
YDL164C	1.28688	0.887525	1.05658	0.739848	1.02857	1.07039	1.44361	1.26303	1.04264	0.970854	0.731183	0.9855	1.19535	1.21412	1.40599	0.847997	1.18269	1.02148	1.04264	0.485427	1.48027	1.1375	1.38957	0.815575	0.678072	1.30451
YDL165W	1.32193	2.17632	1.57531	1.62293	1.48027	0.739848	1.08406	1.23879	1.19535	1.28688	1.38957	1.11103	1.22651	1.38405	1.7137	2.10769	1.73118	0.731183	0.526069	0	1.84398	1.926	1.91456	0.400538	1.29278	0.748461
YDL166C	1.66903	2.32769	2.27501	1.87971	1.77821	0.978196	1.96347	1.86394	2.50335	1.45943	1.74416	2.72465	1.84398	0	1.83592	1.73552	1.83188	0.713696	0.516015	0	1.48027	1.89142	2.48285	0.687061	1.26303	0.411426
YDL167C	1.75702	1.84398	1.852	1.31615	1.44361	1.64155	2.08066	2.21101	2.16993	1.07039	1.91456	1.9782	1.56071	0.31034	1.95977	2.12102	2.15056	0.111031	0.536053	0.275007	2.41143	1.87971	1.926	0.31034	0.545968	0.333424
YDL168W	2.40871	1.42223	1.94486	1.80323	1.96717	1.83188	2.08066	1.7866	1.72683	2.62761	2.28688	2.02148	2.41414	2.02857	2.21412	2.06005	2.06005	2	1.9855	2.41143	2.06695	1.99277	1.94111	1.95606	1.62293	2.24489
YDL169C	0.400538	0.62293	0.422233	0.910733	0.378512	0.650765	0.400538	0	0.344828	0.941106	0.757023	0.575312	0.356144	1.0635	0.713696	0.823749	0	1.81558	1.85599	1.78241	0.389567	0.333424	0	1.65535	0.695994	1.59455
YDL170W	0.604071	1.07724	0.970854	0.879706	0.903038	1.25701	0.604071	0.773996	0.536053	1.09085	1.08406	0.485427	0.765535	0.739848	1.13093	0.956057	1.02148	0.422233	0.389567	0.189034	1.26903	0.895303	0.757023	0.823749	0.321928	0.432959
YDL171C	2.88753	2.86394	2.95606	3.10266	3.21101	3.15704	2.87774	2.90111	2.96901	3.16832	2.80941	2.76553	2.85	2.58256	2.68257	2.67356	2.64386	1.79494	2.02857	1.5509	2.71589	2.74201	2.76553	2.10098	1.7137	2.03914
YDL172C	1.43296	0.722466	0	1.85997	2.0072	0	0.847997	0	1.25096	0.454176	0	2.5435	1.8679	0	1.18903	0	0	0	0	0.545968	0	0.214125	0	0.748461	0.85599	0
YDL173W	1.87971	1.42223	1.81147	0.475085	0.555816	2.13422	1.31034	2.08406	1.82375	0.963474	2.02503	1.33914	1.8679	1.15056	1.32193	2.08406	1.72247	0.879706	1.26303	0.62293	1.92979	1.95233	1.80735	1.16993	0.970854	1.04963
YDL174C	1.79077	1.67356	1.74416	2.0072	2.26003	1.71809	1.39506	1.25096	1.72247	2.48543	1.96347	1.74416	1.46989	1.96347	1.8953	1.61353	1.45943	2.71149	2.75916	2.41954	1.72683	1.69153	2.44095	2.38957	2.5509	2.67582
YDL175C	1.27501	0.757023	0.275007	1.08406	0.659925	0.62293	0.687061	0.799087	0.432959	1.23879	0.286881	0.389567	1.05658	0.757023	1.01436	0.978196	1.04963	0.238787	0.773996	0	0.847997	1.1177	1.54597	0.226509	0.263034	0.790772
YDL176W	0.659925	0.575312	0.389567	0.443607	0.799087	0.422233	0.739848	0.526069	0.799087	0.641546	0.871844	0.925999	0.963474	0.321928	0.263034	0.695994	0.333424	0.594549	0.298658	0.400538	1.38957	0.847997	0.773996	0.790772	0.356144	0.432959
YDL177C	1.18903	0	0	1.12433	0	1.09761	0.887525	1.11103	1.0635	0.495695	0	0.731183	2.01078	0.790772	1.19535	0.422233	1.32193	0.454176	0	0	1.42223	0.765535	1.22651	0.443607	0	0
YDL178W	1.28096	0.910733	1.40054	1.65992	1.74416	1.91456	1.55582	1.89142	1.15056	1.16993	1.08406	1.58976	1.25701	1.68706	1.63227	1.23266	1.37851	0.650765	1.04963	0.516015	1.54597	1.44361	1.47508	1.0635	0.464668	1.26903
YDL179W	1.61824	1.65992	1.55582	0.713696	1.07039	0.275007	1.25096	1.8953	1.47508	1.58015	1.79909	1.80323	1.87578	1.9855	1.63227	1.91456	1.38957	1.77821	0.62293	1.70929	2.41143	1.87578	1.87184	1.23879	1.35614	1.41684
YDL180W	0.910733	1.04963	0.485427	1.02857	0.879706	0.831877	0.704872	1.09761	0.516015	0.978196	0.62293	0.831877	1.53605	0.516015	0.918386	0.765535	0.632268	0.526069	0.799087	0.970854	0.903038	0.871844	1.21412	0.887525	0.443607	0.933573
YDL181W	3.47638	2.51349	2.28983	2.39232	1.85997	3.06695	2.89336	2.7761	2.86987	2.84599	3.16027	3.25399	2.75489	1.75275	3.7126	0.799087	3.31179	1.38957	1.66448	1.0072	1.89918	2.66448	2.95977	1.3505	0	1.80735
YDL182W	1.49057	2.08746	2.06695	2.17313	1.96717	1.51096	2.50843	2.62761	1.82375	0.948601	1.60881	2.09424	2.01078	1.5656	2.06005	1.07039	2.24184	0.9855	0.505891	1.70487	1.95233	2.05658	2.06695	1.5008	1.50589	1.56071
YDL183C	1.0635	0.799087	0.545968	0.85599	0.695994	0.475085	1.33342	0.669027	0.250962	0.275007	1.52607	1.0072	0.250962	0.641546	0.526069	0.604071	0.250962	0.464668	0.333424	0.782409	0.722466	0.925999	0	0.632268	0.275007	1.12433
YDL184C	0	5.72137	6.87627	6.5043	7.62088	7.01792	6.73132	6.94345	7.30825	7.13	7.59492	6.86493	7.6233	6.55444	7.1631	6.44427	7.07767	5.38991	3.71809	4.87184	7.43045	7.48953	6.779	4.51033	6.14873	3.90977
YDL185C-A	2.66448	2.25701	3.32337	3.19535	1.65076	3.15218	2.39506	1.96717	2.47768	3.5435	2.15381	2.926	2.52607	1.90304	1.7137	2.85	2.78031	0	0	1.1177	0	2.17951	2.51602	1.48543	2.0321	0
YDL185W	4.14568	4.3505	4.14486	4.42156	4.30889	4.27501	4.31759	4.26003	4.32481	4.09845	4.27873	4.19849	4.26454	3.23726	4.25096	4.19613	4.29352	2.35896	2.12433	2.01792	4.26529	4.14241	4.27426	2.26303	2.0036	2.22342
YDL186W	0.321928	0.286881	0.344828	0.454176	0.31034	0.298658	0	0	0	0.575312	0.516015	0	0.298658	0	0	0.400538	0.286881	0	0	0	0	0.505891	0.847997	0.275007	0.575312	0.545968
YDL187C	0	0	0	0.344828	0	0	0	0	0	0	0.400538	1.04963	0	0	0.765535	1.23266	0	0	0	0	0	0	0.790772	0	0	0
YDL188C	1.4489	2.20163	1.59455	1.62761	2.27501	1.36177	1.82375	1.57531	2.01792	2	1.58976	1.26303	1.65992	1.60881	1.926	1.59932	1.67807	1.1635	0.9855	0.757023	1.48543	1.87578	1.75702	1.31615	1.1177	1.13093
YDL189W	1.49057	1.73118	1.45943	1.16993	1.20163	1.65535	1.70487	2.0072	1.84398	0.903038	1.852	1.52105	1.65535	0.831877	1.58015	1.82375	1.64616	0.731183	0.918386	0.584963	1.55582	1.39506	2.1177	0.713696	0.790772	0.495695
YDL190C	1.54102	1.29278	1.76129	1.1635	1.53107	1.79077	1.3505	1.5509	1.4957	1.8679	1.61353	1.40054	1.62293	1.46467	1.62293	1.63227	1.87971	0.807355	1.1177	0.887525	1.75702	1.30451	1.72683	0.31034	0.863938	1.01436
YDL191W	6.03056	6.58286	6.06005	6.43912	5.7658	5.66959	6.56697	6.40786	6.26529	5.51033	5.95559	6.48478	6.59842	4.97177	6.32409	6.45385	6.50032	3.06867	3.1177	0	6.2384	5.74953	6.48478	3	0	2.45943
YDL192W	4.43896	3.96162	3.93357	4.13093	4.20555	4.28021	4.32553	4.59156	4.57592	3.76765	4.34341	4.36947	4.52231	2.6893	4.31615	4.30743	4.15623	2.16993	2.38128	1.852	4.36667	4.20633	4.58616	1.74416	1.88362	1.65992
YDL193W	1.51096	1.07039	0.9855	1.83188	1.55582	1.31034	1.59932	1.81558	1.68706	1.47508	1.1375	0.367371	1.57531	0.963474	1.20789	1.02857	1.39506	1.48027	1.0635	0.85599	1.29866	1.33914	1.1177	1.26303	0.918386	1.32769
YDL194W	0.201634	0.176323	0.722466	0.356144	0.367371	0.757023	0.389567	0.189034	0.731183	0.85599	0.505891	0.773996	0.422233	0.790772	0.389567	0.321928	0.189034	0.85599	0.863938	0.594549	0.298658	0.250962	0	0.536053	0.536053	0.505891
YDL195W	3.14405	2.91456	2.9542	2.88753	2.70929	2.86196	3.01257	2.9855	2.92979	2.5509	3.04264	3.05832	2.80529	1.75275	2.85997	2.84599	2.87578	1.32193	1.25096	1.39506	3.10936	2.84398	2.91839	1.67807	0.9855	0.941106
YDL196W	0	1.46989	0	0	0	0	1.61824	0.704872	0	0	0	0	0	0.669027	0	0.641546	0	0	0	0	0	0	0	0	0	0
YDL197C	1.28688	0.641546	0.978196	0.678072	0.807355	0.432959	0.831877	1.13093	0.536053	0.704872	0.773996	0.85599	1.03562	0.739848	0.847997	1.23879	0.432959	0.757023	0.389567	0.367371	0.831877	1.20163	1.07039	0.15056	0.594549	0.669027
YDL198C	1.52105	1.37295	1.68706	2.08066	1.35614	1.96717	2.5008	2.26604	1.848	1.36177	1.70487	1.95977	1.88753	1.37851	2.39232	2.18587	1.87578	0.275007	0.344828	0.333424	2.6017	2.44626	1.44361	0.9855	0.925999	0
YDL199C	0.584963	0.594549	0.704872	0.356144	0.356144	0.344828	0.584963	0.536053	0.226509	0.650765	0.400538	0.201634	0.443607	0.823749	0.378512	0.641546	0.613532	0.432959	0.863938	0.62293	0.575312	0.495695	0.389567	0.669027	0.137504	0.344828
YDL200C	0	0.9855	1.38405	1.79494	0.443607	0.748461	1.33342	1.25701	0.411426	1.83592	1.79494	1.12433	1.8953	0.411426	1.3505	0.687061	0.422233	0.422233	0.925999	1.16993	1.53107	0.963474	1.38405	0.713696	1.68257	1.02857
YDL201W	1.5656	2.43029	2.21101	0.933573	1.73985	1.85599	2.43563	2.56071	2.49057	0.773996	1.96717	2.26003	2.09761	1.03562	2.38405	2.04963	2.35332	0.722466	1.10434	0.847997	1.96717	2.15381	2.20477	1.02148	1.13093	0.918386
YDL202W	2.04264	1.66448	0.925999	0.604071	1.65992	1.91839	1.82782	2.0321	1.29866	2	1.90689	0.910733	2.10098	0.31034	1.28688	1.09761	1.58496	1.32193	0	0.948601	2.02857	1.93357	1.88362	0.782409	1.07039	0
YDL203C	1.14405	1.37295	0.948601	0.773996	0.704872	0.669027	1.40599	1.63227	1.21412	0.613532	0.871844	1.01436	1.24489	0.807355	1.35614	1.10434	1.45943	0.475085	0.831877	0.970854	0.815575	1.18903	1.32193	0.356144	0.713696	0.678072
YDL204W	0.910733	0.807355	0.250962	0.722466	0.879706	0.83996	1.26903	0.565597	0.678072	3.05137	1.33342	1.54102	1.36177	3.14731	1.04963	1.09085	1.1635	5.30889	5.11312	5.14364	1.02857	1.67356	1.20163	4.81096	4.8475	4.78869
YDL205C	2.66448	2.09424	2.33914	2.78869	2.01792	2.37295	2.70929	2.9241	2.73769	1.40054	2.29572	2.49057	2.74631	1.67356	2.90304	2.25096	2.64847	0.250962	1.16993	1.1177	2.38128	2.12433	2.81967	1.81558	1.02148	1.34483
YDL206W	0.704872	0.992768	0.731183	1.36177	0.594549	0.713696	0.536053	0.650765	0.464668	1.08406	1.04264	0.505891	0.565597	0.823749	0.933573	0.83996	0.632268	0.704872	1.24489	0.831877	0.613532	0.669027	0.887525	0.678072	1.20163	0.650765
YDL207W	1.60881	1.1375	0.956057	1.12433	0.978196	1.31034	1.774	1.45418	1.27501	1.23266	1.48027	1.75275	0.748461	0.731183	1.67807	1.45418	1.48543	0.739848	0.678072	0.641546	1.65076	1.37295	1.45943	0.286881	0.575312	0.941106
YDL208W	3.66334	3.60051	3.37434	3.80012	3.30743	3.51096	4.15137	4.32697	4.39232	2.33342	4.05311	3.72901	3.34483	2.43296	4.13175	3.854	4.28614	1.60881	1.40599	1.60407	3.64616	3.78241	3.43563	0.475085	1.89142	1.98185
YDL209C	0.275007	0.765535	1.20163	1.09761	0.669027	1.18903	0.695994	1.31615	0.765535	0.83996	0.918386	0.963474	1.18903	0.765535	1.02857	0.731183	0.933573	0.238787	0.565597	0	0.85599	0.422233	0.286881	0.432959	0	0.454176
YDL210W	0.163499	0.495695	0.464668	0.15056	0.298658	0.15056	0.163499	0.286881	0.389567	0.432959	0	0.250962	0.15056	0.782409	0.31034	0.137504	0.15056	1.04264	0.992768	1.50589	0.163499	0.378512	0.176323	1.4957	0.85599	1.33342
YDL211C	0.641546	0.400538	0.83996	0.604071	0	0.226509	0.250962	0.422233	0.400538	0.925999	1.26903	0.367371	0.739848	0.400538	0.650765	1.23266	0.731183	0.731183	0.526069	0.863938	0	0.695994	0.669027	0.956057	1.48543	0.594549
YDL212W	2.60644	3.65191	3.15218	2.9222	2.90111	2.68706	2.8953	2.90111	3.14568	2.63691	3.70929	2.51602	3.74524	2.63923	3.62527	2.49057	3.13422	2.97636	2.88557	2.5435	3.06523	3.14893	3.02503	3.79494	3.60288	3.69711
YDL213C	2.51854	2.54597	2.41414	2.42492	2.10769	2.38405	2.66676	2.81147	2.79701	1.64155	2.52607	1.97453	2.45943	1.53107	2.06695	2.40599	2.37016	0.871844	1.07724	0.432959	2.14731	2.04963	2.65764	0.847997	0.687061	1.43829
YDL214C	0.575312	0.321928	0.495695	0.344828	0.250962	0.432959	0.475085	0	0.505891	0.464668	0.15056	0.201634	0.333424	0.226509	0.263034	0.214125	0	1.1375	1.18269	0.713696	0.250962	0.111031	0.275007	1.1635	0.963474	0.978196
YDL215C	1.38957	1.25096	1.29278	1.56071	1.20789	1.55582	1.45418	1.62761	1.37851	2.06005	1.42223	1.59455	1.63691	1.57046	1.40054	1.37851	1.51602	1.37295	1.70929	1.0635	1.65535	0.9855	1.53605	1.4489	1.81967	1.51602
YDL216C	0.214125	0.62293	0.411426	0.782409	0.201634	0.505891	0.389567	0.189034	0	0.201634	0.887525	0.31034	1.08406	0.85599	0.713696	0.321928	0.757023	0.632268	0.632268	0.895303	0.389567	0.333424	0.226509	0.485427	0.687061	1.09761
YDL217C	0.757023	1.30451	1.4957	0.963474	1.20789	1.50589	1.44361	0.704872	1.61824	1.21412	1.51602	0.613532	1.34483	0.918386	2.04963	1.80323	0.687061	0.378512	0.495695	0	0.748461	1.28096	1.49057	0.367371	0.411426	0.956057
YDL218W	0.286881	0.807355	0	0	0	0.263034	0.731183	0	0.250962	0.275007	0	0.422233	0.263034	0.250962	0.536053	0	0.475085	3.09761	2.43563	2.70929	0.286881	0	0	3.31034	3.21878	3.34625
YDL219W	1.56071	2.67582	2.0321	1.48543	1.73118	2.16027	0.978196	2.31615	1.62761	1.52105	1.85997	2.46467	2.41684	0.505891	1.9855	2.04264	2.14731	0.516015	0	0.613532	1.95606	1.14405	1.34483	0	0	0.526069
YDL220C	0.910733	0.807355	0.422233	0.526069	0.505891	0.613532	0.594549	0.903038	0.815575	0.356144	0.669027	0.505891	0.475085	0.704872	0.978196	0.722466	0.632268	0.250962	0.687061	0.485427	1.25096	0.956057	0.831877	0.389567	0.432959	0.790772
YDL221W	0.475085	1	0.757023	1.17632	0	0	0.475085	1.04963	0	0.464668	1.54597	0.250962	0	0	0	0	0.594549	0	0	0.516015	1.36737	1.11103	0.495695	0	0.0426443	0
YDL222C	0.748461	0.823749	0.31034	0	0.516015	1.0072	0.536053	1.02148	0.475085	0.722466	0.575312	0.432959	0.485427	1.11103	0.298658	0	0	3.09761	3.03386	3.51096	0	0.807355	0.565597	3.14078	3.25248	3.40871
YDL223C	1.07724	0.956057	1.02148	0.782409	0.799087	1.42223	0.978196	0.918386	0.879706	1.67356	1.22033	1.14405	1.29278	3.12763	0.782409	0.555816	0.545968	3.40735	3.56682	3.35614	1.26903	1.09085	1.02148	3.32048	2.852	3.45022
YDL224C	1.53605	1.38957	1.41684	1.78241	1.68257	1.52607	1.90304	1.4957	1.99277	1.5509	1.76129	1.20163	1.48027	1.49057	1.83188	1.55582	1.81147	0.454176	0.992768	0.757023	1.97085	2.14078	1.95977	0.9855	0.863938	0.565597
YDL225W	1.85599	1.64155	1.80735	1.61824	1.3505	1.53107	1.9486	1.60407	1.79077	0.782409	1.71809	1.81147	2.15381	1.43829	1.81558	1.72247	1.67807	0.526069	0.526069	0.189034	1.84398	1.66448	2.18269	0.613532	0.879706	0.422233
YDL226C	2.36457	1.51096	1.72247	1.82782	1.86394	1.86394	2.41684	1.95233	1.67807	1.53605	1.91456	2.12433	1.46467	0.594549	2.1375	2.21412	1.62761	0.226509	0.765535	0.516015	1.65535	2.15056	2.76977	0	0.650765	0.443607
YDL227C	1.46467	1.20163	1.38405	0.286881	0	0.275007	0.948601	0.887525	1.07039	0.15056	1.09761	0.443607	0.704872	0	1.47508	1.32193	1.22651	0.137504	0.189034	0	0.85599	1.04963	1.07724	0.137504	0.298658	0.505891
YDL228C	3.87086	4.47119	3.9991	4.71094	3.02503	4.08746	4.13258	3.84699	4.30086	0	3.29719	3.14568	3.82477	3.15218	4.6865	4.05745	4.23113	2.33628	1.57046	0	4.66959	4.11353	4.69265	0.933573	1.53107	1.07724
YDL229W	5.8166	5.76022	5.67271	5.67101	5.72901	5.56224	6.14343	6.07724	6.00473	4.91982	5.85748	5.77215	5.77056	4.0781	5.6879	5.86419	5.8711	2.96901	3.38405	3.00899	5.80941	5.77926	5.8125	3.35191	3.41549	3.42895
YDL230W	1.16993	1.04264	0.731183	1.10434	1.66903	0.641546	1.29278	0.464668	1.04963	1.1375	0.925999	0	0.799087	0.918386	0.704872	0.871844	0.941106	1.18903	0.575312	1.09761	0.495695	0.757023	0.731183	1.15704	1.49057	1.21412
YDL231C	1.0635	1.45943	1.26303	1.38957	1.18269	1.09085	1.58015	1.43296	1.1635	0.948601	1.56071	1.26303	1.05658	0.948601	0.895303	1.01436	1.37851	0.400538	0.516015	0.545968	1.04963	1.10434	1.57046	0.443607	0.238787	0.632268
YDL232W	2.72247	0	0	0	0	1.80735	0	1.82375	2.53605	2.67356	0	2.41414	1.80735	0	0	0	0	2.56803	0	0	1.91073	1.73118	1.98185	0	0	0
YDL233W	0.678072	0.594549	0.713696	1.07724	0.650765	1.14405	0.807355	0.748461	1.19535	1.11103	1.09761	0.765535	0.62293	1.27501	1.04963	0.887525	1.1375	1.13093	1.27501	0.863938	0.918386	0.695994	1.45418	0.918386	0.790772	1.15704
YDL234C	1.67807	1.774	1.852	2.10434	1.85599	2.22342	2.24793	1.93734	2.41143	2.62994	1.75275	1.88362	1.52607	3.81762	1.51096	1.25701	1.66903	4.57289	4.76924	4.53169	1.85599	1.74416	1.99639	4.80426	4.69321	4.72792
YDL235C	2.82171	2.86394	3.27798	2.72247	2.848	2.99095	2.41414	2.70266	3.2555	2.77189	3.61117	2.81352	2.4957	2.4489	3.28983	2.926	2.57773	1.33914	2.48285	1.75275	3.12267	2.82985	2.47508	1.97085	2.59216	1.74416
YDL236W	1.88362	2.15056	2.26003	2.23879	1.99639	2.13422	1.96717	1.86394	1.88362	1.65535	1.5509	2.45943	2.31904	0.823749	2.46728	2.14078	2.05658	0	0.83996	0.321928	2.25096	1.98914	2.18269	0.464668	0.286881	0.687061
YDL237W	2.18903	2.0635	1.70044	2.04264	2.01792	1.81967	1.27501	1.55582	1.71809	1.24489	1.22651	1.54597	1.75702	1.15056	2.02148	1.774	1.16993	1.16993	1.41684	0.250962	1.85997	1.38957	2.12763	1.1375	0.226509	0.214125
YDL238C	0.765535	0.443607	0.536053	0.604071	0.739848	0.584963	0.356144	0.176323	0.163499	0.495695	0.378512	0.526069	0.584963	0.31034	0.516015	0.641546	0.454176	0.454176	0.411426	0.389567	0.356144	0.555816	0.526069	0.31034	0.495695	0
YDL239C	0.432959	0.286881	0.238787	0.485427	0.575312	0.111031	0.422233	0.475085	0.201634	0.731183	0.250962	0.176323	0.545968	0.604071	0.687061	0.0976108	0.201634	0.464668	0.137504	0	0.422233	0.189034	0.443607	0.286881	0.111031	0
YDL240C-A	0	0	0	0	0	0	0	0	0	0	0	0	0	0	0	0	0	0	0	0	0	0	0	0	0	0
YDL240W	0.903038	0.978196	0.887525	0.799087	0.464668	0.773996	0.739848	0.790772	0.757023	0.400538	0.722466	0.948601	1.09085	0.545968	0.963474	0.807355	0.722466	0.163499	0.389567	0.286881	0.941106	0.782409	0.879706	0.298658	0.250962	0.31034
YDL241W	1.14405	1.3505	1.83188	1.926	1.72683	0.62293	1.774	1.07039	0	1.11103	0	1.92979	1.38957	0.604071	0.687061	0.575312	0.613532	0	1.65076	0	1.48027	1.32193	0.713696	1.60407	1.46467	1.07039
YDL242W	0	0	0	0	0	0.650765	0.713696	0.659925	1.07039	0	0.757023	0.992768	0	0	0	0	0	0.641546	0.807355	0	0.704872	0	0	0	0	0
YDL243C	0.475085	0	0	0.378512	0	0	0.275007	0.659925	0.389567	0.389567	0.298658	0	0.250962	0.238787	0.464668	0	0	0.31034	0.584963	1.11103	0.505891	0.485427	0.722466	0.765535	0.925999	0.9855
YDL244W	0.0703893	0	0	0	0.464668	0.31034	0	0.189034	0.432959	0	0	0.400538	0.378512	1.37295	0.0976108	0	0.443607	0.731183	0.895303	0	0	0	0.0703893	1.03562	1.39506	0
YDL245C	0.632268	0.695994	1.16993	0.807355	0.565597	0.565597	0.505891	0.555816	0.378512	0.713696	0.669027	0.641546	0.815575	0.903038	0.687061	0.250962	0.321928	0.970854	1.38405	0.516015	0.782409	0.739848	0.505891	1.36737	0.847997	0.815575
YDL246C	0.367371	0	0.389567	0.344828	0.799087	0.124328	0.367371	0.344828	0	0	0	0	0	0.659925	0	0.632268	0	0	0	0	0.250962	0.565597	0.495695	0	2.33628	1.96717
YDL247W	0	0.823749	0	0	0	0	0	0	0.765535	0	0	0	0	0	0	0	0	0	0	0	0	1.14405	0	0	0.613532	0
YDL247W-A	0	0	0	0	0	0	0	2.60644	0	0	0	0	0	0	0	2.45681	0	0	0	0	0	0	0	0	2.68032	2.59932
YDL248W	0	0.782409	1.41684	0.992768	1.20789	0	0.565597	0.505891	0.823749	1.10434	0	0	0.918386	1.33914	1.27501	0.790772	1.16993	1.57046	1.33342	0.970854	1.68706	1.28688	1.42223	1.65076	1.48543	1.15704
YDR001C	2.76977	2.47768	2.69377	2.65306	2.69153	2.93357	2.53854	2.63227	2.52356	3.76341	2.90111	2.87381	2.57289	3.70819	2.38681	2.44626	2.74201	3.3505	3.49442	3.30012	2.48027	2.61353	2.29866	3.31759	3.12598	3.43162
YDR002W	3.82375	3.98641	4.13175	3.82069	4.13914	3.86987	4.35896	4.17951	4.17552	3.57652	3.9607	4.17313	4.36877	3.46597	4.22033	4.03474	4.51979	2.34199	2.12102	1.8953	3.94392	3.89142	4.35473	1.88753	2.62293	2.37295
YDR003W	1.23879	1.29278	1.81147	0.704872	0.722466	1.32769	1.75275	1.51096	1.29278	0.411426	1.67807	1.85599	1.32769	0.659925	1.02148	0	1.32193	1.31615	0.485427	1.07724	1.87971	1.08406	1.65076	1.09761	1.85599	0.687061
YDR003W-A	1.76553	1.60881	0	0	0	0	0	0	0	0	0	0	0	0	0	1.54597	0	0	0	0	0	0	0	2.33628	1.73118	1.66448
YDR004W	0.925999	0.713696	1.28096	0.978196	1.09761	0.956057	0.378512	0.963474	0.713696	0.659925	1.47508	1.11103	1.04963	0.713696	1.77821	0.970854	1.04264	0.731183	0	0.731183	1.39506	0.992768	0.555816	0.594549	1.11103	0.748461
YDR005C	1.79077	0.925999	1.31034	1.70929	1.32769	1.35614	1.15704	1.54102	2.20477	1.42761	1.62293	1.05658	1.93357	0.807355	1.1635	1.18269	1.25701	0.823749	0.871844	0.250962	1.14405	1.37851	1.07724	0.918386	0.422233	0.83996
YDR006C	2.28096	1.93734	2.24793	2.07382	1.56071	2.10434	2.16027	2.46728	2.53356	1.73118	2.38957	2.28096	1.96347	1.76553	2.48285	2.40599	2.51854	1.09085	1.42761	1.11103	2.37295	2.17313	2.14405	1.57531	1.60881	1.36177
YDR007W	0	1.04264	1	0	0	0.632268	1.1635	0.659925	1.23879	0.378512	0.748461	0.9855	0	1.16993	1.4957	1.01436	1.42223	0.545968	0	0	0.956057	1.02148	0.739848	0	1	0.641546
YDR008C	0	0.0565835	0	1.99277	0.695994	0.678072	0.0703893	0.669027	0	0	0	0	1.10434	1.53107	0.895303	0	0	2.01078	2.01436	0.773996	0	1.07724	1.23879	1.0635	1.9855	1.46989
YDR009W	0.176323	0.422233	0.189034	0.895303	1.0072	0.163499	0.176323	0.163499	0.422233	0.464668	0.516015	0	0.31034	0.536053	0.485427	0.400538	0.659925	0.432959	0.555816	0.516015	0.333424	0.526069	0.505891	1	1.01436	0.970854
YDR010C	0	0	0	0.704872	0.722466	0	0	0	0.669027	0.731183	0.799087	1.04264	0	1.46467	0	0	0	0	0	0	0	1.09761	0.782409	0	0	0.695994
YDR011W	2.31325	2.4489	2.17951	2.16993	1.83996	2.04963	1.95606	1.89142	2.10098	1.89918	2.37573	2.29572	2.56316	1.57046	2.28688	2.24184	1.99277	1.30451	1.34483	1.02857	2.42492	2.37573	2.22033	1.29278	1.18269	1.25701
YDR012W	5.79051	5.42122	5.59395	5.36982	5.49953	5.10434	5.38991	5.33271	5.33878	4.25172	5.732	5.48639	5.73985	3.24031	5.49538	5.78947	5.60733	2.63691	0.963474	2.08066	5.79753	5.61471	5.40667	1.98185	2.67129	2.10434
YDR013W	1.24489	0.910733	0.782409	1.36737	0	1.15056	1.24489	0.695994	0.669027	0	0.799087	0.613532	1.15056	0.910733	0.432959	1.24489	0.678072	0.678072	0	0	1.01436	1.43296	1.05658	0.367371	0.731183	0
YDR014W	0.275007	0.536053	0.536053	0.137504	0.687061	0.650765	0.613532	0.565597	0.124328	0.137504	0.298658	0.722466	0.555816	0.536053	0.400538	0.422233	0.356144	0.555816	0.584963	0	0.604071	0.687061	0.641546	0.238787	0.495695	0.650765
YDR014W-A	0	0	0	0	0	0.485427	0	0	0	0.831877	0.565597	1.62293	0	1.10434	0	0	0	0	0.613532	0.918386	0	0.454176	0	0.464668	0	0.495695
YDR015C	0	0.887525	0	0.948601	0	0	1	0	0	0.250962	0	0	0	0	1.01436	0	0.910733	0	0	0.275007	0.992768	0	0	0	1.55582	0
YDR016C	0.863938	0.765535	0.903038	0.815575	0	0	0	0.799087	1.63691	1.36177	0.910733	0	1.29866	1.26303	0.871844	0.731183	0.782409	0	0	0	0	1.23879	0	0	0	0
YDR017C	1.45943	1.63227	1.20163	1.4489	1.81967	1.53605	2.01436	1.8679	1.9782	1.28096	1.56071	1.72247	1.51096	1.07724	1.57046	1.7137	1.76553	0.704872	0.687061	0.713696	1.60881	1.81558	1.70044	0.526069	0.641546	0.613532
YDR018C	0	0.378512	1.07724	0	0	0.555816	0	0.214125	0.378512	0.584963	0.464668	0.344828	0.214125	0	0.238787	0.505891	0	0.545968	0.495695	0.250962	0.226509	0.367371	0.238787	0.669027	0.422233	0
YDR019C	1.25701	1.12433	1.18903	0.565597	1.40599	1.34483	1.02857	1.17632	1.47508	2.11437	2.24489	1.76977	1.91839	1.22651	1.03562	1.48543	2.01792	3.13258	3.05832	2.69822	1.1375	2.10434	1.40054	3.45022	3.44361	3.31179
YDR020C	0.687061	1.4957	0.722466	0.641546	0.903038	1.23879	1.5008	1.55582	1.20789	0	0.731183	0.956057	1.0635	0	0.948601	1.5656	1.65535	0.62293	0.443607	0.411426	0.925999	1.59455	0.713696	0.604071	0.378512	0.632268
YDR021W	1.45418	1.54597	1.18903	0.847997	0.871844	1.05658	1.4489	0.83996	1.13093	0.411426	0.956057	1.38405	1.05658	0.918386	1.03562	1.41684	1.15056	1.24489	0.687061	0	1.02148	1.58976	1.40054	1.46467	1.1177	1.26903
YDR022C	0.790772	0.695994	1.34483	0	0.432959	0.411426	0.790772	0.731183	0	0	0.83996	0	0.722466	0.389567	0.799087	0.669027	0.713696	0	0	0.485427	1.05658	0	1.34483	0	0	0.731183
YDR023W	3.88166	3.60881	3.849	3.81762	3.99639	3.79805	4.10852	4.01703	4.06523	3.08066	3.89239	3.89239	3.87971	2.38405	3.91265	3.90689	3.60763	1.63227	1.85997	1.48543	3.75809	3.78031	4.12928	1.40054	1.4489	2.17313
YDR024W	0.536053	0	0	0	0	0	0	0	0	0	0	0	0	0	0	0	0	0	0	0	0	0	0	0	0	0
YDR025W	6.15259	5.86864	5.90689	5.87725	5.70183	5.74846	6.16792	6.27947	6.09635	4.78241	6.04352	5.8711	6.20574	3.60644	5.92148	6.18903	5.97338	2.86394	2.99095	2.72683	6.12102	6.11395	6.04745	2.83592	2.86196	2.7761
YDR026C	1.66448	1.34483	1.01436	1.15056	1.76977	1.38405	1.76553	1.40054	1.61353	1.32193	1.4957	0.948601	0.62293	1.40599	1.22651	1.68706	1.37295	0.713696	0.505891	1.13093	1.53605	1.58496	1.53605	0.85599	0.432959	0.9855
YDR027C	0.941106	1.12433	1.09085	1.1375	1.1635	0.687061	0.992768	0.925999	1.25096	0.85599	1.53605	1.20163	1.0635	0.669027	1.11103	1.19535	0.910733	0.344828	0.536053	0.669027	1.53107	1.22033	1.03562	0.604071	0.669027	0.575312
YDR028C	2.20789	2.35332	2.29278	2.27501	2.21723	2.01792	2.50843	2.31034	2.24489	2.84599	2.08746	2.27501	2.32481	2.88362	2.40054	2.13422	2.27501	2.72465	2.57773	2.63459	2.15056	2.16993	2.42761	2.82985	2.6893	2.80735
YDR029W	2.42761	1.52105	0.823749	2.51602	2.1635	2.29572	1.29866	1.22033	1.16993	2.72465	1.74846	1.09085	1.852	2.58736	1.31034	1.1177	1.5509	1.5509	0.895303	1.76553	2.20477	2.01078	1.72683	0	1.26903	1.86394
YDR030C	0.189034	0.432959	0.367371	0.584963	1.20163	0.31034	0.748461	0.321928	0.298658	0.933573	0.669027	0.879706	0.790772	0.948601	0.189034	0.15056	0.678072	0.565597	0.847997	1.31615	0.176323	0.15056	1.10434	0.757023	1.20789	1.15704
YDR031W	0.695994	0	0.722466	0	0.669027	1.07039	0	0.641546	1.04264	1.47508	2.31904	1.54102	0.632268	1.04264	0.695994	0	1.0635	1.05658	1.96347	1.88753	0	1.33914	1.20163	2.04264	2.19535	2.4489
YDR032C	2.83592	3.12102	3.04439	3.58616	3.10098	3.22805	3.27053	3.09592	3.36317	3.37434	3.66562	3.46597	3.12598	2.96532	2.99095	3.58496	3.67582	2.67807	1.98914	2.18903	2.89142	3.31904	3.39369	2.01792	2.46989	2.78241
YDR033W	5.06695	5.05961	4.97361	4.19613	4.25626	4.22419	4.96671	4.46009	4.89724	3.19849	5.0751	4.97039	4.74846	2.24489	5.02591	5.08958	4.94533	0.970854	1.48543	1.76129	4.88996	4.83137	4.96855	1.50589	1.63691	1.12433
YDR034C	1.25096	1.21412	0.545968	0.847997	1.21412	1.10434	1.44361	1.12433	0.970854	1	1.14405	1.37851	1.25701	0.604071	1.15056	1.33342	1.57531	0.613532	0.687061	0.956057	1.13093	1.44361	1.3505	0.526069	0.807355	0.765535
YDR034C-A	1.29866	1.1635	0	2.67807	2.37295	1.20163	0	1.8679	2.25096	3.0036	1.36737	0	1.20163	2.24793	1.9855	0	0	2.28096	1.44361	1.37851	0	0	0	2.23266	1.93357	1.86394
YDR034C-C	3.81455	3.15866	4.73769	3.51096	0	3.39369	4.09001	0	2.37573	5.44559	0.0143553	4.53667	3.33771	4.98641	4.28021	1.69599	0	4.48414	4.59872	2.31325	3.98368	3.5435	1.33342	0	4.65535	4.04789
YDR034C-D	2.72683	3.30451	3.25701	3.78973	4.0917	4.10852	3.36457	3.09255	2.9241	4.64789	3.17632	2.35332	2.61589	4.81044	2.43296	2.70044	2.44095	3.90014	4.45418	3.75489	2.0036	2.98368	2.99277	4.12102	3.68706	4.31034
YDR034W-B	0	0	0	1.37295	0	0	0	0	0	3.65421	0	0	0	4.10769	0	0	1.33342	3.7148	3.71809	4.0072	1.43296	0	0	3.65764	4.27202	3.75168
YDR035W	2.76977	2.41143	2.36737	2.85599	2.62994	2.94298	3.1177	3.35191	2.32769	2.97269	2.78031	1.96347	2.81352	2.76341	2.89918	2.81147	2.79909	1.98914	2.24793	2.35332	2.49313	2.61589	2.87184	2.1635	1.82375	2.5656
YDR036C	1.33342	1.46467	1.29278	1.40599	1.03562	1.30451	1.24489	1	1.04264	0.83996	1.22651	1.31615	1.07724	1.04264	1.16993	1.21412	1.29866	0.790772	0.978196	0.378512	1.23879	0.847997	1.0072	0.948601	0.739848	0.807355
YDR037W	4.40599	4.20242	4.0072	4.40939	4.35614	4.10769	4.44956	4.53232	4.29278	3.84599	4.24945	4.45878	4.26454	2.87971	4.30743	4.41143	4.45088	2.16027	1.32193	1.76977	4.29866	4.27501	4.36947	1.86394	2.23266	2.15704
YDR038C	1.65992	1.35614	1.66903	0.695994	0	0.790772	2.10434	2.23573	0.62293	0	1.34483	0	0	0	1.63227	1.0072	0.731183	0.356144	0	0.584963	1.23879	0	1.76553	0	1.08406	0.641546
YDR039C	1.65992	0.9855	1.88753	2.17632	2.45943	2.42761	1.93734	1.37295	2.73552	1.87971	1.34483	2.30159	2.06005	1.7866	2.21101	1.7866	2	0	0	0	1.51096	2.94673	0.0703893	0.594549	0.0143553	0
YDR040C	1.65992	2.0635	1.62761	1.61824	1.32193	0	1.01436	1.64155	1.25096	0.739848	2.0321	0.9855	2.06005	0.575312	1.18269	1.84398	1.97453	2.30451	2.15056	2.17632	2.40327	0	2.52857	2.33914	1.70044	2.30451
YDR041W	1.26903	1.32193	1.31615	0.722466	1.58976	1.93357	2.17313	1.54597	1.76977	1.0072	1.33342	2.09085	1.52607	0.925999	1.94486	1.42761	1.66448	0.948601	0	0	1.45418	1.45943	1.51096	0.669027	0	0.400538
YDR042C	0.782409	0.378512	0.815575	0	0.422233	0.713696	0.443607	1.20163	0.687061	0.422233	0	0	0	0.687061	0	0	0.400538	0.956057	0	0	0	0.918386	0	0.678072	0.432959	0
YDR043C	1.15704	1.5008	1.70929	2.31325	1.29866	1.54102	1.50589	1.41684	1.03562	1.74846	1.58015	1.27501	1.0635	2.22651	2.24184	1.44361	0.62293	2.61589	2.20477	2.51096	1.14405	1.59932	1.70487	2.5008	2.79286	2.44361
YDR044W	1.18903	1.8953	1.97085	2.1177	2.33914	2.56803	2.79494	3.06005	2.77189	2.16027	1.81558	1.40054	1.43829	1.89918	1.83996	1.68706	1.70044	2.84197	2.85798	3.15543	1.17632	1.63691	1.58976	3.31759	3.82375	3.77505
YDR045C	2.35614	1.45943	2.20789	1.81967	2.29866	1.78241	2.53356	2.24489	1.46467	1.21412	2.23266	2.38957	2.22342	0.669027	2.16027	1.67807	2.21101	0	0	1.32193	1.59932	1.70929	1.95977	1.11103	1.22033	0
YDR046C	1.89918	1.68706	1.42223	1.42223	1.38957	1.64155	1.09085	1.45943	0.910733	1.66903	1.62293	1.85997	1.89918	1.04963	1.50589	1.4957	1.32193	0.765535	0.847997	0.807355	1.42223	1.21412	1.3505	1.10434	1.07039	1.09085
YDR047W	1.80735	1.85599	2.15381	1.64616	1.75702	1.68706	1.72247	2.10769	1.72247	1.19535	1.79909	1.75275	2.30451	1.21412	1.55582	1.79077	2.07724	1.0072	0.925999	0.505891	2.07724	1.76129	1.14405	0.575312	0.948601	1.35614
YDR048C	0	0.831877	0	0	0	0	1	0	0	0.765535	0	0	0	0	0	0	0	0	0	0	0	0	0	0	0	0
YDR049W	1.20163	1.71809	1.31615	0.847997	1.02148	1.11103	1.42761	1.41684	1.07724	0.695994	1.19535	1.42223	0.978196	0.948601	1.07039	1.35614	1.22651	0.367371	0.321928	0.669027	1.18903	1.53107	1.37851	1.0072	1.17632	1.12433
YDR050C	6.10434	6.0398	6.16952	5.78555	5.93782	5.88533	6.05853	6.0706	6.02126	5.99842	6.46793	6.34961	6.5575	5.74658	6.58241	6.38957	6.4446	5.01436	4.61117	4.82833	6.36194	6.50573	6.34021	4.87431	4.67243	4.75542
YDR051C	0.879706	1.47508	1.46467	1.5509	1.13093	1.51602	1.52105	1.62761	1.38405	0.485427	1.23266	1.38405	1.41684	0.782409	1.31034	1.41684	1.59455	1.07039	1.44361	0.933573	1.40599	1.70044	0.910733	0.910733	0.85599	1.32769
YDR052C	1.40054	1.31615	1.40054	1.20163	1.36177	1.16993	1.63691	1.73985	1.49057	1.46989	1.33342	1.74846	1.72247	1.22033	1.70487	1.32193	1.51602	0.495695	0.545968	0.505891	1.67807	1.73552	1.60407	1.25701	0.555816	0.333424
YDR053W	1.12433	0	0	1.5008	0.0703893	0.815575	0.201634	0.790772	0.176323	0	1.33914	1.09085	0.286881	0	0	0.815575	0.704872	0.659925	0.731183	0	1.08406	0	0	0	0	0
YDR054C	2.98003	2.64616	2.09085	2.37016	2.52607	2.26604	3.06178	2.46728	3.02148	2.69599	2.3505	2.78031	2.65306	2.08746	2.59694	2.47768	2.58976	2.04614	2.12102	1.35614	2.62293	2.65764	2.64386	1.58496	1.50589	2.15056
YDR055W	4.22805	4.03386	4.02503	3.94111	4.17473	4.22805	3.05311	2.90689	2.98732	5.06953	3.78136	3.80529	3.76765	5.07253	3.60644	3.58135	3.47897	4.96578	5.01302	4.66278	3.55459	3.72683	3.8339	5.1811	4.79494	5.18785
YDR056C	2.79077	2.09085	1.68257	2.18269	2.41143	2.41684	2.16027	2.35332	2.09761	2.0036	2	1.88362	2.85	1.48027	1.63691	1.69153	1.79077	1.33914	0.863938	1.09761	2.25701	2.06005	1.67807	1.9782	1.23266	1.17632
YDR057W	0.918386	1.26303	0.847997	1.26303	0.978196	1.36737	1.18269	1.18269	1.1375	1.07039	1.47508	1.5656	1.01436	1.0635	1.34483	1.15056	0.831877	1.08406	1.02857	0.632268	0.807355	1.11103	1.1375	1.04963	0.895303	0.545968
YDR058C	0.275007	0.238787	0.748461	0.263034	0.263034	0.815575	0.713696	0.250962	0	0.695994	0.298658	0.731183	0.650765	0.790772	1.33342	0.422233	0.464668	0.641546	0.815575	0	0.704872	0.238787	1.09085	0.782409	0.871844	0.823749
YDR059C	1.79494	0.505891	1.36177	0.933573	1.26903	0.526069	1.57046	0.536053	0.505891	1.27501	0.613532	0.815575	1.46467	1.42761	1.32193	1.36737	0.903038	0.903038	1.11103	1.38957	0.575312	1.15704	1.848	1.16993	1.54102	1.22651
YDR060W	2.46205	2.83996	2.62994	2.56071	2.72901	2.41143	3.55949	3.31034	3.46074	1.80323	3.0268	2.87971	2.73985	1.33914	2.9486	2.88362	2.90497	0.613532	0.555816	0.594549	2.89142	2.88166	2.85	0.963474	0.823749	0.970854
YDR061W	1.26303	1.39506	1.59455	1.04264	1.43296	1.16993	1.40599	1.02857	1.1375	1.30451	1.73985	0.992768	0.748461	1.20789	1.27501	0.687061	0.83996	0.739848	0.536053	0.641546	0.815575	1.36737	1.58976	0.895303	0.799087	0.659925
YDR062W	2.56071	2.81762	2.74201	2.43563	2.69822	2.48027	2.67356	2.73769	2.9279	2.10098	2.76765	2.41954	2.61589	2.08746	2.12102	2.76341	2.72465	1.44361	1.4489	1.22651	2.63227	2.64847	2.46205	1.51602	2.10769	1.63227
YDR063W	2.56316	1.62761	1.84398	2.20789	2.50589	2.30159	1.5656	1.69153	1.9782	2.38957	1.37295	1.70929	1.67356	1.17632	2.57773	2.51602	2.01078	1.65992	1.4489	0	2.28392	1.94111	1.83996	0.871844	0.555816	0.526069
YDR064W	6.43646	6.4446	6.45631	6.23936	6.49921	6.13668	6.73037	6.64731	6.68566	5.1819	6.51096	6.67087	6.6768	3.91456	6.78947	6.37086	6.85885	2.70708	1.70929	2.52607	6.47298	6.47102	6.60999	2.09085	2.09424	2.02148
YDR065W	0.963474	0.978196	0.485427	1.03562	0.443607	1.13093	1.33342	1.14405	0.9855	0.454176	0.863938	1.12433	0.887525	0.214125	0.475085	1.04963	0.739848	0.584963	0.286881	0.871844	0.807355	0.555816	1	0.713696	0.454176	0.226509
YDR066C	0.790772	0	0.823749	1.0072	1.03562	0.722466	0.790772	0.731183	1.52607	0.765535	0.83996	1.42761	0.722466	0	1.07724	0.669027	1.19535	0.400538	0.895303	0.847997	0.782409	1.14405	0.823749	0	0.773996	0.411426
YDR067C	0.963474	1.38957	0.411426	1.1177	1.49057	0.356144	1.18269	1.28688	1.66448	1.33342	1.43829	1.9782	0.887525	0.85599	1.18903	1.18269	0.879706	0.641546	0.807355	0.432959	1.16993	1.20789	1.22033	0.613532	1.15704	1.10434
YDR068W	1.36737	1.54597	1.41684	1.29866	1.75275	1	1.36737	1.40054	1.45418	1.4489	1.29866	1.03562	0.847997	1.23266	1.24489	1.39506	1.76129	0.83996	1.04264	0.575312	1.35614	1.31615	1.41143	0.963474	0.903038	0.495695
YDR069C	0.910733	0.910733	0.62293	1.0635	0.575312	0.604071	0.594549	0.613532	0.584963	0.713696	0.704872	1.01436	1.25096	1.1375	0.604071	0.613532	0.722466	1.15704	1.35614	1.38405	0.443607	0.378512	1.11103	1.54597	1.39506	1.5509
YDR070C	2.11103	0.773996	0	0.823749	0	0	0	0.807355	0.773996	2.06695	0.918386	0	0	2.57773	0.879706	0.731183	0.790772	5.62	5.39163	5.07339	0.863938	0	0	5.22419	5.38888	5.21023
YDR071C	3.32337	2.82375	2.79701	3.46597	3.36597	3.11936	3.20789	3.44493	3.57773	2.75916	3.36597	2.99277	3.27798	1.19535	2.82375	2.81147	2.57531	2.10434	1.21412	1.60881	2.93923	3.45286	3.0197	1.94486	1.66903	1.8953
YDR072C	2.04614	2.18903	2.47249	2.20477	1.69599	1.83188	2.63459	2.49057	2.42223	1	2.08406	2.27202	2.23879	0.918386	2.34767	1.97453	2.1177	0.757023	1.04963	1	2.35614	2.41143	2.50335	0.632268	0.464668	0.773996
YDR073W	1.18903	1.82782	0.925999	0.83996	0.495695	1.09761	2.27501	2.03914	1.67807	0.495695	1.72683	1.57531	2.15056	0.790772	2.29278	0.757023	1.09085	1.32769	0.584963	1.73985	1.18269	2.29278	1.48543	1.28688	0.871844	0
YDR074W	1.87184	2.06005	2.10098	1.53605	1.96347	2.0635	1.45418	1.58496	1.46467	2.40871	2.41954	1.69153	2.30159	1.89918	2.02857	2.03914	1.68257	2.63691	2.72901	2.36737	2.15381	2.31325	2.09761	2.27798	1.74416	2.45154
YDR075W	1.4957	1.64616	1.86394	1.17632	1.20163	0.687061	2.06005	1.61353	2.23266	0.903038	1.9782	1.92979	1.27501	0.831877	1.81967	2.26903	1.48543	0	1.04963	0.321928	1.79494	1.61824	1.65535	0	0.910733	0
YDR076W	0.226509	0.903038	0.443607	0.214125	0.722466	0.201634	0.748461	0.823749	0.790772	0.575312	0.454176	0.613532	0.687061	0.367371	0.895303	0.863938	0.536053	0.536053	0.847997	0.641546	1.0072	0.992768	1.05658	1.0072	0.214125	0.201634
YDR077W	7.10779	7.13237	7.16832	7.38345	7.57099	7.51017	7.09793	7.05322	6.90159	8.02159	7.17163	7.05778	7.13648	8.14461	6.94813	6.92208	6.95664	7.66562	7.62834	7.46123	7.16058	7.0847	7.13443	7.5183	7.24251	7.55159
YDR078C	0	0.62293	0.422233	0.910733	0	0	0	0.903038	0	0.389567	1.02148	0	0.887525	0.632268	0.400538	0.823749	0.641546	0	0	0	0.389567	1.04264	1.0072	0.62293	0	0.367371
YDR079C-A	0	0	0	1.02148	1.04963	0	0	1.01436	1.95606	0	2.20789	0	1	1.54597	2.46728	0.925999	0	0	0	0	1.68257	0.948601	2.18269	0	1.05658	1.0072
YDR079W	1.23879	1.45418	1.65535	1.16993	0.722466	1.14405	1.23266	1.15704	1.96717	1.852	1.67807	2.05311	0.687061	0.659925	0.757023	0.62293	1.1375	1.48027	0.847997	1.31615	1.22651	1.08406	1.9486	0.650765	0	2.02503
YDR080W	1.15704	0.910733	0.956057	0.650765	0.782409	0.83996	0.565597	1.08406	0.815575	1.16993	0.970854	0.963474	0.941106	0.432959	0.641546	0.863938	1.14405	0.565597	0.400538	0.378512	0.687061	1.23879	0.659925	0.545968	0.545968	0.250962
YDR081C	0.910733	1.09085	0.62293	0.863938	0.879706	1.25096	1.30451	1.22651	1.59455	0.773996	0.713696	0.933573	1.08406	0.464668	1.18269	1.37295	1.45943	0.333424	0.831877	0.641546	1.25096	1.22651	0.823749	0.516015	0.584963	0.411426
YDR082W	0.641546	0.443607	0.526069	1.34483	0.613532	0.454176	0.189034	0.704872	0.678072	0.344828	0.925999	1.05658	0.807355	0.565597	0.992768	1.08406	0.321928	0.321928	0.863938	0.389567	0.495695	0.941106	0.201634	0.669027	0.85599	0.704872
YDR083W	1.93734	1.9486	2.12433	2.19849	2.07039	2.10769	2.65306	2.5008	2.58496	1.13093	1.79909	1.89918	2.05311	1.04264	1.73552	2.54102	2.14731	0.214125	0.871844	0.250962	2.04963	2.43296	1.69153	0.536053	0.748461	0.970854
YDR084C	1.81558	0.389567	1.09761	1.41143	1.90304	1.37851	1.05658	0.722466	1.65992	1.91073	1.3505	1.07724	0.970854	0.941106	1.82782	1.72247	1.36737	0.704872	0	0.83996	2.488	1.13093	1.70929	0.378512	0.757023	0.411426
YDR085C	1.22033	1.48027	1.63227	1.7866	1.90304	1.79077	1.28096	0.925999	1.38405	1.78241	1.04963	1.24489	1.52105	1.75275	1.08406	1.04264	1.1177	1.77821	1.79494	1.61353	1.33914	1.30451	1.32769	1.69599	1.87578	1.96347
YDR086C	4.07211	3.85499	3.64155	3.57894	2.926	3.53232	3.78869	3.18269	3.58616	1.94486	3.40463	4.66903	3.63923	1.82375	3	3.02326	3.40327	0	0	1.05658	3.55213	3.81762	3.75275	1.41684	1.54102	1.48027
YDR087C	2.10098	1.75275	1.87578	1.926	2.54102	2.20163	2.8679	2.80116	2.63227	1.55582	2.42223	2.17313	1.88753	1.20163	3.02857	2.94111	2.80941	0.286881	0.378512	0.632268	1.99639	1.97453	3.20789	0.275007	0.575312	0.933573
YDR088C	1.29278	1.25701	0.659925	1.1177	1.4489	1.38957	1.39506	0.863938	1.16993	0.765535	1.24489	0.641546	1.20163	1.26303	0.799087	1.20789	0.970854	0	0.516015	0.992768	0.782409	1.03562	0.650765	0.823749	0.432959	0.214125
YDR089W	0.831877	0.956057	1.45418	0.903038	0.604071	0.505891	0.704872	0.773996	0.62293	1.03562	0.948601	0.978196	0.933573	0.799087	0.641546	0.757023	0.757023	0.632268	0.632268	0.516015	1.0072	0.978196	1.26303	0.485427	0.687061	0.650765
YDR090C	0.925999	0.823749	1.13093	0.505891	1.44361	0.263034	1.23266	0.495695	0.659925	0.286881	0.575312	1.03562	0.847997	0.475085	0.748461	0.782409	1.25701	0.485427	0.613532	0.321928	0.918386	0.641546	1.27501	0.650765	0.526069	0.687061
YDR091C	2.70708	2.69599	2.55582	2.53356	2.74416	2.51602	3.18587	3.01257	3.30597	1.75702	3.07382	2.99458	1.93357	1.50589	2.92979	3.07211	2.75916	0.378512	1.13093	0	2.92029	2.70266	2.69153	0.650765	0.526069	0.941106
YDR092W	3.18745	1.78241	1.81558	1.46467	1.89918	2.60881	1.75702	1.65992	1.39506	1.71809	1.83592	2.7845	1.82782	1.60407	2.28096	2.15056	1.9782	1.17632	0.641546	0	1.74416	1.91073	1.58976	0	0.941106	0.895303
YDR093W	1.68706	1.56071	1.59932	1.61353	1.60407	1.37851	2.01436	2.07039	1.92979	1.16993	1.72683	1.7137	1.50589	0.910733	1.66448	1.63691	1.58496	0.799087	0.83996	0.594549	1.852	1.83592	1.50589	0.887525	0.475085	0.687061
YDR094W	1.32193	0.963474	0.963474	0	0	0.863938	2.01792	0	1.98185	0.0840643	0	1.9855	1.13093	1.28688	0	1.48027	1.99639	0	0.847997	0	0	0.748461	0.389567	0	0.344828	0.0143553
YDR095C	0.62293	0	0	0	1.02148	0	0	0	0	0	0.659925	0	0	0	0	0.516015	0	0	0	0	0	0	0	0	0	0
YDR096W	1.20163	1.15704	0.847997	1.04264	1.4957	0.963474	0.992768	1.12433	1.02857	0.963474	1.60881	1.12433	1.19535	0.722466	0.62293	0.739848	1.26903	0.799087	0.62293	0.807355	1.36737	0.863938	1.1375	1.0635	0.604071	1.20789
YDR097C	0.948601	1.36737	1.51096	0.773996	0.748461	0.748461	1.51096	0.83996	1.5008	0.604071	0.863938	0.815575	1.26903	0.765535	1.18269	1.09761	1.52607	0.516015	0.250962	0.678072	1.19535	0.933573	1.18269	0.871844	0.704872	0.485427
YDR098C	2.30451	1.72683	2.13093	2.52857	2.62527	2.37016	2.43829	1.58976	2.32481	1.75275	2.46205	2.37573	2.02503	1.03562	2.16672	2.12102	1.56071	0.903038	1.11103	0.85599	2.05658	2.02148	1.94486	1.02857	0.773996	0.918386
YDR098C-A	0	1.37851	0.933573	0.0976108	0.367371	2.04963	0	0	0	0	0	0	0	2.69377	0	0	0	1.67356	0	2.56071	0	0	2.94298	2.94111	0	2.12763
YDR098C-B	0	0	0	0	0	0	0	0.250962	0	0	0	0	0	0	0	0	0	0	0	0	0	0	0	0	0	0
YDR099W	3.92315	3.77926	3.50208	4.0197	4.10518	3.9279	3.4957	3.81762	3.66676	4.25248	3.78346	3.6017	3.76871	3.8748	3.93829	3.849	3.48671	3.54226	3.19849	3.0072	3.69488	3.59574	3.66107	2.99095	2.852	3.19377
YDR100W	1.02148	2.02148	1.39506	1.94111	0	1.71809	1.34483	1.51602	1.86394	0.992768	2.58015	2.06005	1.90304	0	1.848	2.10098	1.49057	0.536053	0.678072	0	1.33342	1.64155	1.38957	0	0.584963	0.948601
YDR101C	2.68706	3.15218	2.80529	2.66448	2.88753	2.38681	3.37156	3.37156	3.64386	1.78241	2.66903	2.62761	2.73769	1.13093	3.0036	2.90497	3.36177	0.687061	0.748461	0.321928	3.05485	2.75489	2.55336	0.263034	0.422233	0.790772
YDR102C	0	0	0	0	0	0.687061	0	0.695994	0	0	0	0	0	0	0	0	0	0	0	0	0	1.09761	0	0	0	0
YDR103W	1.26903	1.09761	1.60407	1.32769	1.18269	0.992768	1.43296	1.23266	1.26303	0.948601	1.08406	0.941106	1.58015	0.963474	1.1375	1.0072	1.28688	0.545968	0.604071	0.495695	1.5008	1.51096	1.35614	0.910733	0.895303	0.62293
YDR104C	0.9855	0.722466	0.485427	0.584963	0.790772	0.526069	0.678072	0.956057	0.454176	0.505891	0.432959	0.594549	0.475085	0.687061	0.687061	0.565597	0.823749	0.613532	0.250962	0.163499	0.895303	0.62293	0.604071	0.594549	0.454176	0.263034
YDR105C	1.20789	1.08406	0.941106	0.62293	1.16993	1.28096	0.367371	0.83996	0.163499	0.641546	1.17632	1.70044	0.933573	0.807355	0.669027	1.33342	1.19535	0.333424	0	0.400538	1.0072	1.36177	1.33914	0.321928	0.356144	0.485427
YDR106W	0	0.275007	0	0.298658	0.31034	0	0.321928	0	0.713696	0.31034	0	0	0	0.275007	0	0	0.286881	0.516015	0	0	0	0	0	0.275007	0	0
YDR107C	0.941106	1.09085	1.05658	0.731183	0.475085	0.790772	0.687061	1.1375	1.03562	1.46467	0.910733	0.214125	0.536053	0.831877	0.948601	0.790772	0.85599	0.536053	0.31034	0.641546	0.678072	0.739848	1.04963	0.757023	0.918386	0.356144
YDR108W	0.910733	0.584963	0.782409	0.536053	0.641546	0.432959	0.910733	0.526069	0.111031	0.250962	1.11103	0.933573	0.604071	0.111031	0.83996	1.17632	0.831877	0.422233	0.163499	0.400538	0.659925	0.85599	0.782409	0.411426	0.650765	0.613532
YDR109C	0.565597	0.790772	0.933573	0.773996	0.863938	0.748461	0.963474	0.831877	0.650765	0.356144	0.863938	0.526069	0.823749	0.731183	0.903038	0.464668	0.669027	0.739848	0.286881	0.275007	0.731183	0.632268	0.584963	0.641546	0.941106	0.226509
YDR110W	1.55582	1.3505	0.925999	0.831877	0.545968	1.32769	1.29278	1.21412	1.35614	0.659925	1.5656	1.52607	1.38957	0.137504	1.37851	0.831877	1.37851	0.516015	0.189034	0.344828	0.970854	1	1.18903	0.495695	0.298658	0.526069
YDR111C	1.15056	0.505891	0.189034	0.545968	0	0.669027	0.992768	0.992768	1.18903	0.475085	0.526069	0.879706	0.31034	0.298658	0.863938	0.815575	0.31034	0.526069	0.713696	0.669027	0.344828	0.536053	0	0.505891	0.214125	0.163499
YDR112W	0	0.275007	0	1.38405	1.27501	0.0976108	0.584963	0	0	0	0	0	1.22033	0	0	0	0	0.286881	0	0	0	0	0.83996	0.275007	0.641546	0
YDR113C	0.799087	0.400538	0.9855	0.226509	0.238787	0	0.799087	0.748461	1.46467	0	0.678072	0.659925	0.731183	0.565597	1.43296	1.13093	0.863938	0.411426	0	0.263034	1.40599	0.695994	1.36177	0.956057	0.238787	0.594549
YDR114C	0	0	0	0	0	0	0	0.757023	0.722466	0	0	0	0	0	0	0.687061	0	0	0	0	0	0	0	0	0	0
YDR115W	1.95977	1.51096	1.33914	2.50335	2.54102	2.07724	1.95606	1.57046	2.84599	1.91839	2.6893	1.08406	1.5509	0.695994	2.22033	2.88166	1.82782	0.713696	0.887525	1.36737	2.19219	1.99639	1.7137	0.687061	1.26303	0
YDR116C	1.9855	1.30451	1.35614	1.4957	1.52607	1.94486	1.98185	1.79077	1.63691	1.12433	1.51602	2.14405	1.34483	1.18269	1.45418	1.57046	1.33342	0.722466	0.367371	0	1.67356	1.8679	1.73552	0.871844	0.565597	0.739848
YDR117C	1.15056	1.02857	1.48543	1.15704	1.38957	0.903038	0.978196	1.3505	1.10434	1.03562	1.57046	1.42761	1.05658	0.871844	0.9855	1.18269	1.25701	0.613532	0.189034	0.613532	0.782409	1.38405	1.26903	0.389567	0.765535	0.411426
YDR118W	0.879706	0.344828	0.526069	0.250962	0.847997	0.641546	0.879706	0.565597	0.704872	0.485427	0.298658	0.722466	0.454176	0.344828	0.516015	0.526069	0.356144	0	0.321928	0.298658	0.790772	0.516015	0.910733	0.344828	0.594549	0.124328
YDR118W-A	0	0	1.89918	0	0	0	0	0	0	0	0	0	0	0	0	1.39506	0	0	0	0	0	0	0	0	0	0
YDR119W	2.24184	2.0635	2.16027	2.12763	1.75275	1.91456	2.09761	2.10769	1.87578	1.76129	1.67807	1.95977	1.68706	0.992768	2.33628	1.91839	2.02148	0.389567	0.604071	0.250962	1.92979	2.0072	1.99639	0.454176	0.422233	0.565597
YDR119W-A	0	0	0	0	1.75275	0	0	0	1.04963	2.80323	1.22651	0	0	2.39506	0	0	0	3.43962	3.28983	3.19692	0	0	0	2.64386	2.20477	3.74201
YDR120C	2.51096	1.95233	1.87578	1.7866	1.50589	2.14731	2.44626	2.36737	2.73985	0.85599	2.21412	2.23879	2.07724	0.948601	2.29278	2.49313	2.41954	0.505891	0.505891	0.731183	2.29866	2.37573	2.37295	0.263034	0.765535	0.903038
YDR121W	1.67356	1.35614	1.34483	2.23573	0.765535	0.722466	1.4957	2.11103	1.52607	0.765535	1.74846	1.09085	1.97453	0.956057	1.68706	1.46467	0.713696	0	0.516015	0.847997	1.65992	1.14405	1.34483	0.695994	1.46989	0.411426
YDR122W	1.54597	1.33342	1.45943	1.46989	1.36737	1.31034	1.44361	1.25701	1.27501	2.04614	1.61824	1.0635	1.4957	1.76977	1.61824	1.34483	1.45943	1.19535	1.56071	0.641546	1.5656	1.54102	1.18903	1.05658	1.34483	1.11103
YDR123C	1.25096	1.36177	1.29866	1.18269	0.910733	1.28688	2.42223	1.81147	2.24793	1.07724	0.321928	0.443607	0.495695	0.475085	0.765535	0.454176	1.86394	0.687061	0.344828	0	1.09761	1.22033	1.55582	0.659925	0	0.695994
YDR124W	0.516015	0.790772	0.748461	0.263034	0.695994	0.970854	0.275007	0.831877	0.632268	0.871844	0.765535	0.739848	0.250962	1.19535	0.722466	0.432959	1.09761	0.650765	1.59932	1.12433	0.713696	0.918386	0.536053	1.4957	1.80735	1.56071
YDR125C	0.201634	0.333424	0.713696	0.9855	0.903038	0.62293	0.933573	0.505891	0.333424	1.21412	0.214125	0	0.748461	0.831877	1.05658	0.790772	0.176323	1.52607	1.88362	1.58496	1.03562	0.910733	0.565597	1.41684	1.98185	1.85599
YDR126W	0.495695	0.773996	0.286881	0.823749	0.669027	0.238787	0.495695	1.09085	0.613532	1.1375	1.08406	0.400538	0.454176	0.918386	0.879706	0.411426	0	0.443607	0.9855	0.748461	1.01436	0.757023	0.903038	0.765535	0.847997	0.464668
YDR127W	2.71149	2.80735	2.77821	2.9222	2.84398	2.56071	2.62059	2.73335	2.488	2.5656	2.90304	2.45418	2.64386	1.97085	2.72465	2.54102	2.81762	1.42761	1.43829	1.04963	2.72247	2.58015	2.84599	1.42761	1.02148	1.30451
YDR128W	1.23879	1.32769	1.52105	1.40054	1.57046	1.50589	1.46989	1.5008	1.30451	1.65992	1.44361	1.3505	1.56071	1.27501	1.54597	1.18903	1.23879	1.35614	1.25701	1.38957	1.40054	1.38957	1.20789	1.45943	1.24489	1.32193
YDR129C	2.58976	2.89724	2.9982	2.5435	2.7866	2.65992	2.50589	2.74846	2.69822	2.79494	2.29572	2.75916	2.52607	2.03914	2.77189	2.51096	2.71149	2.68706	3.0268	2.64386	2.54597	2.75275	2.90881	2.7761	2.75916	3.12433
YDR130C	0.782409	0.695994	0.594549	0.739848	1.10434	0.275007	0.970854	0.731183	0.695994	0.948601	1.02857	1.08406	1.5509	0	0.31034	0.250962	1.04264	0	0.650765	0.333424	0.963474	1.26303	1.46989	0.495695	0.298658	0
YDR131C	0.321928	0.613532	1.1177	0.545968	0.669027	0.731183	0.454176	0.641546	0.963474	0.773996	0.176323	0.464668	0.286881	0.613532	1.16993	0.137504	0.15056	0.411426	0.526069	0	0.790772	0.863938	0.604071	0.604071	0.879706	0.15056
YDR132C	0.879706	0.555816	1.12433	0.475085	0.948601	0.584963	0.978196	1.0072	1.13093	1.30451	0.807355	1.19535	0.903038	0.443607	1.26903	0.411426	0.895303	0.31034	0.722466	0.378512	0.757023	0.941106	1.02148	0.669027	0.85599	0.704872
YDR133C	3.69153	2.07382	2.40871	2.90304	2.854	2.62527	3.38543	3.61941	3.51475	2.54102	3.65076	1.87971	2.95606	4.05658	3.34483	3.83592	3.78031	2.91456	3.70819	3.43162	3.72683	2.61824	2.45681	3.73444	2.96717	3.37712
YDR134C	2.85	3.38405	3.26003	3.43829	2.54844	2.80941	4.6017	4.25248	4.29352	3.89336	3.92125	4.11187	3.90111	3.66107	3.74846	3.54597	3.62293	4.25927	3.2032	3.80012	3.39094	3.6565	3.14241	4.56194	3.62293	4.0045
YDR135C	2.46467	2.36457	2.28392	2.61353	2.34767	2.23573	2.51854	2.64155	2.39232	2.63227	2.13093	2.01436	2.12102	2.44361	2.45418	2.37573	2.53854	1.64155	1.14405	1.41143	2.35332	2.40599	2.64847	1.60407	1.59932	1.84398
YDR136C	0	0	0	0	0	0	0	0	0.400538	0	0	0	0	0	0	0	0	0	0	0	0	0	0	0	0	0
YDR137W	1.22651	0.695994	1.0635	1.03562	1.05658	1.0072	1.1635	0.555816	1.37295	0.678072	0.739848	1.08406	0.545968	0.344828	0.790772	0.799087	1.3505	0.790772	0.575312	0.641546	1.28096	1.02148	0.9855	0.432959	0.678072	0.722466
YDR138W	1.70929	1.0072	1.10434	1.1177	1.02857	1.14405	1.29278	1.1635	1.52105	1.15056	1.05658	1.17632	1.14405	0.475085	1.1375	1.25096	0.847997	0.565597	0.713696	0.485427	1.28096	1.23266	0.815575	0.298658	0.432959	0.799087
YDR139C	2.36177	2.43563	1.66903	1.9486	2.79077	2.22651	3.74201	2.51096	1.46989	1.58015	2.71589	2.88557	1.50589	1.87184	3.22805	1.80323	1.89918	1.4957	1.77821	0	2.02148	1.83592	2.09085	1.85599	1	0
YDR140W	1.96347	1.54597	1.75702	1.87578	2.02503	1.83996	1.37851	0.910733	1.79909	0.948601	1.91456	0.992768	1.10434	0.871844	1.20163	0.823749	1.09085	0.650765	0.464668	0	0.963474	1.37851	1.23266	1.89142	2.03914	0.659925
YDR141C	1.35614	1.37851	1.42223	1.26303	1.33342	1.52607	1.81147	1.45418	1.52607	1.36177	1.32193	1.7137	1.49057	1.11103	1.4957	1.10434	1.40599	0.933573	0.765535	0.903038	1.49057	1.40599	1.74416	0.879706	0.505891	1.03562
YDR142C	0.948601	0.555816	0.9855	0.594549	1.04264	0.411426	1.19535	0.739848	0.565597	1.16993	1	0.895303	1.21412	0.565597	1.20789	0.378512	0.575312	1.09761	0.722466	0.687061	1.5008	0.823749	0.659925	0.956057	0.918386	0.739848
YDR143C	1.42761	1.10434	1.80323	2.03914	1.87971	1.848	1.74846	1.74416	2.0635	1.50589	1.36737	1.62293	0.847997	1.04264	1.65992	1.23266	2.16027	0.669027	0.948601	0.321928	2	1.65076	1.75275	0.250962	0.411426	0.933573
YDR144C	2.19219	2.21101	1.55582	1.87184	1.57531	1.74846	2.45418	1.97453	2.27798	1.28688	2.20163	2.0072	2.16672	0.83996	1.7866	2.01436	2.33914	0.378512	0.189034	0.704872	1.98185	2.01792	1.96717	0.367371	0.526069	0.389567
YDR145W	1.774	1.61353	1.38957	1.69599	1.56071	1.852	1.82782	1.57046	1.62293	1.30451	1.48027	1.75275	1.65992	1.27501	2.28392	1.74416	1.65076	1.15704	1.40599	0.9855	1.53107	1.63691	1.82782	1.44361	1.15704	1.25096
YDR146C	1.68706	1.35614	1.28096	0.443607	0.713696	0.678072	1.72683	1.15704	1.31615	0.545968	1.35614	1.48027	1.39506	0.321928	1.18269	0.823749	1.43296	0.321928	0.536053	0.879706	1.22033	1.46467	1.4489	0.495695	0	0.333424
YDR147W	1.27501	0.823749	0.495695	1.04963	0.687061	0.757023	1.26903	1.33342	0.992768	0.575312	0.978196	0	0.847997	0.411426	0.722466	0.948601	1.01436	0.298658	0.536053	0.189034	0.713696	0.713696	1.31615	0	0.321928	0.432959
YDR148C	1.93734	1.9222	1.87971	1.73985	1.94111	2.06695	1.62293	0.85599	1.82782	2.36457	1.38405	2.07724	1.97085	2.11103	1.89142	1.54102	1.69153	2.58015	2.60407	2.59694	1.74416	1.9855	1.52607	3.0072	3.01078	2.87381
YDR149C	0	0	0	0.189034	0.0143553	0	0.687061	0	1.25701	0	1.02857	1.16993	0	0.321928	0.739848	0	0	0	0.613532	0	0.731183	0	0	0.432959	0.790772	0.176323
YDR150W	1.79077	1.70487	1.69153	1.33914	1.28096	1.32769	1.75702	1.59932	1.68706	1.20163	1.9486	1.44361	1.79494	0.831877	1.75702	1.65535	1.91456	0.831877	0.613532	0.713696	1.852	1.5008	1.66448	0.650765	0.526069	0.495695
YDR151C	1.44361	1.07039	0.933573	0.485427	1.01436	1.22651	1.65076	1.73985	1.59455	1.87971	1.62293	1.8679	0.970854	1.9782	1.76129	1.61353	1.53107	1.70929	1.70929	1.52607	1.43296	1.5656	1.70487	1.58015	2.30451	1.81558
YDR152W	2.31904	2.58015	2.30159	2.73118	1.7137	2.51854	2.87971	3.1635	2.926	1.82782	1.9486	2.66448	2.6893	1.60881	2.47768	2.33342	2.17313	1.26303	1.52105	1.85599	2.4489	2.59932	2.59216	0.739848	1.02148	0.970854
YDR153C	2.38128	1.58976	1.72683	1.43829	2.28096	2.10434	2.33056	2.12763	1.95977	1.84398	1.8953	1.35614	1.88753	1.37295	1.76129	2.17313	2.09424	0.669027	0.485427	0.454176	1.87184	2.12102	2.23879	0.650765	0.85599	1.04963
YDR154C	5.7952	5.87799	5.93758	5.9939	5.95303	6.02724	5.99548	6.03892	6.02215	5.7385	6.30433	6.2267	6.04505	5.17273	6.01992	6.20945	6.23381	4.48478	4.0027	3.48929	6.14343	5.98937	6.37921	4.19928	4.0268	3.96347
YDR155C	5.8632	5.67271	5.7252	5.63691	5.49378	5.64068	5.64414	5.41886	5.49057	5.38301	6.03892	5.70764	6.08257	5.06523	5.88728	5.77795	5.81121	3.45943	3.5435	3.85699	5.68173	5.71864	5.67271	3.87184	3.17153	3.76235
YDR156W	1.38405	2.59455	2.14078	2.57531	1.34483	2.12102	2.8953	3.05658	2.22959	0.604071	2.1635	2.36737	2.27501	0.941106	2.91265	2.52105	2.26003	1.53107	0	2.17951	2.23879	2.32481	2.13422	0.933573	2.36737	0.978196
YDR157W	2.11437	1.53107	1.46467	1.02148	1.64155	0.575312	1.41143	2.01078	1.75702	1.87578	1.76553	0.895303	2.16027	0.565597	2.59932	1.22651	2.14731	0.575312	0.722466	0	1.67356	1.91073	1.97085	1.26303	1.04963	0.584963
YDR158W	4.07125	3.42358	3.43962	3.50716	3.77716	3.99367	3.93074	3.83895	3.84599	3.55949	4.15623	3.67469	4.12681	2.81352	4.19692	3.93923	4.12516	1.1177	1.88362	1.16993	4.02059	3.849	3.94767	1.46989	1.41143	1.25096
YDR159W	0.918386	1.19535	1.25096	0.782409	1.19535	1.31615	1.0635	1.22033	1.30451	0.678072	1.19535	1.29278	1.11103	0.739848	1.33914	1.22651	1.1635	0.871844	0.238787	0.594549	1.31615	1.16993	1.10434	0.650765	0.632268	0.555816
YDR160W	0.782409	0.687061	1.07039	0.604071	0.687061	0.516015	1.28688	1.0635	1.02148	0.62293	0.831877	0.695994	0.773996	0.422233	0.918386	0.773996	0.992768	0.765535	0.356144	1.09761	0.704872	0.847997	1.28096	1.0072	0.765535	0.189034
YDR161W	1.73552	2.12433	2.07724	1.79909	2.30159	1.46467	2.40327	2.0321	2.44626	1.25096	1.96347	1.80323	1.54597	0.941106	1.66903	1.89918	1.81967	0.400538	0.505891	1.12433	1.93734	1.87578	1.86394	0.378512	0.903038	0.85599
YDR162C	0.678072	2.02503	1.36737	0.632268	0.895303	1.87578	1.32193	2	1.61353	1.10434	0.978196	0.948601	1.04963	0.823749	1.64616	1.28688	1.21412	1.21412	0.773996	0.731183	1.61824	1.69599	1.68257	0.594549	0.903038	0.85599
YDR163W	1.40599	1.03562	0.526069	1.09761	1.36177	0.454176	1.61353	1.32193	1.79494	1.57531	0.918386	0.713696	1.9782	1.04264	0.871844	1.21412	1.66903	1.29278	1.29278	1.48543	1.60407	1.43829	1.66448	0.765535	0.847997	1.31615
YDR164C	1.21412	0.910733	1	1.03562	1.17632	1.23266	1.02857	1.48543	1.09085	1.0635	1.28096	1.45943	1.63227	0.485427	1.33914	1.04264	1.54102	0.505891	0.286881	0.389567	0.948601	1.1177	1.42761	0.641546	0.632268	0.516015
YDR165W	2.28983	2.23573	2.04264	2.24184	1.93357	1.85997	2.45943	2.82375	2.43296	1.23266	2.51096	2.20477	1.91456	1.04963	2.66676	2.04264	1.67356	0.632268	0.632268	0.422233	2.27501	2.46205	2.15056	0.333424	1.23266	0.356144
YDR166C	1.30451	1.4489	1.17632	0.722466	0.956057	0.903038	1.30451	1.18269	0.925999	1.31034	0.871844	0.903038	1.20789	0.565597	0.773996	1.1635	1.34483	0.575312	0.495695	0.464668	1.16993	0.85599	1.26303	0.823749	0.62293	0.650765
YDR167W	1.25701	1.46989	1.07039	1.95606	1.72683	1.51096	1.02857	0.389567	1.31034	1.22033	0.454176	1.38405	1.51096	0.378512	2.05658	1.55582	1.65076	1.15056	0.495695	0.464668	1.76129	1.72247	1.4957	0.659925	0.739848	0.704872
YDR168W	1.99639	2.23573	2.10434	2.36457	2.40054	2.28688	1.94486	1.8953	2.20477	2.44361	2.02857	2.32193	2.09761	1.73552	1.85599	1.76553	2.04264	0.970854	1.46467	0.678072	2.47768	1.88753	2.51602	0.941106	0.83996	1.15704
YDR169C	1.45418	1.71809	1.76977	1.31615	1.41143	1.05658	1.30451	1.5008	1.38405	1.61353	1.66448	0.495695	1.05658	0.545968	1.39506	1.19535	1.34483	0.956057	1.07039	0.669027	1.8679	1.35614	1.50589	1.01436	0.933573	1.14405
YDR169C-A	0	0	0	1.42223	0	0	0	0	0	0	0	0	0	0	0	0	0	0	0	0	0	0	0	0	0	0
YDR170C	2.41684	2.56071	2.34767	2.19219	2.32481	2.37016	2.64847	2.6017	2.43563	1.92979	2.47768	2.49313	2.37851	1.32193	2.44095	2.63923	2.5008	0.963474	1.18269	0.799087	2.50589	2.35896	2.57531	0.863938	0.782409	1.04963
YDR170W-A	0.411426	0.85599	0	1.01436	1.01436	0.367371	1.0072	1.20163	1.1635	1.42761	1.39506	0	0.389567	1.10434	0.871844	0	0.632268	0.678072	0.485427	0.739848	0.378512	0	0	0	1.44361	0
YDR171W	1.84398	2.21101	1.97453	2.3505	2.38957	1.86394	1.07724	1.51096	1.18269	2.95606	2.13422	2.23879	1.98914	4.06178	1.78241	1.62293	1.852	5.31325	5.08236	5.17153	1.75702	1.33914	1.97085	5.14323	4.96532	5.03606
YDR172W	3.60763	3.33628	3.17313	3.60407	3.36877	3.21257	3.66221	3.92979	3.82579	2.85599	3.19849	3.56071	3.21412	2.1177	3.5373	3.70044	3.55336	1.41684	1.83996	1.57046	3.7148	3.64386	3.57652	1.74846	1.40054	1.28688
YDR173C	0.9855	0.226509	0.695994	0.443607	0.454176	1.15056	0.263034	0.443607	0.422233	0.807355	1.04264	0	0.903038	0.584963	0.83996	0.389567	0.604071	0	0.545968	0.275007	0.823749	0.85599	0.495695	0	0.464668	0.238787
YDR174W	2.48543	2.78031	2.62293	1.76129	2.10098	1.83188	3.53605	3.0072	2.30451	0.356144	2.96532	3.23726	3.31615	1.57046	3.23726	2.98185	3.01614	1.33342	1.23266	0.956057	2.79701	3.10601	2.61824	1.29278	0.871844	1.20163
YDR175C	1.0635	1.20789	1.11103	1.26903	1.29866	1.35614	0.903038	0.847997	1.52607	1.42223	1.12433	1.75275	1.73985	0.956057	1.3505	1.85997	1.45418	0.475085	0	0	1.56071	1.0635	1.38405	0.941106	0.505891	0.485427
YDR176W	1.35614	1.22033	1.15704	0.925999	0.799087	1.02857	1.17632	1.1635	1.50589	0.555816	0.963474	0.925999	1.54102	0.659925	1.31034	1.1177	1.29866	0.516015	0.757023	0.516015	1.28688	1.38405	1.22033	0.731183	0.641546	0.333424
YDR177W	2.40871	2.13422	2.79494	2.31325	2.05658	0.910733	1.72683	1.89142	2.54102	1.9486	2.74631	2.61353	2.72465	1.09085	2.22959	2.15381	2.26003	0.659925	0.831877	0.443607	2.48027	2.10098	2.04963	1.41684	0.400538	1.63227
YDR178W	2.19535	2.52105	2.12433	1.83592	1.53605	2.488	1.13093	1.95977	1.89918	2.82985	0.516015	2.22959	1.64616	2.02503	1.774	1.54102	1.45943	3.06178	2.09424	2.53107	2.04963	0.731183	1.81147	3.06695	3.24184	3.03386
YDR179C	1.22651	0	0	0	0	1.37851	0.536053	0	0	0	1.29278	0.757023	0	0	1.23879	0.443607	0.83996	0	0	0	1.68257	0.799087	0.956057	0	0	0
YDR179W-A	0.918386	0.464668	0.83996	0.757023	0.516015	0.613532	0.799087	0.495695	1.26303	0.516015	0.970854	0.941106	0.847997	0.713696	0.536053	0.782409	0.613532	0.604071	0.238787	0.411426	0.910733	0.321928	0.704872	0	0.367371	0.344828
YDR180W	0.713696	0.765535	0.933573	1.0635	0.757023	0.757023	1.02857	1.18903	0.831877	0.722466	1.02148	1.13093	0.978196	0.555816	1.07039	0.815575	1.1375	0.400538	0.400538	0.485427	0.925999	0.83996	0.815575	0.201634	0.124328	0.275007
YDR181C	1.10434	1.07039	0.815575	0.83996	0.748461	1.18903	0.650765	1.1177	1.15704	0.871844	0.948601	0.918386	0.594549	0.163499	1.01436	0.941106	1.0072	0.584963	0.594549	0.704872	0.773996	0.963474	0.536053	0.443607	0.505891	0.475085
YDR182W	1.92979	2.03914	2.09085	1.42223	1.82375	1.64616	1.34483	1.41143	1.76977	1.59455	2.01078	1.76129	1.52607	1.28688	1.76977	0.925999	1.38405	1.07724	0.871844	1.04963	1.91456	1.73118	1.31034	0.963474	0.963474	0.704872
YDR182W-A	0	1.02857	0	1.09085	0	0	0	0	0	0	1.21412	0	0	0	0	0	0	0	0	0	0	1.59455	0	0	1.12433	1.07724
YDR183C-A	0	1.36177	0.978196	0.887525	0.910733	0	0.941106	0.879706	2.05658	0	1.58015	1.94486	0	0	0	1.31034	0	0	0	0	1.4957	0.815575	0	1.3505	0	0.871844
YDR183W	1.51096	0.613532	1.20163	1.09761	0.367371	0.632268	0.695994	1.26303	1.21412	1.47508	1.22033	0.963474	0.863938	0.613532	0.389567	0.992768	0.863938	0.344828	0	0.422233	1.15056	1.18903	1.38957	0.333424	0.378512	0.641546
YDR184C	2.1177	2.28096	1.81558	2.24489	2.34767	2.20477	2.63923	2.81967	2.28688	1.61353	2.35332	2.85997	2.06695	1.01436	2.41684	2.66676	1.81558	1.30451	0.641546	1.35614	2.51349	1.91073	2.09085	1.58976	1.38405	1.55582
YDR185C	1.38405	1.43829	0.887525	0.454176	0	1.28096	1.1375	0.454176	1.25096	1.3505	1.66448	0.695994	0	1.02148	1.39506	0.978196	0.773996	1.04264	0	0.910733	0.485427	0.739848	0.887525	1.60407	0.831877	0.443607
YDR186C	2.03914	2.03914	1.82375	1.36737	1.81558	1.48543	2.28688	2.17951	2.37851	1.94111	1.46467	2.1635	1.85997	1.73552	2.18269	1.9486	1.73552	2.27202	2.07039	2.10769	1.75702	1.88753	2.17632	2.30159	2.15381	2.69599
YDR187C	0	0	0.879706	0.887525	0	0	0	0.695994	0	0	1.1177	0	0	0	0.632268	0	0	0	0.650765	0	0.594549	0	0.941106	0	0.495695	0
YDR188W	2.93923	2.64386	2.93734	2.23266	2.37851	2.88557	3.17632	3.04264	3.20163	2.13422	2.69822	2.96532	3.30305	1.55582	2.97085	3.01078	3.16832	1.28688	0.505891	1.40599	2.89336	3.17473	3.24336	1.18269	0.575312	0.847997
YDR189W	1.70487	2.02148	1.51096	1.33342	1.5656	1.63691	1.87578	1.81558	1.89918	1.42223	1.91456	1.37295	1.79494	1.32193	1.848	1.72683	1.96347	0.443607	1.14405	0.15056	1.86394	1.8953	1.97085	0.604071	0.83996	0.799087
YDR190C	2.37016	2.852	2.66676	2.50589	2.47249	2.31615	3.02503	2.854	2.31034	1.51602	2.45943	2.07724	2.5656	1.33914	2.38405	2.58976	2.48543	0.731183	0.910733	0.722466	2.43563	2.65764	2.73335	1.25096	0.367371	1.05658
YDR191W	0.807355	0.713696	0	0.432959	0.62293	0.226509	0.454176	1.01436	0.400538	0.925999	1.0072	0.367371	1.1177	0.214125	0.464668	0.201634	0.411426	0.226509	0.731183	0.275007	0	0.389567	0.83996	0.555816	0.443607	0.748461
YDR192C	1.19535	1.34483	0.594549	1.02857	0.516015	0.367371	1.08406	0.790772	1.07039	0.948601	0.978196	1.1635	0.782409	0.495695	1.20163	0.823749	0.992768	0.485427	0.963474	1.36737	0.704872	0.948601	0.887525	0.748461	0.526069	0.659925
YDR193W	0	0.454176	0	0	0.713696	0	0	0	0	0	0.31034	0	0	0	0	0	0	0.137504	0	0	0	0.941106	0	0	0.15056	0
YDR194C	2.69153	2.14731	2.1635	2.57289	2.63459	2.10769	2.43829	3.08576	2.43829	1.98914	2.63691	3.03034	2.55336	1.26903	2.21723	2.72683	2.78869	1.29278	1.22033	1.48543	2.70044	2.46728	2.52857	1.40599	1.31615	1.14405
YDR194W-A	0	0	0	0	0	0	0	0	0	0	0	0	0	0	0	0	0	0	0	0	0	0	0	0	0	0
YDR195W	1.11103	1.14405	1.46989	1.41684	1.07724	1.61824	1.48543	1.73985	1.58015	0.454176	0.871844	0.678072	1.02857	1.15056	1.36177	1.22651	1.23879	0.83996	0.545968	1.18269	0.918386	1.59932	1.39506	0.722466	1	0.432959
YDR196C	1.46467	1.45943	0.695994	1.66448	1.69599	0.831877	0.669027	1.52105	1.70487	1.26903	1.68706	1.49057	1.95606	1.0072	1.98914	1.12433	1.3505	0.333424	1.4489	1.38405	2.06695	1.67356	1.34483	1.69153	1.27501	1.64155
YDR197W	1.37851	0.815575	1.42761	1.40599	1.43296	1.54102	0.613532	0.85599	1.15056	0.226509	1.80735	1.91073	1.18269	0.815575	1.57531	1	1.26903	0.831877	0.275007	0.978196	0.910733	1.31034	0.807355	0.925999	1.02148	0.565597
YDR198C	1.10434	0.575312	1.15056	0.948601	0.632268	0.925999	1.0072	0.831877	1.68706	0.632268	0.695994	0.739848	1.02148	0.695994	1.01436	1.02857	1.40599	0.464668	0	0.389567	0.356144	1.28096	1.23879	0.163499	0.356144	0.604071
YDR199W	0	0.863938	0	0	0	1.1177	2.17313	1.46467	0.956057	1.33342	2.0635	0	1.69599	0	1.926	1.20163	0.356144	0.15056	0.189034	0	0.163499	0.275007	2.12102	0	1.91456	0.807355
YDR200C	1.16993	0.695994	1.1375	1.10434	1.05658	0.925999	0.678072	0.773996	1.31034	1.09761	0.910733	1.15704	1.54597	1.1177	0.9855	0.815575	1.23266	0.9855	1.20789	0.807355	1.07039	0.85599	1.19535	1.22651	1.02148	1.26303
YDR201W	1.21412	0.454176	0.948601	1.59932	0.879706	1.36177	0.526069	1.37851	1.52607	1.18269	1.27501	0	1.1177	1.70487	1.47508	1.46467	1.11103	0.475085	0.604071	0.565597	0.516015	1.29866	0.545968	0.799087	0.887525	1.37295
YDR202C	1.47508	0.765535	0.879706	0.454176	1.02857	1.46989	1.23879	0.782409	0.594549	1.63227	1.04963	0.687061	0.910733	0.765535	0.847997	1.18269	1.45943	1.62761	1.83188	1.88362	0.62293	1.20789	1.29866	1.50589	1.63691	1.68706
YDR203W	0	0.613532	0	0	1.02148	0	0.847997	0	0	0	0	0	0	1.10434	0	0	0	0	0	1.60881	0.918386	0	0	1.774	0.748461	0.475085
YDR204W	1.41684	1.37851	1.07039	1.4489	0.992768	0.641546	0.871844	0.650765	1.16993	1.926	1.36177	0.400538	0.948601	1.04963	1.17632	0.739848	0.790772	1.58976	1.43829	1.09761	1.02148	0.895303	0.526069	1.15704	1.852	1.09085
YDR205W	1.15704	1.09085	1.07039	0.970854	1.05658	1.42223	0.555816	0.823749	1.14405	1.23879	1.01436	1.01436	1.0635	0.214125	1.10434	0.9855	1.16993	0.411426	0	0.275007	1.26303	1.16993	1.13093	0.713696	0.238787	0.422233
YDR206W	1.58496	1.60407	1.09761	1.43829	1.07039	1.48027	1.62293	1.72683	1.81147	0.85599	1.87184	1.54102	1.48027	0.545968	1.52105	1.57531	1.46989	0.687061	0.863938	0.669027	1.19535	1.41143	1.67356	0.831877	0.454176	0.575312
YDR207C	0.650765	1.02857	0.831877	0.536053	1.1177	0.659925	1.04264	1.17632	1.13093	0.704872	1.04264	0.910733	1.0635	0.275007	0.933573	1.07724	0.948601	0.367371	0.137504	0.536053	1.24489	1.0072	1.24489	0.356144	0.31034	0.286881
YDR208W	1.5509	1.88362	2.23266	1.84398	1.70487	1.52105	2.05311	1.72683	1.94486	1.51096	2.10769	2.08746	2.38405	1.4489	1.76129	2.08066	1.76129	1.20789	1.22651	1.03562	2.12763	2.29866	1.9486	1.61824	1.33342	1.68706
YDR209C	1.66448	2.90111	3.41278	1.58496	2.03562	2.28096	1.65535	1.57046	2.70708	2.20789	3.18903	1.80323	2.76553	2.71589	2.69822	2.15381	1.54102	1.94111	1.82782	1.13093	2.88166	2.85599	2.47508	2.34483	1.03562	2.1375
YDR210C-C	1.25096	0.15056	1.32193	2.852	0	2.41954	1.60881	0.722466	1.52607	1.9855	1.71809	1.774	2.32769	2.52607	1.98914	2.51096	2.43296	2.40871	2.12433	0.263034	2.62527	1.53605	2.10434	1.7866	1.02857	0
YDR210C-D	0.641546	0.773996	0	1.04963	1.15056	0.713696	0.678072	0.815575	1.65535	1.53605	1.18903	0.695994	0.807355	1.36177	1.11103	0	0.678072	1.47508	0.765535	1.3505	1.50589	1.37851	1.7866	1.18269	1.60407	1.69153
YDR210W	2.06005	1.44361	0	0.963474	2	2.50843	0	2.53854	0	0	0	0	2.72465	2.19219	2.05311	0	2.50335	0	2.23879	1.10434	0	0	1.03562	0	2.02857	0
YDR210W-A	0	0	0	1.8679	0.970854	0.422233	0	0	2.82171	0	1.16993	0	0	2.9542	0	0.895303	0	0.565597	3.81147	0	0	0	0	0	0	2.15704
YDR210W-B	3.50335	4.16591	2.78869	3.32625	3.488	3.61706	2.51096	2.26604	2.07039	3.65076	1.23879	1.31615	1.78241	4.08576	0.879706	0.918386	1.68706	3.07553	3.24031	3.32625	2.31034	1.42223	0	3.80632	3.07553	3.89045
YDR211W	2.41143	2.20163	2.04963	2.15704	2.07039	2.17313	2.05658	2.53605	2.44361	2.08066	2.52607	2.28096	2.14405	1.61353	2.34483	2.13422	2.54102	1.63691	1.36737	1.63227	2.34483	2.50843	2.36177	1.43296	1.73118	1.54102
YDR212W	2.86196	2.80116	2.87971	2.60881	2.38405	2.23879	3.08406	3.04439	2.97085	2.06695	2.90497	2.97085	3.04089	1.73118	2.54844	2.44095	2.60644	1.13093	1.28688	0.485427	2.96162	2.65306	2.85	1.02857	0.669027	1.15056
YDR213W	0.678072	1.05658	0.963474	0.695994	0.584963	0.411426	1.55582	1.23266	1.37851	0.584963	0.641546	1.25096	0.790772	0.594549	0.933573	0.782409	0.731183	0.782409	0.765535	0.575312	0.85599	0.847997	0.956057	0.526069	0.782409	0.85599
YDR214W	3.69265	3.77716	4.01078	4.19061	3.9279	4.0054	3.19219	3.4019	3.48929	4.23036	3.77083	4.0054	3.95791	3.63343	3.774	3.58376	3.67129	3.33628	3.86394	3.67129	3.90111	3.8748	4.24793	3.72683	3.38128	3.6241
YDR215C	0	0	0	0	0	0	0	0	0	0	0	0	0	0.545968	1.0635	0	0	0	1.53605	1.12433	0	0	0	0.933573	1.02857	1.29866
YDR216W	0.903038	0.687061	1.13093	1.45943	1.43829	1.45418	0.687061	0.454176	0.941106	2.27501	1.37851	1.18269	1.13093	3.0197	0.910733	0.992768	1.02857	2.40054	2.36737	2.19849	0.85599	1.13093	1.13093	2.35332	2.16027	2.65076
YDR217C	1.09761	1.32193	1.31034	1.22651	1.22033	1.22651	1.43829	1.05658	1.47508	0.632268	1.26303	1.42223	1.25701	0.847997	1.14405	1.16993	1.03562	0.584963	0.575312	0.422233	1.31034	1.32193	1.36737	0.604071	0.378512	0.454176
YDR218C	0.214125	0.356144	0.432959	0.201634	0	0.526069	0	0.536053	0.505891	0.555816	0	0.321928	0	0.765535	0.411426	0.333424	0.189034	0.659925	0	0.238787	0.400538	0.495695	0.422233	0.632268	0.400538	0.799087
YDR219C	1.13093	0.815575	1.07039	1.32769	0.887525	0.948601	0.378512	1.38957	0.918386	1.09761	1.37851	0.941106	1.13093	0.464668	1.1375	1.04963	0.941106	1.1177	1.15056	0.722466	1.53605	0.799087	1.35614	0.807355	0.895303	1.22651
YDR220C	0	0	0	0	0	0	0.83996	0	0	0	0	0	0	0	0	0	0	0	0	0	0	0	0	0	0	0
YDR221W	1.56071	1.11103	1.22651	1.23266	0.641546	1.45418	0.903038	0.910733	0.659925	0.956057	1.17632	1.23266	1.35614	0.505891	0.992768	0.956057	1.24489	0.678072	0.15056	0.516015	1.28688	1.09085	1.02148	0.495695	0.356144	0.333424
YDR222W	1.22033	1.27501	0.613532	0.389567	1.07724	0.918386	0.226509	0.933573	0.516015	0	0.925999	1.19535	1.02857	0.650765	0.594549	0.485427	0.669027	0.367371	0.475085	0.790772	0.863938	0.757023	0.613532	0.641546	0.214125	1.14405
YDR223W	0.201634	0.584963	0.214125	0.748461	0.505891	1.36737	0.526069	0.485427	0.918386	1.50589	0.970854	1.37851	0.731183	1.25701	0.378512	0.773996	1.02857	1.02857	0.757023	0.85599	1.01436	0.454176	0.389567	0.454176	0.650765	0.956057
YDR224C	4.9514	5.23151	5.37712	3.14078	3.55704	3.40054	5.62848	5.52795	5.65449	2.68482	5.15826	5.01881	4.73769	3.20477	5.41718	5.05007	5.03826	3.99186	3.26754	3.80426	5.24031	5.33271	5.07425	4.02148	3.81762	4.27724
YDR225W	4.34056	4.30086	4.34483	2.44095	2.24489	2.45681	4.70321	4.94439	4.65707	2.79077	4.67412	4.62819	4.65821	3.40463	4.73823	4.44427	4.15623	4.18428	4.12681	4.32121	4.98732	4.16912	4.36737	4.69877	5.04177	4.60288
YDR226W	3.97545	4.18428	4.26679	3.89627	4.20163	4.34979	4.11187	4.24945	4.33628	3.16832	4.34554	3.57046	4.2891	2.27501	4.52544	4.54288	4.67469	2.66676	2.36177	1.7866	4.62644	4.50716	4.33628	2.48285	2.1375	2.41684
YDR227W	1.10434	1.15704	0.879706	0.799087	0.773996	0.948601	1.10434	1.51602	1.02148	0.970854	1.1635	1	1.1375	0.9855	1.20789	0.879706	1.39506	0.650765	0.555816	0.411426	1.28096	1.05658	1.03562	0.545968	0.704872	0.669027
YDR228C	0.992768	1.5656	0.659925	0.773996	0.704872	1.24489	1.20789	1.19535	1.32193	1.42223	1.64155	1.01436	1.1177	0.879706	1.15056	1.63691	1.29278	0.475085	0.333424	0.443607	1.20163	1.18269	1.10434	0.545968	0.505891	0.918386
YDR229W	0.815575	1.20163	1.38405	0.505891	0.367371	1.0635	0.545968	1.41143	1.12433	1.01436	1.49057	0.956057	1.31615	0.333424	0.695994	0.687061	0.739848	0.847997	0	0.226509	1.03562	0.704872	1.08406	0.823749	0.669027	0
YDR230W	2.06695	0.895303	0	1.1375	1.1635	0	0	0	1.15056	1.88753	0	1.0072	1.31615	0	1.53107	0	0.918386	0.575312	0	0.773996	0	0.823749	1.90689	0	1.77821	0.941106
YDR231C	0.475085	0.790772	0.799087	0	0	1.51602	0.757023	0.704872	0.879706	0.650765	1.09085	0.62293	1.25096	0.678072	0.815575	1.41684	0.815575	0.731183	1.15704	0.464668	1.02148	1.02148	0	0.669027	0.782409	1.73985
YDR232W	2.58976	2.6893	2.45943	2.96901	2.64616	2.35896	3.26754	3.03034	3.32625	1.49057	2.90497	3.03034	2.926	1.74846	2.90111	2.854	3.01257	1.52607	1.22033	0.970854	3.15704	2.62994	2.41954	1.58976	1.96717	1.5509
YDR233C	4.69711	4.4489	4.69098	4.68818	4.25701	4.69877	4.82018	4.60229	4.75756	4.23266	4.61824	4.47832	4.45681	4.19298	4.76553	4.37782	4.5741	2.04614	2.52356	2.13093	4.89918	4.62117	4.61412	2.26303	2.15056	2.07724
YDR234W	1.91073	2.30743	2.15056	2.21412	2.1635	2.20477	2.18587	2.01792	1.67807	2.31615	2.10434	1.78241	1.63691	1.38405	1.80735	2.1375	2.01436	1.62293	1.18903	1.75275	1.73985	1.7866	2.14731	1.87184	1.58496	1.16993
YDR235W	0.704872	0.978196	1.04963	0.863938	0.879706	0.422233	1.40054	1.31615	1.05658	0.163499	0.963474	0.831877	1.09085	0.516015	1.01436	1.0072	1.15056	0	0	0.189034	1.24489	1.17632	1.1375	0.15056	0.163499	0
YDR236C	0.9855	1.25701	1.02148	1.1375	0.948601	1.59932	1.20163	0.918386	0.641546	0.956057	0.432959	1.81558	0.659925	0.356144	1.40599	1.20789	1.28688	0.895303	0.464668	0	1.19535	1.05658	1.02148	0.871844	0.963474	0
YDR237W	1.28688	1.60881	1.7137	1.68706	1.5008	1.18903	1.54597	1.93734	1.51096	1.50589	1.02857	1.848	2.27798	0.275007	1.87578	1.54597	2.20163	0.704872	0.356144	0.83996	1.94111	1.48027	1.91839	0.687061	0.545968	1.20163
YDR238C	2.8953	2.90689	2.86394	2.65306	2.52105	2.488	2.77821	2.86592	2.62059	2.29278	2.73552	2.94486	2.73769	1.76553	2.62527	2.65992	2.77821	1.03562	1.15704	0.941106	2.72028	3.01257	2.73769	0.956057	0.748461	1.09761
YDR239C	0.903038	1.22033	0.790772	0.910733	1.11103	0.887525	0.831877	1.17632	1.13093	1.16993	0.722466	0.739848	0.765535	0.739848	0.613532	1.12433	1.04963	0.545968	0.687061	0.963474	0.748461	1.15056	1.3505	0.526069	0.422233	0.773996
YDR240C	1.08406	0.782409	0.799087	0.722466	0.485427	0.903038	1.08406	0.594549	1.21412	0.739848	0.378512	0.516015	0.695994	0.163499	0.650765	0.739848	0.799087	0.454176	0.731183	0.389567	0.356144	0.765535	1.30451	0.31034	0.344828	0.176323
YDR241W	0	0	0	0	0	0	0	0	0	0	0	0	0	0	0	0	0	0	0	0	0	0	0	0	0	0
YDR242W	1	0.807355	1.29278	0.941106	1.3505	0.831877	0.903038	1.01436	0.400538	1.21412	1.05658	0.823749	1.08406	1.95977	1.09761	0.925999	0.910733	1.98914	1.9782	1.95233	1.1635	0.604071	0.613532	2.52356	2.35332	2.24184
YDR243C	0.948601	0.918386	1.51096	0.807355	1.15056	0.790772	0.555816	1.1177	0.925999	0.422233	0.807355	0.62293	0.505891	0.485427	1.12433	0.722466	0.863938	0.389567	0.189034	0.594549	0.757023	0.823749	0.895303	0.475085	0.641546	0.275007
YDR244W	0.739848	0.464668	1.04264	1.02148	0.516015	1.26303	1.0072	0.389567	0.739848	0.978196	0.782409	0.903038	1.07039	1.10434	1.16993	1.17632	0.575312	0.669027	0.613532	0.799087	0.526069	1.01436	0.956057	1.09085	0.722466	1.21412
YDR245W	2.52607	2.46205	2.3505	2.0321	2.17951	1.60407	2.83996	2.88947	2.46989	1.33914	2.61824	1.7866	2.20789	1.04264	2.74631	3.08576	2.65306	1.43829	0.871844	0.823749	2.8953	2.74416	2.63227	1.02857	0.748461	0.970854
YDR246W	1.38957	1.41143	1.02148	1.1375	1.51602	1.45418	1.20163	1.30451	0.871844	1.66903	1.03562	1	0.903038	1.68706	1.40054	1.02857	1.83996	0.367371	1.10434	0	0.970854	1.52607	0.422233	0.863938	0.704872	0.367371
YDR246W-A	0	0	1.20789	0	0	0	0	0	0	0	0	0	0	0	0	0	0	0	0	1.23879	0	0	0	1.03562	0	0
YDR247W	0.536053	0.464668	0.400538	0.632268	1.09761	0.485427	0.378512	0.495695	0.594549	0.189034	0.214125	0	0.739848	0.464668	0.815575	0.163499	0.485427	0.941106	0.613532	0.722466	0.669027	0.695994	0.704872	0.910733	0.782409	1.23266
YDR248C	1.31615	0.704872	1.36177	0.757023	1.79909	1.73118	0.454176	1.74846	1.54102	0.443607	0.847997	0	0.731183	0.963474	1.09085	0.918386	1.20789	1.5656	1.45943	0.85599	1.07039	1.79077	1.1177	0.704872	1.95233	1.0072
YDR249C	0.454176	0.704872	0.669027	1.25096	0.918386	0.731183	0.799087	0.422233	0.565597	1.38405	1.26903	0.367371	1.11103	0.970854	1.09085	0.925999	0.9855	0.863938	0.526069	0.495695	1.19535	0.695994	1.24489	1.26903	1.17632	0.594549
YDR250C	0	0	0	0	0	0	0	0	0	0	0	0	0	0	0	0	0	0	0	0.948601	0	0	0	0	0	0
YDR251W	1.57046	1.89918	1.98185	1.83996	1.5656	1.94486	2.12433	1.72683	1.60407	1.45418	1.64616	1.71809	2	1.70044	2.08406	1.72247	1.52607	1.33342	1.23266	1.70044	2.02857	1.72683	1.70044	1.25701	1.45943	2.04264
YDR252W	0.575312	0.505891	0.604071	0.536053	0	0	0.575312	0.536053	0.505891	0.555816	1.37295	0	0	0.505891	0.992768	0	0.516015	0	0	0	0.565597	1.59932	1.3505	0.495695	0	0
YDR253C	1.70044	0.970854	0.83996	0.432959	0.443607	1	1.08406	0.422233	0.400538	1.28688	1.38957	0	0	0.970854	1.09761	0.678072	0.411426	0.731183	0	0.495695	0.799087	0.948601	0.83996	1.36737	1.29278	1.60407
YDR254W	0.201634	0.176323	0.713696	0.641546	0.189034	0.739848	0.378512	0.189034	0.333424	0.782409	1.20163	1.11103	0.485427	0.722466	0	0.887525	0.948601	0.344828	0.432959	0.731183	1.02857	0.903038	0.565597	0.594549	0.790772	0.748461
YDR255C	1.10434	0.879706	1.35614	0.815575	0.831877	0.367371	0.9855	0.807355	0.765535	1.27501	0.918386	0.815575	0.526069	0.765535	1	1.29278	1.20163	1.20163	1.3505	0.782409	0.85599	0.748461	1.14405	0.978196	0.83996	0.669027
YDR256C	0.613532	0.422233	0.641546	0.454176	0.594549	0.31034	0.485427	0.575312	0.757023	0.333424	0.782409	0.695994	0.773996	0.298658	0.495695	0.516015	0.31034	1.33914	1.67807	0.659925	0.731183	0.286881	0.356144	1.93357	1.49057	1.60881
YDR257C	1.25701	1.28096	1.54102	1.67356	1.37851	1.24489	1.25701	1.0072	1.65535	0.847997	1.23266	1.44361	1.08406	0.565597	1.18269	1.53605	0.9855	0.321928	0.731183	0.389567	0.757023	1.32193	1.74416	0.432959	0.344828	0.704872
YDR258C	2.20789	2.02857	2.15704	2.57773	2.74416	2.75916	1.0072	1.33914	1.4489	3.46205	2.31904	2.88166	2.62527	3.62176	1.82782	2.10434	2.1635	4.26303	4.2555	4.1035	2.38957	1.8953	2.41684	4.20555	4.09592	4.11686
YDR259C	0.443607	0.545968	0.250962	0.584963	1.14405	1.29278	0.925999	0.214125	0	1.15056	0.831877	0.641546	0.722466	1.0635	0.238787	0.367371	0.400538	1.08406	0.887525	1.13093	0.238787	0.678072	0.250962	1.5008	0.910733	0.863938
YDR260C	1.82782	1.0635	0.925999	1.12433	0.495695	0.464668	1.82782	0.475085	1.97085	0.863938	1.25096	1.20789	0.815575	0.790772	1.44361	1.76129	1.85599	0.807355	0	1.26303	1.63227	2.06005	0.925999	0.782409	0.863938	1.10434
YDR261C	2.33056	2.36737	2.28392	2.30743	2.13093	2.19849	2.14078	2.25399	2.34483	2.80529	2.55582	2.60881	2.48027	2.96347	2.0321	2.04614	2.49313	2.37573	2.62527	2.50589	2.38405	2.59932	2.24184	2.46728	2.32769	2.4957
YDR261C-C	0	0	0	0	0	0	0	0	0	0	0	0	0	0	0	0	0	0	0	0	0	0	0	0	0	0
YDR261C-D	4.20477	3.99548	3.90593	4.36947	4.10852	4.26379	3.43829	3.97545	4.01881	4.65191	3.63459	3.87774	3.32481	4.6837	3.70377	4.33842	4.25323	4.27798	4.01078	3.83086	4.25626	3.95606	3.96901	4.32841	3.55213	3.8339
YDR261W-A	3.93168	3.8953	3.38819	4.39438	3.65306	3.96255	2.98732	3.20945	2.1635	4.63401	2.52857	0.0143553	3.44228	4.88411	3.02148	2.25701	3.60881	4.62761	4.23573	4.79442	2.95233	2.55582	3.94767	4.84248	4.36527	5.0018
YDR261W-B	3.20633	2.80323	3.34341	3.68032	3.95791	3.46074	3.54226	3.13914	3.01257	4.59335	3.15866	3.31615	2.99095	4.37016	3.22188	3.16993	2.65992	4.31687	3.47638	3.58616	2.43563	2.16672	1.73985	3.73444	3.68145	3.73335
YDR262W	1.84398	1.9486	1.24489	2.19535	0.575312	1.50589	2.12102	1.93357	2.11103	2.08066	1.25701	1.1375	0.941106	2.03562	2.22033	1.51602	1.24489	2.41143	3.50335	3.15704	1.82782	1.43829	2.56071	3.07211	2.9542	2.774
YDR263C	0.978196	0	0	0.378512	0	0	0	0.526069	0.189034	0.201634	0.226509	0	0.516015	0.356144	0.214125	0.333424	0.650765	0.650765	0	0.238787	0.214125	0.739848	0.422233	0.495695	0.389567	0.367371
YDR264C	1.98185	2.31034	1.97453	1.8953	1.43296	1.58015	1.84398	1.70929	1.81967	1.44361	2.16027	2.11103	1.89142	1.33914	2.26303	1.9486	2.25701	0.632268	0.879706	0.910733	1.90304	2.23266	2.33342	0.871844	0.757023	0.650765
YDR265W	0.275007	0.765535	1.20789	0.650765	0.475085	0.454176	0.275007	0.464668	0.773996	0.485427	0.536053	0.713696	0.799087	0.432959	1.03562	0.731183	0.933573	0.443607	0	0.298658	0.495695	0.757023	1.0635	0.226509	0.263034	0.641546
YDR266C	1.9222	2.21723	1.60407	1.83592	1.91073	2.1177	1.70044	2.10769	2.01078	1.51096	2.0036	1.73118	1.71809	1.35614	2.29572	1.73118	1.62293	1.43296	1.46467	0.432959	1.53605	2.24184	1.97453	1.1177	1.23266	1.11103
YDR267C	0.887525	1.17632	1.58976	0.9855	1.0072	0.807355	1.53605	1.34483	1.74416	0.495695	1.24489	1.852	0.956057	0.62293	1.18903	1.51602	1.69599	0.250962	0.321928	0.298658	1.52607	1.63227	1.07724	0.238787	0.863938	0.970854
YDR268W	0.238787	1.0635	1.11103	0.887525	1.03562	0.9855	1.29866	0.871844	0.956057	0.765535	0.669027	1.09085	0.9855	0.555816	0.948601	0.910733	0.978196	0.713696	0.722466	1	0.782409	0.378512	0.659925	0.823749	1.27501	0.731183
YDR269C	0.454176	0	0.565597	0	0	0	0	0	0	0.933573	0	0	0	0	0	0.250962	0.214125	0	0	0.0976108	1.04264	0	1.01436	0.613532	0	0
YDR270W	1.03562	0.659925	0.344828	0.475085	0.536053	0.263034	0.613532	0.321928	0.713696	0.536053	0.389567	0.389567	0.62293	0.831877	0.695994	0.464668	0.545968	0.678072	0.933573	0.773996	1.02857	0.400538	0.555816	0.731183	1.02857	1.02148
YDR271C	0	0.604071	0.454176	0.963474	0	0.422233	0.0976108	0.632268	0.604071	1.38957	1.1177	0	0.62293	1.24489	0	0.863938	0.613532	0	1.07039	1.36737	0	0.250962	0.713696	1.73552	1.15056	0.0840643
YDR272W	1.72683	1.94111	1.53605	1.852	2.29572	2.41684	1.93357	1.926	2.02857	1.89142	1.07724	2.62059	1.90304	1.67807	1.848	2.10098	1.89142	2.57531	2.5435	1.69599	1.7137	2.06695	1.53107	2.08406	2.4489	2.37295
YDR273W	0	0.214125	0.263034	0.432959	0.238787	0.422233	0.464668	0	0.214125	0.454176	0.275007	0.367371	0.226509	0.411426	0	0	0	0	0.536053	0.275007	0.250962	0.555816	0.263034	0.847997	0.632268	0.757023
YDR274C	0.687061	1.02148	1.18903	0	1.10434	0.62293	2.0072	1.67807	1.35614	0.659925	0	0.956057	1.38957	0.604071	2.22651	0.978196	1.37851	0.613532	0	0	1.1375	1.58976	1.18269	0	0	0
YDR275W	1.63691	0.594549	0.400538	0.641546	1.58976	1.22651	1.32193	1.79077	1.02148	0.903038	0.978196	1.26303	1.38405	0.604071	1.33914	1.87184	0.847997	0	0.773996	0.992768	0.678072	1.45943	1.37295	0.815575	0.903038	0.344828
YDR276C	4.41481	3.54226	3.82883	4.19535	3.31325	4.02857	3.37295	3.78346	3.70708	3.52482	3.23726	3.04439	4.62585	3.70598	3.92979	3.28836	3.88557	2.97636	3.06178	2.61589	4.16752	3.92979	3.98185	3.15543	3.53232	1.93734
YDR277C	0.713696	0.495695	0.739848	1.38957	1.24489	1.51096	1.08406	1.0072	0.632268	1.50589	0.895303	0.799087	0.887525	1.67356	0.565597	0.333424	0.505891	1.98185	1.70044	1.26303	0.963474	0.613532	0.422233	1.93734	1.97453	1.59455
YDR278C	3.06695	1.26303	2.41414	2.81762	2.85798	1.29866	3.19849	2.23879	1.63691	1.36177	1.46989	2.26303	2.7761	1.63691	1.80323	2.30451	1.95977	1.28688	2.76129	1.88362	2.08406	1.8953	2.15381	2.15704	2.31034	2.62994
YDR279W	1.13093	1.42761	1.63227	1.07039	1.22033	0.432959	1.48027	1.28688	1.43296	0.970854	1.04963	1.34483	1.46989	0.748461	1.14405	0.970854	1.15704	0	0.765535	0.286881	1.24489	0.992768	1.17632	0.879706	0.250962	0.443607
YDR280W	1.90689	1.97453	2.13422	2.13422	1.85997	1.28096	2.59455	2.42492	2.30159	0.731183	1.8953	2.39232	2.40327	0.475085	1.73118	1.9782	1.77821	0.687061	1.23266	0.807355	1.9782	1.62761	1.66448	1.5509	0.739848	1.02857
YDR281C	0	1.52105	1.72683	1.88753	2.1635	2.08746	2.77189	2.11103	2.58736	0	1.36737	1.70487	2.09085	0	0.799087	1.97453	1.83996	0	0	0	1.28688	2.01078	1.72683	0	0.773996	0.731183
YDR282C	0.411426	0.650765	0.432959	0.948601	0.400538	0.918386	0.584963	0.378512	0.516015	0.713696	0.62293	0.333424	0.918386	0.367371	0.594549	0.739848	0.669027	0.201634	0	0.238787	0.584963	0.632268	0.613532	0.887525	0.400538	0.201634
YDR283C	0.956057	1.05658	1.3505	0.925999	1.14405	1.11103	1.3505	1.04963	1.22033	1.46467	0.978196	1.04963	1.1375	1.26303	0.933573	0.831877	1.08406	0.925999	0.970854	0.695994	1.42761	1.46467	0.863938	0.83996	0.871844	1.04963
YDR284C	1.43296	1.79909	1.72683	1.88362	2.0036	1.92979	1.14405	1.9486	1.88753	2.09085	1.5008	1.70044	1.848	2.63227	1.98185	1.55582	1.18903	2.07039	1.28096	1.64155	2.03914	1.26903	1.33914	1.50589	2.50843	2.02503
YDR285W	0.475085	0.176323	0.321928	0.659925	0.536053	0.978196	0.695994	0.650765	0.555816	1.03562	0.422233	1.1375	0.925999	0.739848	0.400538	0.389567	0.344828	0.275007	0.713696	0.226509	0.389567	0.604071	0.495695	0.176323	0.378512	0.575312
YDR286C	1.57531	0	0	0	1.17632	1.1177	0	0.678072	0	1.18269	0.773996	2.34199	0	0.641546	1.87578	2.06005	0	0.659925	0.823749	0.782409	1.56071	1.0635	0.757023	0	0	0.678072
YDR287W	1.28688	1.28096	1.0072	1.07724	1.24489	1.32193	1.1375	0.903038	1.40599	1.25096	1.61824	1.07724	0.895303	1.51096	1.43296	1.34483	0.505891	1.31034	1.26903	1.50589	0.963474	0.485427	1.0072	1.38957	0.948601	0.903038
YDR288W	1.25701	0.83996	1.43829	1.04963	1.21412	0.863938	1.72247	1.30451	1.75702	0.739848	1	1.65076	1.1635	0.669027	0.555816	0.948601	1.5008	0.495695	0.62293	0.594549	0.933573	0.970854	1.29866	0.831877	0.536053	0.505891
YDR289C	0.594549	0.903038	0.918386	1.16993	1.09085	1.23879	1.0072	1.15704	0.903038	1.09761	1.07039	1.03562	0.678072	0.659925	1.02148	0.963474	0	0.378512	1.48027	0.250962	1	1.17632	1.16993	1.09761	0.863938	1.04963
YDR290W	0	0	0	0	0	0	0	0.704872	0	0	0	0	0	0	0	0	0	0	0	0	0	0	0	0	0	0
YDR291W	0.526069	1.09085	1.1375	0.765535	0.970854	0.970854	0.956057	1.17632	1.09761	0.790772	0.910733	0.910733	0.879706	0.85599	1.37851	0.85599	1.18903	0.526069	0.0976108	0.189034	1.16993	1.07039	0.895303	0.400538	0.739848	0.650765
YDR292C	1.99277	2.22342	2.05311	1.8679	2.05658	1.98185	2.02857	2.488	1.97453	1.8679	1.85599	2.14078	2.01792	1.09085	1.9222	2.18269	2.16993	1.3505	0.722466	1.0635	2.26604	2.03914	2.1635	1.46989	1.37851	1.53605
YDR293C	2.94111	2.67129	2.91456	2.39506	2.63923	2.44626	2.854	2.88947	2.64616	2.69599	2.43029	2.78031	2.71589	2.67582	2.38681	2.31034	2.62527	2.17951	2.25399	2.26303	2.68032	2.66676	2.82985	2.52607	2.19219	2.16672
YDR294C	1.926	2.22342	1.68257	2.08066	2	2.33628	1.73118	1.82375	1.926	2.64616	1.58976	1.95606	1.80323	2.55827	2.14405	2.35332	1.70487	2.51349	2.14405	2.06695	1.81967	2.22342	2.06695	2.24184	2.40054	2.46728
YDR295C	0.687061	0.903038	0.978196	0.807355	1.17632	0.344828	1.27501	0.871844	1.40599	0.748461	1.27501	1.17632	0.62293	0.903038	1.22651	1.04264	0.918386	0.62293	0.879706	0.641546	0.847997	1.17632	0.713696	1.02148	0.9855	0.790772
YDR296W	1.17632	1.04963	1.41143	0.367371	1.48543	1.5656	1.52607	1.7137	1.65535	1.14405	1.23266	2.42492	1.08406	1.05658	1.54102	1.81558	1.41143	1.25096	0.454176	0.422233	1.9222	1.20163	2.10769	0.613532	0.687061	0.887525
YDR297W	2.13422	2.08066	1.63691	1.76129	1.87184	1.80323	3.09761	2.51349	2.76765	1.33914	2.67356	1.79494	2.18903	2.57289	2.64386	2.45154	2.94111	2.05658	2.31904	2.23573	1.83188	2.26303	2.05311	2.46989	2.22033	2.63923
YDR298C	2.23266	2.55336	2.57773	2.7845	2.53854	3.36177	2.42223	2.55582	2.69377	2.8339	2.09085	2.50335	3.18428	1.28688	2.52607	2.48027	2.36457	1.46989	2.30743	1.83592	2.40871	2.44626	2.80941	1.93734	2.19219	2.47508
YDR299W	2.20477	2.02503	2.09085	2.36737	2.22651	1.95233	2.49313	2.56316	2.46467	1.07724	2.06695	2.25701	2.07382	0.910733	2.09085	2.26903	2.02148	1.01436	0.933573	0.356144	2.18903	2.3978	1.83592	1.39506	0.695994	1.11103
YDR300C	1.55582	1.48027	1.76129	1.76129	1.91456	1.72247	2.02148	1.80323	2.01792	0.695994	1.78241	1.90689	1.84398	0.871844	1.85599	1.19535	1.65076	0.650765	0.250962	0.773996	1.76129	1.82375	1.75702	0.863938	1.0635	1.01436
YDR301W	1.1375	0.85599	0.963474	0.910733	0.773996	0.887525	1.20163	1	1.11103	0.782409	1.13093	1.05658	1.19535	0.333424	0.933573	0.815575	1.07039	0.432959	0.669027	0.575312	1.15704	1.1635	1.14405	0.367371	0.782409	0.963474
YDR302W	1.70929	1.55582	0	1.48543	1.1635	1.59455	1.20163	1.30451	1.41684	0.956057	1.7866	1.32769	1.11103	1.41684	0.731183	1.35614	1.44361	0.650765	0.464668	0.773996	0.713696	1.52607	1.60881	0.863938	0	0
YDR303C	1.29866	1.50589	1.7137	0.650765	0.669027	1.1177	1.25096	0.879706	1.47508	0.85599	1.16993	1.70487	1.24489	0.669027	1.31034	1.03562	1.28096	0.0976108	0.238787	0.505891	1.24489	1.01436	1.38957	0.176323	0.454176	0.356144
YDR304C	2.93168	3.1811	3.22188	3.19535	3.19061	3.0054	2.8679	2.9782	2.852	3.19849	2.96347	3.05658	3.28096	2.17313	2.94673	3.30012	2.94111	1.55582	2.23573	1.02857	3.18587	2.91265	3.26754	1.76129	1.78241	1.83592
YDR305C	1.85599	0.356144	0.757023	0.933573	1.52607	0.659925	1.20789	0.918386	1.26303	0.956057	0.773996	1.59932	1.45943	0.879706	1.73118	1.36737	0.659925	0	0.475085	0	0.722466	0.62293	1.774	0.632268	1.18269	0.669027
YDR306C	0.903038	0.321928	1.04963	0.739848	0.970854	0.823749	1.28688	1.28688	0.799087	0.871844	1.59455	1.22651	0.594549	0.454176	0.790772	0.545968	0.713696	0.464668	0.422233	0.214125	0.887525	0.782409	0.815575	1.15056	0.505891	0.475085
YDR307W	1.09761	1.04264	1.20789	1.03562	0.83996	0.799087	0.782409	1.32193	0.918386	0.584963	0.831877	1.18903	1.07724	0.526069	0.879706	0.933573	1.0635	0.713696	0.31034	0.298658	0.773996	0.757023	0.722466	0.432959	0.263034	0.356144
YDR308C	1.63227	1.69599	2.28688	1.774	2	1.73985	1.36177	1.28096	1.23266	1.32769	2.854	1.38957	1.73985	0	1.37295	1.17632	1.51096	0.941106	0	0	1.61824	1.45418	1.91073	0.526069	1.0072	0
YDR309C	1.58015	1.91839	1.54102	1.58976	1.4489	0.978196	1.81967	1.926	1.59455	1.78241	1.82375	1.26303	1.55582	1.26303	1.5008	1.66903	1.18903	0.400538	0.516015	0.263034	1.38405	1.82782	1.71809	0.815575	0.613532	0.731183
YDR310C	2.17632	1.98185	1.69153	1.67356	1.5008	1.40599	2.29278	1.85599	2.04614	1.37851	1.79909	1.57531	1.81147	0.464668	1.8953	1.81147	1.99639	0.594549	0.925999	0.9855	1.8679	2.02857	2.19219	0.575312	0.454176	0.713696
YDR311W	1.31615	1.74846	1.36737	1.05658	1.01436	1.22033	1.49057	1.29278	1.58976	0.941106	1.38405	1.40599	1.22033	1.40054	1.38957	1.52607	0.887525	1.32193	1.32769	0.432959	1.24489	1.32193	1.64616	1.05658	1.02148	1.23266
YDR312W	2.19849	1.83996	0.978196	1.70044	1.81147	1.71809	1.75702	2.01792	2.56071	1.77821	1.23266	1.02857	1.4489	0.536053	1.55582	1.64155	1.34483	0	1.0072	1.09761	1.51096	1.73118	1.57531	1.07039	0.454176	0.992768
YDR313C	1.15704	0.879706	0.333424	0.536053	0.956057	0.731183	1.15056	0.918386	0.704872	0.956057	0.333424	0.815575	1.57046	1.30451	1.1635	0.9855	0.722466	1.19535	0.659925	0.344828	1.14405	0.687061	1.02148	1.40599	0.773996	1.46989
YDR314C	0.757023	0.226509	0.956057	0.863938	1.02857	0.765535	0.669027	0.704872	0.948601	0.731183	0.613532	0.545968	0.910733	0.815575	0.925999	0.565597	0.687061	0.226509	0.545968	0.400538	0.575312	0.575312	0.871844	0.659925	0.367371	0.62293
YDR315C	0.584963	1.18903	0.83996	0.941106	0.565597	1.07724	0.321928	0	0.713696	1.1375	0.62293	0.823749	0.918386	0.516015	0	0.485427	0.526069	0.731183	0.669027	1.0635	0.992768	0.871844	1.03562	0.704872	1.14405	0.748461
YDR316W	1.02148	1.38957	1.1635	0.748461	1.5656	1.852	1.45943	1.4489	1.58976	0.9855	1.36737	1.49057	1.36177	1.85997	1.22033	1.58015	1.19535	0.925999	1.3505	0.970854	1.4489	1.61353	1.58496	1.07724	1.50589	1.51096
YDR316W-A	0	0	1.18903	0	0	0	0	0	0	0	0	0	0	0	0	0	0	0	0	0	0	0	0	0	0	0
YDR316W-B	0	0	0	0	0	0.970854	0	0	0	0	0	0	0	0	0	0	0	0	0	0	0	0	0	0	0	0
YDR317W	0.226509	0.650765	0.238787	0.201634	0.713696	0.799087	1.1177	0.687061	0.895303	0.400538	1.05658	0	0.678072	0.782409	0.887525	0.485427	0.669027	0.526069	0	0.454176	0.226509	0.356144	0.432959	0.641546	0	0.536053
YDR318W	0.650765	0.847997	1.1375	0.903038	0.443607	1.23266	0.807355	1.02148	0.722466	1.0635	0.263034	0.910733	0.879706	0.575312	0.250962	0.815575	0.584963	0.871844	0.526069	0.695994	0.807355	0.704872	0	0.713696	0.790772	0.422233
YDR319C	1.48543	0.286881	1.05658	1.27501	1.30451	0.545968	1.18903	1.26303	1.07039	0.992768	0.632268	1.37295	1.5008	1.21412	1.20163	0.863938	0.925999	0.298658	0.925999	0	0.815575	1.73985	0.85599	0.516015	0.584963	0.545968
YDR320C	1.79077	1.15056	1.70929	1.66903	1.78241	1.4489	0.782409	1.08406	1.21412	1.70487	0.823749	1.28096	1.24489	1.26303	1.52105	1.20789	1.53605	0.992768	0.678072	1.08406	1.4957	1.23879	1.13093	1.02857	0.485427	0.799087
YDR320C-A	2.12433	2.75061	2.18587	1.61824	2.07039	2.31904	1.69599	1.01436	0.970854	1.05658	0	1.4489	2.80529	0	2.1375	2.45681	2.30743	1.9855	0	1.15704	1.68257	2.71589	1.74846	2.51602	2.08746	2.33628
YDR320W-B	0	0	0	1.52607	0	0	0	0	0	0	0	0	0	0	0	0	0	0	0	1.69153	0	0	0	0	0	0
YDR321W	2.15704	2.33056	2.27798	2.01078	2.26903	2.19219	2.72901	2.72683	2.76129	1.926	2.30159	2.45943	2.38405	0.956057	2.62293	2.38681	2.41414	0.847997	0.895303	0.678072	2.79286	2.42761	2.53356	0.687061	0.613532	0.863938
YDR322C-A	2.72247	2.96717	1.82375	1.98185	2.97636	2.40054	2.88557	2.91456	3.09424	3.24184	3.26754	3.44493	3.25701	2.14731	2.73769	2.61589	3.13093	1.26903	3.50462	2.42761	2.87184	3.05137	3.85499	2.51602	2.68032	2.76341
YDR322W	1.79077	1.55582	1.926	1.85599	1.58015	1.67356	1.53107	1.69599	1.70929	1.18269	1.9486	1.85997	1.23266	0.400538	1.54597	1.24489	1.22651	0.871844	0.536053	1.41143	1.32193	1.44361	1.1375	0.400538	0.790772	1.1375
YDR323C	0.344828	0.650765	0.356144	0	0.815575	0	0.344828	0.31034	0.15056	0.475085	0.516015	0.495695	0.31034	0.298658	0.62293	0.275007	0.163499	0	0.389567	0.367371	0.485427	0.526069	0	0	0.333424	0
YDR324C	2.09085	2.31325	2.3978	2.14078	2.37573	2.47249	2.78241	2.70266	2.66676	1.33342	2.3978	2.41954	2.07724	1.14405	2.60407	2.46205	2.37573	0.545968	0.137504	0.137504	2.50843	2.42492	2.37016	0.454176	0.678072	0.485427
YDR325W	1.12433	1.04264	1.02857	0.505891	0.704872	0.713696	1.07724	1.13093	0.83996	0.704872	0.941106	1.08406	0.815575	0.790772	1.22033	0.879706	0.659925	0.298658	0.695994	0.189034	0.933573	1.0635	1.25096	0.526069	0.176323	0.443607
YDR326C	1.97085	2.0036	1.86394	1.33342	1.88753	1.74416	2.08746	2.08746	2.02503	1.91073	1.76129	1.63691	1.78241	2.21101	1.63227	2.03562	2.01078	1.4957	1.3505	1.45943	1.83188	1.89918	1.85997	1.72247	1.54102	1.52607
YDR327W	2.54844	2.35896	3.22342	1.5656	1.78241	2.89724	2.01792	1.85997	1.53107	1.14405	2.13093	3.30159	1.46467	1.47508	2.56803	2.61589	2.75061	0.948601	1.64155	1.24489	2.69599	2.40871	2.15381	0	1.23266	1.81967
YDR328C	2.63227	2.52105	1.50589	3.08576	3.14893	2.62059	2.67582	2.40871	2.51096	3.15056	2.76129	3.05485	2.50335	1.54102	2.95233	3.16189	1.51602	1.91073	1.54597	1.63691	2.77821	2.52607	2.71589	1.926	0.773996	1.87578
YDR329C	1.36177	1.04963	1.21412	0.782409	1.1375	1.41684	1.0635	1.18903	1.22651	1.03562	0	1.29278	0.9855	0.739848	0.83996	1.17632	0.495695	0.632268	1.59932	1.24489	1.1635	0.933573	1.21412	1.57531	1.04264	1.43296
YDR330W	1.48027	1.26903	1.79494	1.47508	1.20789	1.07039	0.970854	1.39506	1.27501	1.57531	1.02857	0.887525	1.23266	0.163499	1.16993	1.07039	1.36737	0.790772	0.575312	1.03562	1.23879	1.24489	1.11103	0.948601	0.485427	0.584963
YDR331W	1.12433	2.05658	0.773996	1.35614	1.08406	1.63227	1.51096	1.7866	1.66448	1.29866	1.66903	1.848	1.70044	0.367371	1.76129	1.45943	1.31034	0.378512	0.83996	0.454176	1.41143	1.81147	1.37851	1.09761	0.575312	0.687061
YDR332W	1.19535	0.422233	0.956057	0.790772	1.09761	0.773996	0.757023	0.85599	1.01436	1.22651	0.807355	1.15704	0.978196	1.07724	0.847997	0.641546	0.765535	0.604071	0.555816	0.722466	1.05658	1.10434	0.956057	0.941106	0.367371	0.85599
YDR333C	0.887525	1.29278	1.37851	1.45943	1.23266	1.37851	1.57531	1.53107	1.47508	1.18269	1.65076	0.790772	0.879706	0.978196	1.76129	1.28688	1.36737	0.584963	0.831877	0.604071	1.14405	1.16993	0.992768	0.713696	0.632268	0.823749
YDR334W	1.08406	1.63227	1.59932	0.903038	1.1635	0.782409	1.60881	1.5008	1.32193	1.1375	1.57531	1.7137	1.65535	0.823749	1.44361	1.5008	1.32193	0.807355	0.799087	0.575312	1.37295	1.70487	1.32769	0.782409	0.799087	0.887525
YDR335W	1.87184	1.57531	1.92979	1.60881	1.82375	1.774	1.82782	1.95233	1.852	1.95606	2.06005	2.20163	2.03914	1.87184	1.88362	1.95977	2.0635	1.46467	0.9855	1.33342	1.96347	2.10769	2.16993	1.32193	1.15704	1.16993
YDR336W	0.918386	0.963474	0.956057	0.695994	0.713696	0.992768	1.07724	1.26903	0.815575	0.275007	0.782409	0.422233	0.992768	0	1.09085	1.47508	0.9855	0.263034	0	0	0.526069	1.07724	0.765535	0.464668	0.286881	0.485427
YDR337W	1.44361	1.52607	1.61824	1.9782	1.73985	1.57046	1.5656	1.69153	1.63227	1.64155	1.86394	1.8679	2.16993	1.03562	2.1635	1.25096	1.56071	0.286881	0.659925	0.62293	1.96717	1.59932	1.02148	0.695994	1.27501	0.739848
YDR338C	0.575312	0.739848	0.956057	0.790772	0.807355	0.613532	0.757023	0.62293	0.879706	0.963474	0.887525	0.933573	0.910733	0.422233	0.925999	0.704872	0.516015	0.757023	0.432959	0.722466	0.475085	0.495695	0.604071	1	0.137504	0.695994
YDR339C	2.47508	2.54844	2.32481	2.17313	1.96347	1.89142	2.8953	2.77821	2.84398	1.29866	2.22959	2.35332	2.75702	1.39506	2.38681	2.47508	2.22651	1.22651	0	0.505891	2.64386	2.25399	2.62994	0.400538	0.790772	0
YDR340W	0	0	0	0	0	0	0	0	0	0.790772	0	0	0	0	0	0.687061	0	0	0	0.879706	0	0	0	0	0	0
YDR341C	3.48156	3.3147	3.18745	3.36177	3.07553	3.20945	3.38819	3.6427	3.44228	2.77821	3.37573	3.47638	3.17951	1.29278	3.35896	2.96162	3.31615	0.678072	0.731183	0.799087	3.27798	3.33342	3.32625	0.963474	0.731183	0.782409
YDR342C	3.34908	3.68032	3.61353	3.61471	4.01346	4.44294	3.9991	3.64731	3.65878	5.42727	4.29425	4.65878	4.41346	5.33128	3.87086	3.28392	3.63691	5.11811	5.10098	5.52231	3.8679	4.0268	4.01614	4.82934	5.29241	5.00405
YDR343C	1.10434	0	0	1.16993	1.25096	0	0	1.18903	0	0	0	0	0	3.90881	1.23879	1.16993	0	5.61294	5.48156	5.29646	1.8953	0	0	5.13093	4.82579	4.93734
YDR344C	0	0	0	0	0	0.526069	0	0	0.516015	0	0	0	0	0	0	0.485427	0	0	0	0	0	0	0	0	0	0
YDR345C	3.88753	4.00899	4.03914	4.32409	4.48993	4.5601	4.41143	4.20085	4.25248	3.90785	3.71918	3.92315	3.80116	3.51979	3.69377	3.71589	3.94579	4.21257	4.66505	4.32121	4.35332	4.0505	4.18428	4.26529	4.18269	4.33842
YDR346C	3.26303	2.75275	2.96532	2.62293	2.66221	2.88362	3.23879	3.56071	3.28096	2.19535	3.0197	2.848	2.48543	2.30159	2.91265	3.06178	2.94298	3.05485	3.21101	3.06523	2.79494	3.04264	2.93357	2.81558	2.64616	2.87774
YDR347W	1.93734	2.28983	2.07724	2.43829	1.7137	2.03562	1.93357	2.05658	2.24184	1.8953	2.56803	2.12433	2.16672	1.774	2.17632	1.78241	2.21412	1.10434	0.823749	1.13093	2.0036	1.95606	2.28983	1.07039	1.03562	1.46989
YDR348C	1.25096	1.74416	1.73552	1.47508	1.50589	1.37851	2.19535	2.0036	1.70044	1.44361	1.99277	1.04963	2.11103	1.12433	2.07382	1.91073	1.87971	0.575312	0.978196	1.14405	1.54102	2.11103	2.1177	1.68257	1.37851	1.08406
YDR349C	2.19219	2.01436	2.09761	2.23879	2.37016	2.26003	2.39232	2.22033	1.9855	2.11103	2.12102	2.18903	1.79077	1.9486	2.01078	1.87578	2.31034	1.59455	1.59932	1.58976	2.0635	2.20789	1.66903	1.11103	1.07724	1.67356
YDR350C	1.32193	1.18903	0.887525	0.722466	1.38957	1.22651	1.43296	1	1.07724	1.39506	1.13093	0.695994	1.47508	1.18903	0.85599	0.910733	0.83996	0.978196	1.12433	1.33914	1.0635	1.36177	1.03562	1.28096	1.59932	1.39506
YDR351W	1.68257	1.65535	1.80735	1.37851	1.03562	1.38957	1.87971	1.62293	1.42761	1.53107	1.23879	1.29866	1.848	1.31615	1.46467	1.65535	1.52607	0.978196	0.641546	1.02857	1.63227	1.65992	1.5008	1.09085	0.879706	1
YDR352W	1.34483	1.70044	1.39506	1.39506	1.53107	1.24489	1.774	1.76553	2.19849	1.04264	1.852	1.43296	1.5656	0.464668	1.69153	1.55582	2.16993	0.978196	0	0.565597	1.66903	1.40054	2.0036	0.799087	0.516015	0.485427
YDR353W	3.55213	3.46858	3.70266	3.1177	3.28836	3.07211	3.31615	3.3978	3.61589	2.32193	3.67807	3.07724	3.34625	1.61353	3.64616	3.23573	2.99095	1.5509	1.19535	0.782409	3.56194	3.1375	3.17951	1.68257	0.887525	1.75702
YDR354C-A	1.4957	0	0	0	0	0	1.38957	0	0	0	0	0	0	1.09085	0	0.9855	0	0	0	0	0.263034	0	0	0	0	0
YDR354W	1.59455	1.52105	1.5509	1.67356	1.45418	1.39506	1.68706	1.65992	1.98914	1.15704	1.74846	2.03562	1.48027	0.604071	1.68706	1.63227	1.62761	0.214125	0.713696	0.263034	2.19849	1.70929	1.80735	0	0.432959	0
YDR355C	0	0	0	0	0	0	0	0.831877	0	0	0.565597	0.526069	0	0	0.422233	0.863938	0.925999	0	0	0	0.0703893	0	0	0	0	0.632268
YDR356W	1.10434	0.9855	1.24489	0.555816	0.815575	0.475085	0.584963	1.20163	0.948601	0.432959	0.422233	0.799087	0.823749	0.516015	1.14405	1.01436	1.08406	0.594549	0.669027	0.214125	0.773996	1.09085	1.33342	0.378512	0.505891	0.189034
YDR357C	2.55827	2.21412	2.08066	2.60407	2.34483	2.56071	1.78241	1.91456	1.62761	3.10936	2.79286	2.73769	2.09424	2.86394	2.23573	1.5656	2.40871	1.88362	2.19849	2.80941	1.49057	2.33628	2.45943	1.61353	3.74416	2.70708
YDR358W	0.799087	0.704872	0.475085	0.847997	0.31034	0.526069	0.321928	0.286881	0.15056	1.27501	1.37851	0.815575	0.992768	0.799087	0.454176	0.83996	0.516015	1.45418	1.11103	1.05658	0.887525	0.687061	0.604071	1.09761	1.28096	0.918386
YDR359C	1.46467	1.79909	1.62293	1.66448	1.44361	1.36177	1.54102	1.32769	1.46989	1.03562	1.40054	1.19535	1.83592	1.27501	1.75702	1.58496	1.70044	1.22651	1.74846	0.970854	1.57531	1.92979	1.87971	1.52105	1.41684	1.48543
YDR360W	0.879706	0	1.80323	0	0.978196	1.37295	1.45418	0	0.62293	1.35614	0	0	0.678072	0	0	0	0.62293	0	0.0565835	0.201634	0	0	0.713696	0.516015	0	0.650765
YDR361C	2.08066	1.9855	2.30159	2.22033	2.32769	2.18269	2.68706	2.99639	2.9241	1.41684	1.87578	1.87971	1.95233	1.18269	2.25399	2.25701	2.23879	0.526069	0.659925	1.23879	1.67807	2.51602	2.21723	0.505891	0.31034	0.536053
YDR362C	0.85599	0.903038	0.516015	0.555816	0.978196	0.790772	0.773996	0.941106	0.687061	0.575312	0.526069	1.17632	0.790772	0.333424	0.389567	0.575312	0.124328	0.62293	0.782409	0.15056	0.584963	0.669027	0.807355	0.678072	0.378512	0.454176
YDR363W	0.933573	1.11103	0.565597	1.08406	1.28688	1.23266	1.49057	1.40599	0.933573	1.11103	0.9855	0.298658	1.53107	1.02857	1.33914	0.790772	1.04963	0.847997	1.37851	0.731183	1.23266	1	1.45943	1.01436	1.01436	1.47508
YDR363W-A	1.85599	2.79701	2.22959	2.54597	2.11437	2.50335	1.852	1.75702	2.45681	2.94673	2.25096	3.18428	3.37016	1.99639	2.84398	2.72247	2.27798	0.823749	1.02148	0	3.50335	1.95977	2.70266	0.799087	0.879706	0
YDR364C	1.33342	1.11103	1.62293	1.26303	0.903038	1.46467	1.57046	1.79909	1.4957	1.1177	1.9782	2.09761	1.89142	0.831877	1.42761	1.43296	1.65076	0.948601	1.04963	0.871844	1.1375	0.807355	0.565597	0.594549	0.790772	0.970854
YDR365C	2.45154	2.23879	2.57289	2.11103	1.92979	2.22959	3.10769	3.31034	2.80323	1.63227	2.54102	2.33628	1.93357	1.02148	2.28096	2.6017	2.8953	0.739848	0.464668	0.782409	2.31904	2.53356	2.29278	0.871844	0.799087	0.263034
YDR365W-A	0	0	0	0	0	0	0	0	0	0	0	0	0	0	0	0	0	0	0	0	0	0	0	0	0	0
YDR365W-B	0	0.863938	0.604071	1.13093	1.11103	0.333424	3.70044	2.06005	3.19219	0	3.44758	3.49057	3.78241	0	3.65992	3.04264	4.02414	0	1.21412	0	3.42358	3.41819	3.24184	0	0	0
YDR366C	2.12433	2.27501	2.51854	1.02148	2.07039	1.99639	1.42223	1.01436	1.76977	2.08406	1.774	1.4489	1.58496	2.41143	1.43296	1.89142	2.44361	2.15381	2.488	1.15704	1.91839	2.23573	1.12433	0.956057	2.26003	2.18587
YDR367W	1.70044	1.40054	1.60407	1.75702	1.33914	1.83996	2.27798	2.07382	1.67807	1.65992	2.04264	1.99277	1.83996	0.356144	2.08746	1.73118	1.43296	0.356144	0	0.432959	2.06005	1.97453	1.59932	0.344828	0	0
YDR368W	1.88362	2.32481	1.848	2.47249	1.65076	1.99639	1.58976	1.59932	1.34483	2.0036	2.13093	2.36737	2.1375	1.54597	2.06005	1.81147	1.47508	1.25096	0.83996	0.9855	1.95606	1.98914	1.93734	0.956057	0.516015	1.0072
YDR369C	0.910733	0.344828	0.669027	0.669027	0.992768	0.773996	0.485427	0.367371	0.565597	0.823749	0.516015	0.895303	0.887525	0.695994	0.790772	0.713696	0.189034	0.879706	0.641546	0.687061	0.83996	0.411426	0.941106	0.62293	0.298658	0.516015
YDR370C	1.52607	1.37851	1.11103	1.10434	0.918386	0.879706	1.0635	1.18903	1.52607	0.678072	1.33342	0.978196	0.879706	0.344828	1.07724	1.16993	1.33342	0	0	0.422233	1.25701	1.19535	1.21412	0.176323	0	0
YDR371C-A	0	0	0	0	1.20163	0	0	0	0	1.29278	0	0	1.30451	1.19535	0	0	0	0	0	0	0	1.37851	1.4489	0	0	0
YDR371W	0.62293	1.38405	1.27501	1.45418	1.38405	0.970854	1.14405	0.790772	1.18269	1.31615	1.37851	1.89142	1.17632	1.22033	1.46989	1.05658	0.871844	0.871844	0.565597	0.669027	1.1375	0.948601	1.31034	0.83996	0.831877	0.163499
YDR372C	2.54844	2.54102	2.20789	1.926	2.33342	2.86592	2.5435	2.61589	2.54597	2.49825	2.41954	2.14731	2.36177	2.45681	2.61117	2.50843	2.49313	1.1635	2.58015	1.8679	2.13422	2.58976	2.55827	1.52105	1.46467	1.5008
YDR373W	2.0072	2.62059	2.31904	2.27202	2.67807	2.12433	2.64847	2.14731	2.18903	1.96347	2.45418	2.64386	2.33342	2.46728	2.15056	0.933573	1.87184	0.731183	2.32193	1.61824	1.99277	2.34199	2.19535	1.37295	1.82782	1.24489
YDR374C	0	0	0	0.275007	0	0	0	0.275007	0.263034	0.286881	0	0	0	0.263034	0	0	0	0.485427	1.38405	1	0.298658	0	0	0.823749	1.3505	1.40599
YDR374W-A	0.903038	1.98914	0	0.85599	0	0	1.852	1.37295	0.807355	1.42223	0	1.23266	1.73552	1.69599	1.46989	1.63227	1.34483	0	1.60881	0.963474	0.895303	2.20477	0.941106	0.799087	0.879706	0
YDR375C	0.933573	1.02148	0.970854	1.4957	1.28688	1.45943	1.32769	1.24489	1.02857	1.37851	0.575312	1.1177	1.45943	1.35614	1.15704	0.978196	1.22033	1.4489	0.773996	0.992768	1.40054	1.09085	1.37295	0.713696	0.669027	0.748461
YDR376W	1.26303	1.59455	1.31034	1.42223	1.37851	1.52105	1.16993	1.01436	1.35614	1.14405	1.41143	0.895303	1.31615	1.28688	1.09085	1.15704	1.44361	0.454176	0.575312	1.25096	1.5509	1.38957	1.30451	1.04264	0.963474	1.0072
YDR377W	2.96347	3.01436	1.37851	2.86196	2.75702	2.81967	2.0036	3.31034	2.08406	2.21101	2.09085	3.19692	2.81967	1.19535	2.48285	2.6893	2.80529	1.87184	1.87184	2.35896	1.69599	2.72901	2.52857	3	2.42761	2.14078
YDR378C	2.87971	2.03562	1.54597	1.42223	0.903038	1.77821	1.8953	1.79494	2.28983	1.85599	3.29425	1.92979	2.08406	2.28983	0.941106	1.96717	1.37851	0	2.07039	0.992768	0.925999	2.95791	2.53107	0	1.85997	0.863938
YDR379C-A	1	1.43829	1.04264	0.948601	0.970854	1.48027	1	0.933573	2.15056	1.95977	1.65992	0	0.918386	0.895303	0	1.38405	0	0	1.12433	1.67356	1.57531	1.80323	1.63691	0.887525	1.96717	1.49057
YDR379W	0.687061	0.941106	0.773996	0.85599	0.970854	0.970854	1.0072	1.11103	1.25701	1.27501	0.847997	0.790772	1.09761	0.941106	1.11103	0.941106	1.09085	0.505891	0.632268	0.669027	0.485427	0.963474	1.04264	0.799087	0.545968	0.516015
YDR380W	1.05658	1.0072	1.09761	1.19535	1.34483	1.39506	1.55582	1.05658	1.01436	1.75702	1.51602	1.5008	1.64155	1.46467	1.40054	0.895303	1.03562	0.887525	1.0072	0.773996	1.37851	1.48027	1.01436	1	0.604071	1.04963
YDR381C-A	1.21412	1.92979	0.765535	1.15056	1.81147	1.46467	1.21412	1.1375	1.09085	1.53605	0.773996	3.02326	2.17632	1.93357	2.32193	1.86394	1.96347	1.11103	1.73118	0	1.848	1.0635	1.25701	1.41684	0.713696	1.48027
YDR381W	3.65764	3.51602	2.99458	2.4957	3.13586	2.59455	3.19377	3.5656	3.34341	1.76977	3.86295	4.16912	3.70487	2.16993	3.84298	3.53232	3.59335	2.51096	2.93546	3.15381	3.64039	3.57652	3.82985	3.16027	2.94111	2.31615
YDR382W	6.48382	6.46058	6.29462	6.45516	6.38215	6.30761	6.49137	6.46254	6.57939	5.61765	6.47573	6.38681	6.4261	5.05788	6.55474	6.42928	6.69711	3.41278	3.17951	3.20945	6.30122	6.46728	6.39232	3.27352	2.93168	2.96717
YDR383C	0.918386	1.0072	0.704872	0.632268	0	1.04264	1.31034	0.85599	0.321928	0.367371	0	0.545968	0.847997	0.321928	0.678072	1.13093	0	0.333424	0	0	0.669027	0.321928	1.16993	0	0.367371	0.344828
YDR384C	1.18903	1.0635	1.65992	1.64155	0.978196	1.09761	1.18903	1.62761	1.33914	0.799087	1.67807	1.12433	1.4957	0.286881	1.73552	1.28096	1.09085	0.286881	0.925999	0.641546	1.70929	1.64155	1.52607	0.516015	0	0.941106
YDR385W	5.8301	5.97384	5.93852	5.66988	5.60585	5.92955	6.1811	5.79155	5.73091	5.09972	5.6907	5.91193	5.92267	4.08491	5.87135	5.95907	5.8802	2.49313	2.76765	2.63459	5.91289	5.58796	5.90617	2.71589	1.9855	2.43563
YDR386W	0.62293	0.545968	0.545968	0.678072	0.695994	0.659925	0.815575	0.263034	0.250962	0.275007	0.555816	0.422233	0.565597	0.641546	0	0.604071	0.650765	0.815575	0.594549	0.555816	0.275007	0.782409	0.298658	0.713696	0.790772	0.831877
YDR387C	0.799087	1.03562	0.333424	0.422233	0.432959	1.14405	0.695994	0.739848	0.613532	0	0.613532	0	0.823749	0.713696	0.321928	0.757023	0	0.411426	0.367371	0.189034	0.454176	0.137504	0.722466	0.389567	0.31034	0.536053
YDR388W	2.23879	2.39506	2.38681	2.42223	2.45943	2.30743	1.89142	2.29278	2.26303	2.43296	2.56803	2.4957	2.4489	1.73552	2.45681	2.51096	2.1375	1.09085	1.23266	1.52607	2.17951	2.36457	2.38128	1.29278	1.07724	1.3505
YDR389W	1.67807	1.80735	2.11103	1.852	2.13422	1.852	1.76553	1.75702	2.01792	2.20789	2.09424	2.08406	1.852	1.52607	2.0635	1.77821	1.80323	1.76129	1.44361	1.02148	1.66448	1.848	2.14405	1.51096	1.14405	1.79077
YDR390C	1.32769	1.25096	1.4957	1.0635	1.51096	1.54597	1.5008	1.24489	1.59932	0.782409	1.32769	1.22033	1.34483	1.45943	1.51096	1.53605	1.66903	0.815575	0.815575	0.669027	1.49057	1.73118	1.09085	0.863938	0.389567	0.910733
YDR391C	1.15056	1.848	1.55582	1.82375	1.73552	1.23879	0.378512	0.632268	1.03562	1.60881	0.731183	0	1.0635	1.74416	1.1635	0.575312	1.38957	2.33056	2.40871	2.41684	1.32769	1.7137	1.19535	2.28096	2.27501	2.36177
YDR392W	1.96347	1.15704	1.0635	1.10434	1.25096	0.941106	0.695994	0.641546	0.613532	1.13093	0.286881	0.400538	1.19535	1.27501	1.41684	1.31615	1.4957	0.443607	0.31034	0.925999	1.15056	0.226509	0.722466	0.432959	0.847997	0.807355
YDR393W	1.14405	0.333424	0.565597	0.765535	0.782409	0.85599	0.815575	0.757023	0.831877	0.790772	1.09761	0.956057	1.31034	0.176323	1.04963	0.978196	1.04963	0	0.773996	0.411426	0.807355	0.704872	1.08406	0.713696	0.201634	0.632268
YDR394W	2.80323	2.43563	2.65306	2.33056	2.53107	2.33056	2.58496	2.65076	2.32769	2.61353	2.51096	2.45681	2.37295	2.20163	2.25096	2.24793	2.54597	1.18903	1.62761	0.910733	2.53356	2.36457	2.43829	1.8953	1.35614	1.53605
YDR395W	2.20477	2.47249	2.7137	2.4489	2.0321	2.28096	2.73985	2.77189	2.79286	1.91456	2.61589	2.58976	2.49313	1.51096	2.62761	2.68482	2.74846	1.18269	1.18269	0.903038	2.47508	2.45418	2.58736	1.29866	0.933573	0.9855
YDR396W	0.85599	1.51602	1.91456	2.07724	2.24793	0	0	2.06005	0	1.63227	3.01078	1.83592	2.16993	0	2.31615	1.29278	1.08406	0	1.02148	0	2.28688	2.31615	1.22033	0	0	1.12433
YDR397C	1.04963	0	0	0	0	2.19219	1.58496	0	2.9782	0	0	1.43296	0	1.19535	0	2.05311	1.49057	1.21412	0	1.07039	0	0	1.40054	2.26604	2.13422	0
YDR398W	2.20789	2.3978	2.09085	2.21412	2.3978	1.9782	3.02148	2.76553	2.93734	1.60881	2.39232	2.75702	2.28983	1.29866	2.52105	2.41954	2.848	0.454176	0.321928	0.555816	2.51854	2.54844	2.33342	0.704872	0.495695	0.903038
YDR399W	3.49697	3.32769	3.02326	3.5097	3.11603	3.79597	4.09085	4.21101	4.19849	2.84398	3.42089	3.08066	3.5373	2.9279	3.77505	3.89918	3.62527	2.53854	2.89336	2.80323	3.20945	3.25096	3.18903	3.3147	3.18269	3.04789
YDR400W	1.70044	1.70929	1.65992	1.32769	1.35614	1.18903	1.87184	1.60881	1.79077	1.74846	1.68257	1.81967	1.90304	1.03562	1.7137	1.9222	2.14731	0.238787	0.565597	0.925999	1.4957	1.75702	2.08066	0	0.669027	0
YDR401W	0	0.411426	0.226509	0	0	0.575312	0	0	0.356144	0.454176	0	0	0.189034	0	0	0	0.422233	0.565597	0	0	0	0	0.15056	0	0.214125	0
YDR402C	0	0	0.31034	0.475085	0.485427	0.263034	0.356144	0.333424	0.464668	0	0.545968	0	0.263034	0.782409	0.189034	0.536053	0	0.263034	0.584963	0.695994	0	0	0.765535	0.443607	0.286881	0.594549
YDR403W	0.464668	0.411426	0.344828	0.443607	0.575312	0.298658	0	0.298658	0.526069	0.895303	0.356144	0.263034	0	0.286881	0.176323	0.389567	0.298658	1.848	2.0072	1.87578	0.321928	0.15056	0.176323	3.0993	2.92029	2.95047
YDR404C	1.9855	1.65992	2.56316	1.35614	2.21101	1.86394	2.38405	1.88362	2.6017	1.15056	2.47508	2.78241	2.46467	1.49057	1.99639	2.13422	2.12102	0.799087	0	1.51096	2.1177	2.47249	2.55827	1.04963	0.863938	1.54102
YDR405W	1.22651	0.933573	1.70487	1.31034	1.60407	2.19535	1.52105	1.67356	1.38405	1.19535	1.10434	0.871844	1.28096	1.38405	1.39506	1.5509	1.74846	1.26903	1.17632	0	1.75702	1.78241	1.09085	1.36737	1.19535	0
YDR406W	0.344828	0.871844	0.879706	0.687061	0.748461	0.669027	0.650765	0.604071	0.722466	0.713696	1.22651	0.863938	1.15056	0.722466	0.956057	1.1177	0.863938	1.65076	1.65076	1.3505	1.0072	0.910733	1.08406	1.48027	1.79909	1.74846
YDR406W-A	0.978196	0.871844	1.02148	0	0	0	0	0	0	1.52105	1.03562	0	0.903038	0.871844	0	0	1.44361	0	1.10434	0	0.970854	0.85599	1.02148	0	1.52607	0
YDR407C	1.03562	1.20163	1.38405	1.1177	1.07039	1.05658	0.83996	0.85599	1.15056	1.11103	1.33914	1.59932	1.42761	0.925999	1.43296	1.09761	1.04963	0.400538	0.454176	0.226509	1.35614	1.26303	0.918386	0.575312	0.201634	0.31034
YDR408C	1.22033	1.57531	1.03562	1.34483	1.53605	1.9855	1.99639	1.64155	2.14405	1.69599	2.08066	1.34483	0.378512	0.887525	1.74846	1.97453	1.74416	1.46467	1.90304	1.0635	1.57046	2.01078	1.63227	1.26303	0.400538	0.925999
YDR409W	0.748461	0.970854	1.07724	0.871844	1.28688	1.09761	1.18903	1.20163	1.15704	0.903038	1.20163	1.03562	1.09761	0.978196	1.20163	0.978196	1.09085	0.731183	0.978196	0.575312	0.863938	0.956057	0.963474	1.09761	0.731183	0.748461
YDR410C	0.669027	1.46989	0.956057	1.24489	1.09085	1.36737	1.31034	1.05658	1.59932	0.887525	1.37851	0.941106	0.83996	0.321928	2	1.75275	1.02857	0	0.432959	0	1.1177	1.15704	1.35614	0.321928	0	0.344828
YDR411C	2.09424	1.62761	1.32769	1.70487	1.45943	1.82782	0.863938	1.31034	1.03562	1.5656	1.21412	1.17632	1.75275	1.54597	1.29278	1.10434	1.57531	1.05658	1.1375	0.739848	1.26903	1.59932	1.9222	1.02148	0.475085	1.07724
YDR412W	1.33914	1.20163	1.38405	0	1.96717	1.8953	2.47768	3.02148	1.85599	0	1.40599	1.74846	1.8953	0	2.0321	1.15056	2.46467	0	1.27501	0.411426	1.32769	1.81967	2.07382	0	0	0
YDR413C	2.63923	2.36177	1.5656	2.63227	0.389567	0.970854	0.378512	0	2.53107	1.48543	2.07382	1.9486	1.72247	0.970854	1.51096	1.47508	0	0.411426	0	0	2.10769	1.7866	1.33914	0.704872	1.0635	0.422233
YDR414C	0.970854	1.20789	0.85599	0.613532	0	1.24489	1.10434	0.903038	1.31034	0.238787	0.495695	1.31034	0.748461	0.411426	0.659925	1.42761	0.887525	0.226509	0.298658	0	0.650765	1.54102	0.85599	0.400538	0.641546	0.226509
YDR415C	1.31615	1.36737	1.24489	1.02148	1.72247	1.40599	0.799087	0.879706	0.847997	1.16993	1.26303	0.367371	0.871844	0.214125	0.641546	1.02857	0.9855	0.411426	0.722466	0.263034	1.07039	0.545968	0.669027	0.389567	0.238787	0.422233
YDR416W	0.485427	1.0072	0.879706	1.30451	0.687061	0.941106	1.18269	1.0072	0.910733	0.201634	1.1375	0.9855	0.773996	0.422233	0.970854	0.713696	0.704872	0.432959	0.454176	0.333424	1.12433	0.992768	0.807355	0.678072	0.298658	0.367371
YDR417C	1.44361	2.38128	1.72683	2.15704	2.19219	1.82375	0	0	0	0	0	0	1.90304	0	0	1.70044	3.37434	0.333424	0	0	2.67807	2.40599	2.53605	0	0	1.27501
YDR418W	5.82094	5.80193	6.05159	5.52168	5.84197	5.83517	6.1639	6.27146	6.04199	4.66959	6.0813	6.08023	5.88557	3.34767	6.01837	5.81352	5.90183	1.8679	2.28392	1.1177	6.06286	5.71452	5.99027	1.79494	2.05311	2.29572
YDR419W	1.05658	1.25701	0.422233	0.485427	0.389567	0.903038	0.903038	0.475085	0.879706	0.790772	0.555816	0.584963	1.04264	0.454176	0.731183	0.831877	0.739848	0.250962	0.321928	0.871844	1.04963	0.925999	0.650765	0.344828	0.604071	0.137504
YDR420W	2.02857	1.84398	2.15381	1.96717	1.98914	1.95606	2.33628	2.42223	2.22342	2.02503	2.01436	2.22033	2.09761	1.62761	2.01436	2.22342	2.14078	1.0635	1.29866	1.31034	2.05311	1.93734	2.18903	1.27501	1.03562	1.52105
YDR421W	0.443607	0.632268	0.613532	0.545968	0.918386	0.650765	0.713696	0.669027	0.516015	0.918386	0.887525	1	0.970854	0.748461	0.790772	0.704872	0.650765	1.04963	1.0072	0.773996	0.773996	0.555816	1.04264	0.731183	1.21412	1.02857
YDR422C	1.41684	1.36177	1.1635	1.25701	1.18903	1.36177	1.45943	1.64616	1.28096	1.33914	1.62293	1.02148	1.44361	1.15056	0.887525	1.62293	1.31034	0.85599	0.575312	0.454176	1.26303	0.978196	0.910733	0.641546	0.575312	0.748461
YDR423C	1.01436	0.903038	1.28096	1.26903	0.565597	0.678072	1.23266	0.941106	0.526069	0.9855	0.632268	1.20789	0.807355	0	1.43829	0.748461	0.925999	0.378512	1.58015	1.07724	1.50589	0.505891	1.37851	1.36177	0.9855	1.33914
YDR424C	1.81558	2.75061	2.18587	1.73552	2.72465	3.08576	2.94673	2.26604	2.75702	3.1811	1.8953	2.90497	2.80529	1.95606	2.96347	0.739848	2.44361	1.68706	2.30743	1.50589	1.80323	2.37295	3.1635	2.18269	1.38957	2.01436
YDR425W	0.286881	0.807355	0.604071	0.584963	0.790772	0.748461	0.632268	1.09085	0.555816	1.11103	0.432959	0.695994	0.565597	1.44361	0.495695	0.400538	0.823749	1.11103	0.505891	1.05658	0.978196	0.641546	1.07039	0.933573	1.1177	0.887525
YDR426C	0.669027	0	1.94486	0.678072	1.09085	0	0.669027	1.29278	0	0	0	0.378512	0.659925	0.879706	0.847997	0.201634	0	0	1.15056	0.722466	0.669027	0.941106	0.933573	0.137504	0	0.286881
YDR427W	2.33914	2.5008	1.69599	2.84599	2.17951	2.47508	2.17632	2.37016	2.1635	2.13422	2.42492	2.18269	2.73552	1.70929	1.9486	2.31034	2.37851	0.695994	1.02857	1.11103	2.41954	2.42761	2.23573	1.13093	1.52607	1.45943
YDR428C	1.65992	1.38405	1.94486	1.45418	1.61353	1.95977	1.53107	1.30451	0.757023	1.61824	0.903038	1.16993	1.5509	1.11103	1.24489	1.32769	1.85599	0.31034	0	0.378512	1.04963	1.48027	1.43296	0.748461	0.604071	0.790772
YDR429C	3.39094	3.18428	3.49825	3.70929	3.58616	3.52482	3.7866	3.76341	3.89239	2.56803	3.37851	3.54844	3.17153	1.86394	3.44228	3.35755	3.29572	1.59932	1.89142	1.26303	3.40871	3.51223	3.96162	0.722466	1.89918	1.73118
YDR430C	1.93357	1.26903	1.66903	1.37295	1.85599	1.73552	1.67807	1.78241	1.58496	1.44361	1.43829	1.91073	1.7866	0.910733	1.62761	1.62761	1.77821	0.565597	0.918386	1.03562	1.72683	1.7137	1.66448	0.992768	0.731183	1.04264
YDR431W	0	0	0	0	0	0	0	0	0.704872	0	0	0	0	0	0	0	0	0	0	0	0	0	0	0	0	0
YDR432W	3.7137	3.38543	3.07382	2.57046	3.0036	2.79909	3.86691	3.87676	3.66903	2.05311	3.58496	3.41819	3.51475	1.97085	3.68594	3.50843	3.49825	2.17951	2.05311	2.0072	3.64155	3.52482	3.31325	2.22033	1.90689	2.43829
YDR433W	1.16993	1.77821	1.64155	0	0	0	1.46989	1.45418	1.25096	1.39506	0	2.39506	0	1.774	1.28688	1.68706	1.49057	0	0	0.344828	2.0635	2.13093	1.67807	0	0	0.847997
YDR434W	1.7866	1.21412	1.46989	1.80735	1.5656	1.90689	1.72683	1.19535	1.77821	1.98914	1.80735	1.58015	1.66903	1.40599	1.79909	1.87971	1.5509	1.37295	0.933573	1.3505	1.82375	1.95606	1.39506	1.33342	1.31615	1.78241
YDR435C	0.713696	0.238787	0.739848	0.83996	0.85599	0.815575	0	0.250962	1.18903	1.28096	1.10434	0.992768	1.09761	0.632268	0.516015	0.748461	0.807355	0.956057	1	0.298658	1.03562	0.765535	1.36177	0.443607	0.863938	0.659925
YDR436W	0.823749	0.863938	0.687061	0.773996	1.07039	0.956057	0.970854	0.687061	0.226509	1.36177	1.02857	0.536053	0.333424	1.21412	0.475085	0.823749	1.33914	1.79077	1.60407	1.30451	0.815575	0.847997	1.07724	2.02857	1.774	1.88753
YDR437W	0	0	1.07724	0	0.584963	0	0	0	1.23266	1.32769	0	0	0.555816	0	1.04264	0	0.545968	0.545968	0.695994	0.650765	1.02857	0.516015	0	0	0	0
YDR438W	0.464668	0.565597	0.263034	0.903038	0.238787	0.584963	0.807355	0.594549	0.978196	0.62293	0.85599	0	0.584963	0.400538	1.09761	0.378512	0.584963	0.411426	0	0.275007	0.799087	0.695994	1.13093	0	0.238787	0.887525
YDR439W	1	0.594549	1.04264	0.799087	1.10434	1.28096	1.1375	0.933573	0.895303	0.970854	1.20163	1.1635	1.38405	0	1.01436	1.19535	1.04264	0.773996	0.31034	0.910733	0.992768	0.871844	1.31034	0.422233	0.475085	0.62293
YDR440W	1.04264	1.14405	1.52105	0.286881	1.1635	0.505891	1.19535	1.12433	1.0072	0.748461	0.815575	0.933573	0.963474	0.687061	0.963474	0.555816	0.871844	0.495695	0.757023	0.176323	1.26303	1.04963	1.08406	0.485427	0.422233	0.613532
YDR441C	2.42761	2.52105	1.9782	1.9782	2.65764	2.29278	2.52607	2.51096	2.34767	1.71809	1.83592	2.02503	2.73769	2.44095	2.44095	2.06695	2.38128	2.56071	2.24489	1.66448	2.41143	2.30743	2.37573	2.59216	2.27501	2.82985
YDR442W	1.10434	0.773996	0	0.956057	0	0	0	0.238787	0.739848	0.422233	0	0	0.400538	0.432959	0.201634	0	0.823749	0	0	0	0	0	1.05658	0	0.632268	0
YDR443C	1.07039	0.879706	1.29866	1.29866	1.12433	1.15704	1.25096	0.887525	1.0635	1.20163	1.12433	1.3505	0.765535	1.08406	1	1.17632	0.757023	1.15056	1.0072	0.704872	1.26903	0.963474	1.21412	1.0635	1.07724	0.992768
YDR444W	0.925999	0.687061	0.799087	0.575312	0.815575	0.918386	0.83996	1.23879	0.823749	0.137504	1.04963	0	0.918386	0.333424	0.485427	0.815575	1.09761	0.687061	0.367371	0.31034	0.910733	0.992768	0.713696	0.111031	0	0.62293
YDR445C	0	1.5509	0	0.941106	0	0	0.632268	0.632268	0	0.604071	0	0.948601	0	0	0	0.263034	0	0.565597	0.443607	1.14405	0.62293	0	0.594549	0	0.613532	0
YDR446W	0	0.263034	0	0	0	0	0	0	0	0.536053	0	0.443607	0	0	0	0	0.263034	1.60407	0.632268	0.321928	0	0.250962	0	0.831877	0.925999	1.03562
YDR447C	4.93546	4.93923	5.33557	5.12184	5.17871	4.72465	5.15299	5.17672	5.30816	3.73552	5.30852	5.75302	5.26903	3.23573	5.32553	5.43496	5.45648	1.33342	0.713696	0.713696	4.96255	5.16631	5.22882	2.1177	2.28096	1.85599
YDR448W	1.37295	0.85599	0.739848	1.12433	0	0.516015	0.963474	1.29278	1.23879	1.15056	1.1375	1.98185	1.58015	0.748461	0.978196	0.594549	0.9855	0.879706	0.807355	1.36177	1.4489	1.51096	1.32769	1.22651	1.05658	0.895303
YDR449C	1.87578	1.92979	1.4957	1.45418	1.40599	1.5656	2.25096	2.36177	2.03562	0.536053	2.60407	1.96717	1.63227	1.22651	1.82375	2.0072	2.0635	0.871844	1.07724	0	2.23879	1.68257	2.04963	0.83996	0.378512	0.773996
YDR450W	6.28651	6.20203	6.39643	6.09761	6.01235	5.96924	6.4353	6.22805	6.28891	4.65478	6.45796	6.25626	6.44725	3.66562	6.76368	6.13196	6.35421	2.01078	2.65764	2.47508	6.25248	6.14975	6.27501	2.44626	1.86394	2.35332
YDR451C	0.475085	1.22651	0.505891	0.443607	0	0.765535	1.12433	0.782409	1.23266	0	0.713696	0.687061	0.432959	0.422233	1	0.555816	1.62293	0.226509	0	0.286881	1.45943	1.20789	1.29278	0	0.650765	0.443607
YDR452W	2.33914	1.81147	1.9222	1.78241	1.69153	1.74416	2.1177	2.25701	1.91839	1.60881	2.27202	1.81147	1.8953	1.15056	2.02857	1.78241	1.61353	1.16993	1.20789	1	1.72683	1.9486	1.79077	1.18903	1.12433	1.0072
YDR453C	0	0.948601	1.11103	0	0.765535	0.411426	0.443607	0.731183	0.704872	1.63691	0	0.641546	0.722466	1.35614	1.07724	1.46467	0.713696	1.83592	0.895303	2.07039	0	0.378512	0.464668	0.695994	1.64155	1.57531
YDR454C	3.55582	3.7126	3.36877	3.62644	3.44493	3.40327	3.17792	3.72356	3.48543	2.7866	3.74631	3.75168	3.35755	2.56803	3.61706	3.21878	3.79286	1.0072	2.20477	1.63227	3.90977	3.74524	3.1177	1.84398	1.51602	1.25701
YDR455C	0.124328	0	0	0	0.286881	0	0.807355	0	0	0	0.298658	0	1.67356	0	0	0.790772	0	0	0.650765	1.32193	0	0	0	0	0	0
YDR456W	1.65535	1.83996	1.61353	1	1.14405	1.40054	1.20163	1.18903	1.41684	1.71809	1.66903	1.94111	1.49057	1.25701	1.33914	1.80735	1.22651	0.367371	1.13093	0.189034	1.83188	1.33342	1.60881	0.863938	0.704872	0.137504
YDR457W	1.92979	1.95233	1.87184	1.85997	1.79909	1.66448	1.98914	1.9855	2.03562	1.75702	1.88362	1.98914	1.83188	1.65076	1.8679	1.95977	1.93357	0.831877	0.941106	0.62293	2.08406	1.9782	1.96717	0.941106	0.863938	0.739848
YDR458C	1.75702	0.910733	1.27501	1.58496	1.36737	1.1375	1.1635	1.32193	1.64155	0.83996	1.35614	1.54102	1.19535	0.847997	2.01078	1.36177	1.0635	1.12433	1.22651	0.422233	1.60407	0.748461	1.66448	0.687061	0.584963	0.356144
YDR459C	0.641546	0.400538	0.9855	0.594549	0.918386	0.871844	0.799087	1.0072	0.565597	1.04963	0.847997	1.10434	0.731183	0.214125	0.956057	0.378512	0.722466	0.722466	0	0.263034	0.632268	0.941106	0.669027	0.214125	0	0.226509
YDR460W	0.286881	0.948601	1.10434	1.1375	0.871844	1.11103	1.76129	0.669027	0.641546	1.02857	1.63691	1.74416	0.831877	0.250962	1.46467	1.15056	1.63691	0.823749	0.594549	0.963474	1.04963	0.782409	1.24489	0.632268	0.275007	0.669027
YDR461C-A	0	0	1.02857	0	0	0	0	1.48543	1.42761	0	1.64616	1.33914	2.43563	0	1	1.75702	0	0	0	1.05658	0.9855	0.863938	1.02857	0	0	1.48027
YDR461W	3.60881	3.02857	1.9855	5.0009	4.79233	4.69766	2.72028	2.60644	1.76553	4.0993	2.81558	0	1.80735	3.94392	2.73769	2.95047	1.79494	3.43962	3.44361	0	0	2.99277	1.98185	3.01436	2.68032	1.81967
YDR462W	1.31615	1.18269	1.63227	1.25096	1.27501	1.68706	1.31615	1.49057	1.18903	0.970854	1.38405	2.02857	1.68706	0	0.584963	1.58015	1.67356	1.20789	1.1177	1.39506	0.9855	1.1635	1.36177	1.17632	1.28688	1.23266
YDR463W	1.37295	1.49057	1.69599	1.43829	1.59455	1.40599	2.31325	1.42761	1.98185	0.815575	1.58496	1.50589	1.64616	1.09761	2.07724	1.69153	1.52105	1.18903	1.35614	1.0072	1.68706	1.81967	1.81147	1.64155	1.18903	0.970854
YDR464C-A	0.948601	0	1.51602	0	2.16672	0	2.18903	1.65535	0	0	0	0	2.20789	0	0	0.925999	0.823749	2.04264	0	0	0	0	0.823749	0	0	0
YDR464W	1.46467	1.38405	0.9855	1.09085	1.39506	1.12433	1.49057	1.32769	1.53605	0.963474	1.28096	1.25701	1.12433	0.722466	1.58976	1.17632	1.37851	0.516015	0.641546	0.495695	1.39506	1.48543	1.61353	0.748461	0.545968	0.713696
YDR465C	2.01078	2.23879	1.72683	2.23879	2.22959	2.19849	2.42223	2.3978	2.69377	0.85599	1.96347	2.29278	2.15381	1.20163	2.1375	2.08066	2.23266	0.799087	0.263034	0.799087	2.61824	2.07039	2.34199	0.887525	0.214125	0.378512
YDR466W	1.07724	0.847997	1.53605	1.13093	0.847997	0.799087	1.37295	1.5509	1.37851	0.678072	1.48027	1.45418	1.54597	0.62293	1.54597	1.45418	1.59455	0.713696	0.918386	0.659925	1.46467	1.46467	1.28688	0.250962	0.389567	0.495695
YDR467C	1.74416	1.37295	0.992768	0	0	0	0.765535	0	1.58496	1.51096	1.75275	1.73118	1.70487	0.992768	0	1.24489	0.526069	1.30451	0.863938	1.33914	0.389567	1.09761	0	0	1.15056	0
YDR468C	2.26604	1.65992	1.73985	1.97453	2.0072	2.03914	1.94486	1.10434	2.41954	1.15056	1.89918	1.30451	1.93734	1.0635	1.95977	1.59932	1.69599	0.641546	1.99277	1.4489	2.04614	1.63227	1.41684	0.613532	1.50589	1.10434
YDR469W	1.1635	2.05658	1.20789	1.53605	1.12433	0.454176	1.95606	1.52105	1.79494	1.57531	2.03914	1.18269	2.33342	1.26903	1.16993	2.10434	1.4957	0.443607	0.565597	1.23266	0.85599	1.60881	1.45418	1.02857	1.58015	1.08406
YDR470C	0.863938	1.33342	1.0072	1.18269	1.28688	1.43829	1.0635	1.16993	1.19535	0.613532	0.669027	0.713696	1.15056	0.765535	1.33914	0.632268	0.443607	0.163499	0.400538	0.536053	1.23266	1.01436	1.10434	0.432959	0.485427	0.454176
YDR471W	5.15056	5.13011	5.04701	4.72901	4.66107	4.67976	5.26003	5.1534	5.1375	3.44493	4.9991	5.10894	5.20124	2.71589	5.2384	5.38647	5.04483	1.54102	2.26903	1.75275	5.15178	5.01926	4.96486	1.24489	1.85599	1.30451
YDR472W	1.45418	1.42761	2.14078	1.37851	1.12433	1.3505	1.1635	1.36737	1.31615	1.13093	1.22651	1.33914	1.8679	0.887525	1.46467	0.678072	1.57046	0.526069	1.1177	0.85599	1.7866	1.79494	1.74416	0.879706	1.42223	1.59455
YDR473C	0.910733	0.910733	0.948601	1.15056	1.4957	0.941106	1.38405	0.739848	0.584963	0.773996	0.704872	0.933573	1.03562	0.910733	1.02857	0.773996	1.42761	0.722466	1.02857	0.713696	1.11103	0.887525	0.948601	0.992768	0.992768	0.731183
YDR475C	0.62293	0.895303	0.925999	0.948601	1.02857	0.757023	0.62293	0.992768	0.948601	0.536053	1.1177	0.879706	1.16993	0.613532	0.555816	0.807355	0.970854	1.36177	1.29866	1.23879	0.545968	1.11103	0.411426	1.43829	1.36737	1.22651
YDR476C	1.18269	0.344828	2.0036	1.29866	0.933573	1.26903	1.53605	1.4489	0.863938	1.5008	2.25096	1.5656	1.93734	1.0635	1.37851	1.33342	1.5656	1.25701	1.08406	1.25701	1.80735	1.36737	1.58496	1.22651	0.687061	0.650765
YDR477W	1.66448	1.59932	1.76553	1.58496	1.70929	1.95977	2.04614	1.41684	2.1177	1.66903	1.68706	1.94111	1.59932	1.36737	1.94486	1.70044	1.87578	0.650765	0.594549	0.555816	1.87578	1.91839	1.43829	1	0.604071	0.910733
YDR478W	1.05658	1.15704	1.33914	1.58496	1.02148	1.19535	1.05658	0.411426	1.79909	0	1.56071	0.641546	0.978196	0.695994	0.790772	1.11103	1.18269	0.963474	0.887525	0.83996	0	0.678072	1.33342	0	1.26303	1.20789
YDR479C	0.695994	0.963474	1.12433	1.09761	0.871844	1.07039	1.51602	1.0072	0.970854	0.773996	1.1375	1.54597	1.07724	0.799087	0.807355	0.584963	0.731183	0.9855	1.01436	1.15056	0.895303	0.941106	1.5656	0.956057	0.31034	1.0072
YDR480W	0.895303	1.07039	0.545968	0.485427	0.275007	0.475085	0.895303	0.475085	0.948601	0	1.1177	1	0.475085	0.250962	1.0635	0.757023	0.815575	0.650765	0.321928	0.31034	0	0.62293	0.748461	0.443607	0.704872	0
[truncated: 5,132 more rows]

## Sheet: cdc20-1 (Figure 3A,B)
	WT 2 Hour	WT 4 Hour	WT 6 Hour	WT 9 Hour	cdc20-1 2 Hour	cdc20-1 4 Hour	cdc20-1 6 Hour	cdc20-1 8 Hour	cdc20-1 9 Hour
Gene ID	d8486.64.WT.2h	d8487.64.WT.4h	d8488.64.WT.6h	d8489.64.WT.9h	d8490.64.20.1.2h	d8491.64.20.1.4h	d8492.64.20.1.6h	d8493.64.20.1.8h	d8494.64.20.1.9h
15S_rRNA	1.85599	1.72683	1.87971	1.64616	3.03914	3.3799	3.32337	3.0635	4.25701
21S_rRNA	2.46728	2.57531	2.49313	2.58976	3.51979	4.01346	4.14649	4.04264	4.87774
defSpike	0	0	0	0	0	0	0	0	0
FfhSpike	0	0	0	0	0	0	0	0	0
HRA1	0.604071	1.01436	0.678072	0.713696	0.933573	0	1.45418	0.536053	0.970854
ICR1	3.25399	3.38267	3.09761	3.14568	3.50462	3.80219	3.83491	3.66221	3.67016
LSR1	5.00899	5.03694	4.7252	4.31252	5.79494	6.57016	7.00832	7.01235	7.84191
mapSpike	0	0	0	0	0	0	0	0	0
NME1	2.77189	3.43296	3.87971	4.0197	2.72028	3.38819	4.03034	4.23879	4.08236
PWR1	0	0	0	0	0	0	0	0	0
Q0010	0	1.69153	1.83996	2.10098	2.5435	2.62527	2.52105	2.94486	2.80116
Q0017	0	0	0	0	0	0	0	0	0.344828
Q0032	0	0	0	0	0	0	0	0.773996	0
Q0045	2.92979	2.86196	3.0036	3.13586	3.13914	3.81147	3.97911	3.89239	4.68762
Q0050	1.36737	1.46467	0.790772	1.33914	1.35614	2.05658	2.40054	2.32193	2.98732
Q0055	1.4957	1.1177	1.58015	1.32193	1.22651	1.5656	2.02857	2.43296	2.89918
Q0060	0.201634	0.176323	0.201634	0	0.464668	0.584963	0.495695	0.536053	1.08406
Q0065	1.14405	1.4489	1.26303	1.18269	0.722466	1.25096	1.54102	1.89918	2.488
Q0070	0.400538	0.704872	0.659925	0.485427	0.201634	1.02857	0.201634	1.07039	1.65076
Q0075	2.49057	2.46989	2.72247	1.89142	2.52857	3.10434	3.41143	3.70819	3.98003
Q0080	0	0	0	0	0	0	0	0	0
Q0085	0.31034	0.704872	0.790772	0.286881	0.871844	0.485427	0.739848	0.978196	1.73552
Q0092	0	0	0	0	0	0	0	0	0
Q0105	0.214125	0	0.214125	0.367371	0.632268	0.536053	0.111031	0.970854	1.59932
Q0110	0.189034	0	0	0	0.321928	0.356144	0	0.367371	0.604071
Q0115	0	0	0	0	0	0	0	0	0.356144
Q0120	0	0	0	0	0	0.15056	0.286881	0	0.344828
Q0130	2.22033	2.33342	1.92979	1.43296	3.28688	3.13914	3.49953	3.71699	4.16912
Q0140	0	0	0	0	0	0.333424	0	0	0.584963
Q0142	0	0	0	0	0	0	0	0	1.25701
Q0143	0	0	0	1.28688	0	0	1.29278	0	0
Q0144	0	0	0	0	0	0	0	0	0
Q0160	0.604071	0.948601	1.22651	0.575312	0.757023	1.23266	1.31034	1.22651	2.24184
Q0182	0	0	0	0	0	0	0	0	0
Q0250	0.575312	0	0.584963	0	1.31615	1.17632	2.15381	2.16993	1.9782
Q0255	0	0	0	0	0	0	0.163499	0	0.505891
Q0275	0.933573	0	0	0.275007	1.13093	0.659925	0.516015	0.948601	1.90304
Q0297	0	0	1.33914	1.26303	0	1.18903	0	0	0
RDN18-1	11.9189	11.451	11.0274	10.6587	10.6967	10.9095	10.9703	10.7491	12.8438
RDN18-2	11.9189	11.451	11.0274	10.6587	10.6967	10.9095	10.9703	10.7491	12.8438
RDN25-1	11.5375	10.9695	10.5976	10.1594	10.1289	10.5719	10.6323	10.4892	12.0963
RDN25-2	11.5375	10.9695	10.5976	10.1594	10.1289	10.5719	10.6323	10.4892	12.0963
RDN37-1	0	0	0	0	0	0	0	0	0
RDN37-2	0	0	0	0	0	0	0	0	0
RDN5-1	0	0	0	0	0	0	0	0	0
RDN5-2	4.09761	4.5292	4.20085	4.61589	5.45976	5.96324	6.19535	6.52388	6.79181
RDN5-3	4.09761	4.5292	4.20085	4.61589	5.45976	5.96324	6.19535	6.52388	6.79181
RDN5-4	4.09761	4.5292	4.20085	4.61589	5.45976	5.96324	6.19535	6.52388	6.79181
RDN5-5	4.09761	4.5292	4.20085	4.61589	5.45976	5.96324	6.19535	6.52388	6.79181
RDN5-6	0	0	0	0	0	0	0	0	0
RDN58-1	5.8674	6.37156	6.37173	6.11437	6.24031	6.20359	6.45121	6.25267	6.82642
RDN58-2	5.8674	6.37156	6.37173	6.11437	6.24031	6.20359	6.45121	6.25267	6.82642
RNA170	3.56071	1.76129	0	2.59216	1.74416	4	3.47897	3.74631	3.06695
RPM1	0	0	0	0	0	0	0	0	0
RPR1	3.24945	2.62527	2.09085	2.6893	2.60881	3.19849	4.08661	3.92029	4.33557
RUF20	4.58616	5.00495	5.24375	4.87529	4.78136	5.05788	4.96347	4.74201	4.65707
RUF21	3.0635	3.19061	3.34199	2.83188	2.59455	3.07211	3.41007	3.04439	3.50335
RUF22	0	0	0	0	0	0.963474	1.25701	1.09085	1.38405
RUF23	2.56071	2.41414	1.81147	1.33342	2.3978	1.62761	2.67129	3.34767	3.02503
RUF5-1	7.7828	8.22781	8.23912	8.22704	8.92825	10.3687	11.1244	11.3018	11.3441
RUF5-2	7.7828	8.22781	8.23912	8.22704	8.92825	10.3687	11.1244	11.3018	11.3441
SCR1	4.39094	3.61471	2.94298	3.07895	3.86987	4.0197	4.37851	3.36317	5.23113
secASpike	0	0	0	0	0	0	0	0	0
snR10	3.59335	3.32769	2.82782	4.32625	3.5097	3.66107	3.95791	4.24869	4.98868
snR11	5.01123	4.83996	4.81044	4.80168	5.10936	5.44195	5.98868	5.57592	5.83517
snR128	0	2.19219	2.84599	3.37851	1.46467	2.98185	3.62877	2.84599	0
snR13	2.35896	2.21723	2.38405	1.54597	0	2.17951	2.76977	2.87381	3.61941
snR14	2.41954	3.64847	1.31034	2.95606	3.47379	1.1635	3.7301	3.84298	3.59694
snR161	2.75489	2.87971	1.30451	1.87971	1.81147	3.06695	3.85997	3.49825	3.76447
snR17a	4.26903	4.23189	4.17792	4.16108	4.00809	5.14812	5.20046	5.36807	5.49089
snR17b	3.58616	3.0993	2.40327	3.28392	4.10266	4.29793	3.56316	3.79077	3.72465
snR18	4.98368	5.24603	5.1375	5.72629	4.79181	3.39506	4.27202	4.38819	5.34376
snR189	1.73985	2.03562	1.1375	2.42223	1.01436	1	2.10434	2.53107	3.31615
snR19	2.99458	2.43296	2.75916	3.07382	3.04089	3.65878	4.1811	4.02326	4.89045
snR190	1.73118	2.61824	2.52607	2.08746	3.82477	3.16189	4.58075	4.63052	5.19338
snR191	3.42089	4.07468	3.72465	3.75809	2.77821	3.0036	3.23573	2.82985	2.74846
snR24	5.74524	3.74524	2.19849	4.36667	3.72574	3.70044	2.926	3.94017	3.64616
snR3	5.63459	5.28688	4.66278	5.43363	5.3733	5.50843	5.40905	4.904	5.88753
snR30	3.31904	3.61117	3.55704	3.54597	2.5509	3.20163	3.8166	3.43429	3.29278
snR31	4.16832	4.07468	3.41278	4.28318	4.37365	4.45746	4.41886	3.65306	4.56682
snR32	0	1.02857	1.76977	0	1.02148	2.59216	3.12928	2.81147	3.12598
snR33	5.70543	5.14893	4.82934	5.63952	3.98823	3.75489	4.64674	4.47119	4.29719
snR34	2.66676	3.0993	2.42761	1.99639	1.926	0.933573	2.0072	0	3.20006
snR35	3.54102	1.93357	2.68706	2.79701	0	3.04789	1.58496	4.36247	3.90304
snR36	1.7866	2.68482	1.17632	0	2.89142	3.06005	3.1811	4.2149	4.09677
snR37	2.7137	2.76765	3.43696	3.5656	2.65306	3.13422	3.39232	3.21257	3.21723
snR38	3.37851	4.53419	2.07382	2.774	2.69153	0	1.9782	2.07039	0
snR39	4.86196	4.85449	5.77768	5.73742	5.34908	4.45943	4.37782	4.70708	3.64616
snR39B	4.84348	4.32625	3.38543	4.18745	3.85	5.13791	4.75702	5.38957	4.15704
snR4	6.20594	6.0542	5.92719	6.43796	5.72846	6.43829	6.65592	6.94322	6.95105
snR40	4.47119	4.48543	4.29057	4.1635	4.77452	5.3147	5.53885	5.36527	4.77979
snR41	4.05918	3.59455	4.33914	3.9644	4.82324	4.79649	4.61824	4.55029	4.99322
snR42	3.14893	3.1635	2.62761	2.96717	3.29572	3.47249	4.11936	4.04701	3.92125
snR43	3.85	3.46467	3.06867	3.85499	3.03562	3.83188	4.12846	3.06867	4.25248
snR44	4.11437	4.55827	3.51602	3.25701	4.36177	3.62527	3.26754	3.86394	3.7301
snR45	3.15704	2.16993	3.18587	3.06695	1.72247	1.09085	2.23879	3.18428	3.03914
snR46	3.84097	3.29866	3.33485	4.04701	2.28392	4.83441	5.30816	5.60585	5.36072
snR47	3.66676	4.43896	2.80323	2.6893	1.82782	4.39232	5.30305	5.77689	6.50096
snR48	1.75275	0	0	2.43829	2.35896	3.18745	4.23496	3.04789	1.84398
snR49	2.99277	3.06867	3.45549	2.62994	1.77821	1.75702	2.63923	2.3978	2.47768
snR5	3.66676	3.72574	3.43162	2.31325	3.70598	3.68032	4.69933	4.87135	4.01078
snR50	2.9782	2.82579	0	2.07382	0	1.9782	3.41954	2.17632	0
snR51	0	3.87676	2.65076	3.40871	2.9542	4.38198	3.95884	5.02989	2.73335
snR52	0	1.97453	0	2.0321	0	0	0	0	3.04264
snR53	0	0	0	2.05311	0	0	0	0	3.06695
snR54	3.08236	3.44758	3.11103	0	0	0	0	0	0
snR55	3.31034	4.27873	3.34056	3.59574	4.60466	4.41549	5.22226	3.33914	4.35896
snR56	2.19535	0	3.05832	0	0	2.02148	0	2.22033	0
snR57	3.02857	3.77294	2.22033	4.14486	5.00944	5.81019	4.15623	5.23343	4.05918
snR58	0	0	0	0	0	0	0	0	0
snR59	0	2.31615	3.35191	3.23113	0	0	2.38681	2.48543	0
snR6	0	0	0	2.45418	0	1.61353	1.70487	2.5656	0
snR60	0	0	0	0	0	0	0	0	1.98185
snR61	3.88362	2.01436	4.46728	3.40871	4.24717	4.2211	4.3505	4.46663	4.30889
snR62	3.94298	4.23343	4.43296	3.849	5.17393	5.3345	5.63401	5.8301	4.52482
snR63	4.56986	5.36562	5.43929	5.51381	3.6241	3.82782	4.02414	4.55029	4.36107
snR64	3.24641	3.08916	0	3.15704	1.79494	1.774	2.65992	0	2.84599
snR65	1.95606	2.60644	0	0	1.81147	0	0	0	2.05311
snR66	5.1127	4.13011	2.26903	5.41853	4.35896	5.17433	5.17353	5.14405	5.52105
snR67	4.88606	5.06523	4.45154	5.65707	6.70238	6.4048	6.81006	6.25001	6.26454
snR68	3.9514	5.24031	5.24869	5.11811	5.337	6.23324	5.83542	6.45845	6.21354
snR69	3.62293	1.80735	1.96347	3.15704	3.07039	2.54597	4.29425	3.9514	2.03562
snR70	4.99458	5.16027	4.66789	4.53916	5.53201	5.90231	5.78372	5.50779	5.55643
snR71	2.15056	2.82579	3.0072	3.40871	2	3.29572	3.41954	3.91361	4.30889
snR72	1.98914	2.64616	2.01436	3.59574	3.50716	2.60644	1.9222	4.01881	2.08746
snR73	2.64155	4.28762	0	0	4.26754	4.40259	3.06695	3.17473	3.93734
snR74	0	2.06005	2.22033	2.94111	2.04264	2.83188	3.47249	0	0
snR75	3.0036	4.29425	4.24413	2.09424	4.02591	3.32193	2.926	3.94017	3.64616
snR76	4.21335	3.83794	4.03474	2.50335	3.81865	3.79286	3.91934	3.11936	3.58135
snR77	4.70432	4.07296	3.05832	3.46205	3.75275	3.34767	0	0	0
snR78	2.22033	0	2.24489	2.96717	0	3.37573	2.97636	2.24489	0
snR79	2.29278	0	0	0	3.48543	3.45943	0	3.16511	2.3978
snR7-L	2.32481	0	2.02857	0	2.42492	4.1811	4.31107	2.61589	4.51979
snR7-S	0	2.44095	0	0	2.69153	2.07382	2.17951	4.58916	4.33557
snR8	1.73118	2.02857	2.79701	2.08746	1.59932	0.992768	2.42492	2.52356	1.82375
snR80	2.31904	2.51096	2.68706	1.79909	1.11103	1.70929	1.16993	2.34483	3.48285
snR81	0	0	0	0	1.53107	1.51096	1.60407	1.68706	2.79077
snR82	4.15866	3.92884	3.58256	4.29057	4.52607	4.49953	4.49825	4.94392	4.75382
snR83	4.6241	4.7939	5.02724	5.28503	3.76553	4.91743	5.36247	5.86096	5.79779
snR84	4.68538	4.6605	5.1035	4.68089	4.8495	5.28059	5.58826	5.53294	5.52576
snR85	0	0	0	0	0	0	0	0	0
snR86	5.47444	5.22265	5.14649	5.29094	5.21451	5.32841	5.45582	5.85997	5.72547
snR87	3.09085	2.93546	2.61589	2.50335	4.02591	5.14119	4.87135	5.39266	5.57319
snR9	3.68482	4.23419	3.95977	4.13586	4.63052	4.71918	5.43763	4.8525	5.06264
SRG1	5.67948	5.43596	5.29462	5.41414	6.34873	7.20026	7.78758	7.92089	7.70453
tA(AGC)D	0	0.495695	0	0	0	0	0	0	0.594549
tA(AGC)F	0	0.495695	0	0	0	0	0	0	0.594549
tA(AGC)G	0	0.495695	0	0	0	0	0	0	0.594549
tA(AGC)H	0	0.495695	0	0	0	0	0	0	0.594549
tA(AGC)J	0	0.495695	0	0	0	0	0	0	0.594549
tA(AGC)K1	0	0.495695	0	0	0	0	0	0	0.594549
tA(AGC)K2	0	0.495695	0	0	0	0	0	0	0.594549
tA(AGC)L	0	0.495695	0	0	0	0	0	0	0.594549
tA(AGC)M1	0	0.495695	0	0	0	0	0	0	0.594549
tA(AGC)M2	0	0.495695	0	0	0	0	0	0	0.594549
tA(AGC)P	0	0.495695	0	0	0	0	0	0	0.594549
tA(UGC)A	0	0.933573	1.63691	0.970854	0	0	0.978196	0	0
tA(UGC)E	0	0.933573	1.63691	0.970854	0	0	0.978196	0	0
tA(UGC)G	0	0.933573	1.63691	0.970854	0	0	0.978196	0	0
tA(UGC)L	0	0.933573	1.63691	0.970854	0	0	0.978196	0	0
tA(UGC)O	0	0.933573	1.63691	0.970854	0	0	0.978196	0	0
tA(UGC)Q	0	0	0	0	0	0	0	0	0
tC(GCA)B	0	0	0	0	0	2.14078	0	0	0
tC(GCA)G	0	0	0	0	0	2.14078	0	0	0
tC(GCA)P1	0	0	0	0	0	2.14078	0	0	0
tC(GCA)P2	0	0	0	0	0	2.14078	0	0	0
tC(GCA)Q	0	0	0	0	0	0	0	0	0
tD(GUC)B	0	0	0	0	0	0	0	0	0
tD(GUC)D	0	0	0	0	0	0	0	0	0
tD(GUC)G1	0	0	0	0	0	0	0	0	0
tD(GUC)G2	0	0	0	0	0	0	0	0	0
tD(GUC)I1	0	0	0	0	0	0	0	0	0
tD(GUC)I2	0	0	0	0	0	0	0	0	0
tD(GUC)J1	0	0	0	0	0	0	0	0	0
tD(GUC)J2	0	0	0	0	0	0	0	0	0
tD(GUC)J3	0	0	0	0	0	0	0	0	0
tD(GUC)J4	0	0	0	0	0	0	0	0	0
tD(GUC)K	0	0	0	0	0	0	0	0	0
tD(GUC)L1	0	0	0	0	0	0	0	0	0
tD(GUC)L2	0	0	0	0	0	0	0	0	0
tD(GUC)M	0	0	0	0	0	0	0	0	0
tD(GUC)N	0	2.54844	0	4.03034	0	3.37573	3.49953	4.55029	5.20906
tD(GUC)O	0	0	0	0	0	0	0	0	0
tD(GUC)Q	0	0	0	0	0	0	0	0	0
tE(CUC)D	0	0	0	0	0	0	0	1.74416	1.45418
tE(CUC)I	0	0	0	0	0	0	0	1.74416	1.45418
tE(UUC)B	0	0	0	0	0	0.722466	1.04963	0.475085	1.16993
tE(UUC)C	0	0	0	0	0	0.722466	1.04963	0.475085	1.16993
tE(UUC)E1	0	0	0	0	0	0.722466	1.04963	0.475085	1.16993
tE(UUC)E2	0	0	0	0	0	0.722466	1.04963	0.475085	1.16993
tE(UUC)E3	0	0	0	0	0	0.722466	1.04963	0.475085	1.16993
tE(UUC)G1	0	0	0	0	0	0.722466	1.04963	0.475085	1.16993
tE(UUC)G2	0	0	0	0	0	0.722466	1.04963	0.475085	1.16993
tE(UUC)G3	0	0	0	0	0	0.722466	1.04963	0.475085	1.16993
tE(UUC)I	0	0	0	0	0	0.722466	1.04963	0.475085	1.16993
tE(UUC)J	0	0	0	0	0	0.722466	1.04963	0.475085	1.16993
tE(UUC)K	0	0	0	0	0	0.722466	1.04963	0.475085	1.16993
tE(UUC)L	0	0	0	0	0	0.722466	1.04963	0.475085	1.16993
tE(UUC)M	0	0	0	0	0	0.722466	1.04963	0.475085	1.16993
tE(UUC)P	0	0	0	0	0	0.722466	1.04963	0.475085	1.16993
tE(UUC)Q	0	0	0	0	0	0	0	0	0
tF(GAA)B	0	0	0	0	0	0	0	0	0
tF(GAA)D	0	0	0	0	0	0	0	0	0
tF(GAA)F	0	0	0	0	0	0	0	0	0
tF(GAA)G	0	0	0	0	0	0	0	0	0
tF(GAA)H1	0	0	0	0	0	0	0	0	0
tF(GAA)H2	0	0	0	0	0	0	0	0	0
tF(GAA)M	0	0	0	0	0	0	0	0	0
tF(GAA)N	0	0	0	0	0	0	0	0	0
tF(GAA)P1	0	0	0	0	0	0	0	0	0
tF(GAA)P2	0	0	0	0	0	0	0	0	0
tF(GAA)Q	0	0	0	0	0	0	0	0	0
tG(CCC)D	0	0	0	0	0	0	2.58496	0	0
tG(CCC)O	0	0	0	0	0	0	0	0	0
tG(GCC)B	0	0.933573	0.432959	0	0.378512	0.669027	0	0	0
tG(GCC)C	0	0.933573	0.432959	0	0.378512	0.669027	0	0	0
tG(GCC)D1	0	0.933573	0.432959	0	0.378512	0.669027	0	0	0
tG(GCC)D2	0	0.933573	0.432959	0	0.378512	0.669027	0	0	0
tG(GCC)E	0	0.933573	0.432959	0	0.378512	0.669027	0	0	0
tG(GCC)F1	0	0.933573	0.432959	0	0.378512	0.669027	0	0	0
tG(GCC)F2	0	0.933573	0.432959	0	0.378512	0.669027	0	0	0
tG(GCC)G1	0	0.933573	0.432959	0	0.378512	0.669027	0	0	0
tG(GCC)G2	0	0.933573	0.432959	0	0.378512	0.669027	0	0	0
tG(GCC)J1	0	0.933573	0.432959	0	0.378512	0.669027	0	0	0
tG(GCC)J2	0	0.933573	0.432959	0	0.378512	0.669027	0	0	0
tG(GCC)M	0	0.933573	0.432959	0	0.378512	0.669027	0	0	0
tG(GCC)O1	0	0.933573	0.432959	0	0.378512	0.669027	0	0	0
tG(GCC)O2	0	0.933573	0.432959	0	0.378512	0.669027	0	0	0
tG(GCC)P1	0	0.933573	0.432959	0	0.378512	0.669027	0	0	0
tG(GCC)P2	0	0.933573	0.432959	0	0.378512	0.669027	0	0	0
tG(UCC)G	0	0.773996	0	0	0	2.38128	0	0.863938	2.08406
tG(UCC)N	0	0.773996	0	0	0	2.38128	0	0.863938	2.08406
tG(UCC)O	0	0.773996	0	0	0	2.38128	0	0.863938	2.08406
tG(UCC)Q	0	0	0	0	0	0	0	0	0
tH(GUG)E1	1.7137	0.739848	0	0	0	0	0.773996	1.3505	2.36457
tH(GUG)E2	1.7137	0.739848	0	0	0	0	0.773996	1.3505	2.36457
tH(GUG)G1	1.7137	0.739848	0	0	0	0	0.773996	1.3505	2.36457
tH(GUG)G2	1.7137	0.739848	0	0	0	0	0.773996	1.3505	2.36457
tH(GUG)H	1.7137	0.739848	0	0	0	0	0.773996	1.3505	2.36457
tH(GUG)K	1.7137	0.739848	0	0	0	0	0.773996	1.3505	2.36457
tH(GUG)M	1.7137	0.739848	0	0	0	0	0.773996	1.3505	2.36457
tH(GUG)Q	0	0	0	0	0	0	0	0	0
tI(AAU)B	0	0.918386	0	0	0.367371	0	0	1.02148	0.992768
tI(AAU)D	0	0.918386	0	0	0.367371	0	0	1.02148	0.992768
tI(AAU)E1	0	0.918386	0	0	0.367371	0	0	1.02148	0.992768
tI(AAU)E2	0	0.918386	0	0	0.367371	0	0	1.02148	0.992768
tI(AAU)G	0	0.918386	0	0	0.367371	0	0	1.02148	0.992768
tI(AAU)I1	0	0.918386	0	0	0.367371	0	0	1.02148	0.992768
tI(AAU)I2	0	0.918386	0	0	0.367371	0	0	1.02148	0.992768
tI(AAU)L1	0	0.918386	0	0	0.367371	0	0	1.02148	0.992768
tI(AAU)L2	0	0.918386	0	0	0.367371	0	0	1.02148	0.992768
tI(AAU)N1	0	0.918386	0	0	0.367371	0	0	1.02148	0.992768
tI(AAU)N2	0	0.918386	0	0	0.367371	0	0	1.02148	0.992768
tI(AAU)P1	0	0.918386	0	0	0.367371	0	0	1.02148	0.992768
tI(AAU)P2	0	0.918386	0	0	0.367371	0	0	1.02148	0.992768
tI(GAU)Q	0	0	0	0	0	0	0	0	0
tI(UAU)D	0	0	0	0	0	0	0	0	0
tI(UAU)L	0	0	0	0	0	0	0	0	0
tK(CUU)C	0	0	0	0	0	0	0	0	0
tK(CUU)D1	0	0	0	0	0	0	0	0	0
tK(CUU)D2	0	0	0	0	0	0	0	0	0
tK(CUU)E1	0	0	0	0	0	0	0	0	0
tK(CUU)E2	0	0	0	0	0	0	0	0	0
tK(CUU)F	0	0	0	0	0	0	0	0	0
tK(CUU)G1	0	0	0	0	0	0	0	0	0
tK(CUU)G2	0	0	0	0	0	0	0	0	0
tK(CUU)G3	0	0	0	0	0	0	0	0	0
tK(CUU)I	0	0	0	0	0	0	0	0	0
tK(CUU)J	0	0	0	0	0	0	0	0	0
tK(CUU)K	0	0	0	0	0	0	0	0	0
tK(CUU)M	0	0	0	0	0	0	0	0	0
tK(CUU)P	0	0	0	0	0	0	0	0	0
tK(UUU)D	0	0	0	0	0	0	0	0	0
tK(UUU)G1	0	0	0	0	0	0	0	0	0
tK(UUU)G2	0	0	0	0	0	0	0	0	0
tK(UUU)K	0	0	0	0	0	0	0	0	0
tK(UUU)L	0	0	0	0	0	0	0	0	0
tK(UUU)O	0	0	0	0	0	0	0	0	0
tK(UUU)P	0	0	0	0	0	0	0	0	0
tK(UUU)Q	0	0	0	0	0	0	0	0	0
tL(CAA)A	0	0	0	0	0.443607	0.765535	1.54597	0	0.536053
tL(CAA)C	0	0	0	0	0.443607	0.765535	1.54597	0	0.536053
tL(CAA)D	0	0	0	0	0.443607	0.765535	1.54597	0	0.536053
tL(CAA)G1	0	0	0	0	0.443607	0.765535	1.54597	0	0.536053
tL(CAA)G2	0	0	0	0	0.443607	0.765535	1.54597	0	0.536053
tL(CAA)G3	0	0	0	0	0.443607	0.765535	1.54597	0	0.536053
tL(CAA)K	0	0	0	0	0.443607	0.765535	1.54597	0	0.536053
tL(CAA)L	0	0	0	0	0.443607	0.765535	1.54597	0	0.536053
tL(CAA)M	0	0	0	0	0.443607	0.765535	1.54597	0	0.536053
tL(CAA)N	0	0	0	0	0.443607	0.765535	1.54597	0	0.536053
tL(GAG)G	0	0	0	0	0	0	0	0	0
tL(UAA)B1	0	0	0	0	0	0	0	1.7137	1.5008
tL(UAA)B2	0	0	0	0	0	0	0	1.7137	1.5008
tL(UAA)D	0	0	0	0	0	0	0	1.7137	1.5008
tL(UAA)J	0	0	0	0	0	0	0	1.7137	1.5008
tL(UAA)K	0	0	0	0	0	0	0	1.7137	1.5008
tL(UAA)L	0	0	0	0	0	0	0	1.7137	1.5008
tL(UAA)N	0	0	0	0	0	0	0	1.7137	1.5008
tL(UAA)Q	0	0	0	0	0	0	0	0	0
tL(UAG)J	0	0	0	0	0	0	1.18903	1.91839	1.31615
tL(UAG)L1	0	0	0	0	0	0	1.18903	1.91839	1.31615
tL(UAG)L2	0	0	0	0	0	0	1.18903	1.91839	1.31615
TLC1	6.26003	6.15401	6.23113	6.2292	5.34873	5.46041	5.89579	6.24926	5.90352
tM(CAU)C	0	0	0	0	0	0	0	0	0
tM(CAU)D	0	0	0.815575	0	0.823749	0.704872	0.367371	1.8953	0
tM(CAU)E	0	0	0	0	0	0	0	0	0
tM(CAU)J1	0	0	0.815575	0	0.823749	0.704872	0.367371	1.8953	0
tM(CAU)J2	0	0	0.815575	0	0.823749	0.704872	0.367371	1.8953	0
tM(CAU)J3	0	0	0	0	0	0	0	0	0
tM(CAU)M	0	0	0.815575	0	0.823749	0.704872	0.367371	1.8953	0
tM(CAU)O1	0	0	0	0	0	0	0	0	0
tM(CAU)O2	0	0	0.815575	0	0.823749	0.704872	0.367371	1.8953	0
tM(CAU)P	0	0	0	0	0	0	0	0	0
tM(CAU)Q1	0	0	0	0	0	0	0	0	0
tM(CAU)Q2	0	0	0	0	0	0	0	0	0
tN(GUU)C	0.584963	0.526069	0.594549	0	1.45943	1.43829	1.52607	2.02857	1.90304
tN(GUU)F	0.584963	0.526069	0.594549	0	1.45943	1.43829	1.52607	2.02857	1.90304
tN(GUU)G	0.584963	0.526069	0.594549	0	1.45943	1.43829	1.52607	2.02857	1.90304
tN(GUU)K	0.584963	0.526069	0.594549	0	1.45943	1.43829	1.52607	2.02857	1.90304
tN(GUU)L	0.584963	0.526069	0.594549	0	1.45943	1.43829	1.52607	2.02857	1.90304
tN(GUU)N1	0.584963	0.526069	0.594549	0	1.45943	1.43829	1.52607	2.02857	1.90304
tN(GUU)N2	0.584963	0.526069	0.594549	0	1.45943	1.43829	1.52607	2.02857	1.90304
tN(GUU)O1	0.584963	0.526069	0.594549	0	1.45943	1.43829	1.52607	2.02857	1.90304
[truncated: 6,807 more rows]

## Sheet: cdc15-2 (Figure 3A,B)
	WT 2 Hour	WT 4 Hour	WT 6 Hour	WT 8 Hour	WT 9 Hour	cdc15-2 2 Hour	cdc15-2 4 Hour	cdc15-2 6 Hour	cdc15-2 8 Hour	cdc15-2 9 Hour
[truncated: 7,131 more rows]

[truncated: 5 more sheets: +Alpha Factor (Figure 3C,D), Stationary Phase (Figure 3E,F), +Rapamycin (Figure 3G,H), cdc AID-BCY1 +Auxin (Figure 5E), Auxo Prototroph (Figure S3D-E)]
