# Supplementary material for: The environmental stress response regulates ribosome content in cell cycle-arrested S. cerevisiae
Source: Front Cell Dev Biol. 2023 Apr 12;11:1118766. doi: 10.3389/fcell.2023.1118766 (PMC10130656; doi:10.3389/fcell.2023.1118766)
Supplement: Supplementary file 3 [file Table1.xlsx]

## Sheet: Title
	Supplementary Proteomics Data for
	The environmental stress response regulates ribosome content in cell cycle-arrested S.
	cerevisiae
	Allegra Terhorst 1,2, Arzu Sandikci 1,2, Charles A. Whittaker 2, Tamás Szórádi 3, Liam J. Holt 3,
	Gabriel E. Neurohr 2,4,5 and Angelika Amon 2
	1These authors contributed equally to this work.
	2David H. Koch Institute for Integrative Cancer Research, Howard Hughes Medical Institute,
	Massachusetts Institute of Technology, Cambridge, Massachusetts 02139, USA.
	3Institute for Systems Genetics, New York University Langone Health, New York, New York
	10016, USA.
	4Institute of Biochemistry, ETH Zurich, 8092 Zurich, Switzerland.
	5To whom correspondence should be addressed: gabriel.neurohr@bc.biol.ethz.ch
	Proteomics data has been deposited to the publically available ETH Research Collection (DOI: 10.3929/ethz-b-000602269)

## Sheet: cdc20-1 (Figure 1C)
Protein Accessions	Protein Descriptions	Spectrum File	cdc20-1 1 Hour	cdc20-1 3 Hour	cdc20-1 5 Hour	cdc20-1 7 Hour	cdc20-1 9 Hour	TotPep	UniPep
P38910	10 kDa heat shock protein, mitochondrial OS=Saccharomyces cerevisiae (strain ATCC 204508 / S288c) OX=559292 GN=HSP10 PE=1 SV=1	180803_571_AT_5Plex_Set3.raw	5.8931e+06	6.87513e+06	6.86478e+06	7.1045e+06	7.87021e+06	18	6
P22943	12 kDa heat shock protein OS=Saccharomyces cerevisiae (strain ATCC 204508 / S288c) OX=559292 GN=HSP12 PE=1 SV=1	180803_571_AT_5Plex_Set3.raw	1.34456e+07	1.04892e+07	1.23743e+07	1.44163e+07	1.18708e+07	13	4
P40327	26S proteasome regulatory subunit 4 homolog OS=Saccharomyces cerevisiae (strain ATCC 204508 / S288c) OX=559292 GN=RPT2 PE=1 SV=3	180803_571_AT_5Plex_Set3.raw	1.55407e+06	1.44285e+06	1.40532e+06	1.42984e+06	1.42224e+06	2	2
Q08723	26S proteasome regulatory subunit RPN8 OS=Saccharomyces cerevisiae (strain ATCC 204508 / S288c) OX=559292 GN=RPN8 PE=1 SV=3	180803_571_AT_5Plex_Set3.raw	522902	455032	486258	518881	445035	2	2
P06208	2-isopropylmalate synthase OS=Saccharomyces cerevisiae (strain ATCC 204508 / S288c) OX=559292 GN=LEU4 PE=1 SV=1	180803_571_AT_5Plex_Set3.raw	815699	810882	813019	766186	798377	5	2
P07264	3-isopropylmalate dehydratase OS=Saccharomyces cerevisiae (strain ATCC 204508 / S288c) OX=559292 GN=LEU1 PE=1 SV=3	180803_571_AT_5Plex_Set3.raw	3.07629e+06	2.67958e+06	2.5334e+06	2.37373e+06	2.09353e+06	6	3
B3LI22;A6ZUM5;P32905; B3LT19;A7A0V3;P46654	40S ribosomal protein S0-A OS=Saccharomyces cerevisiae (strain RM11-1a) OX=285006 GN=RPS0A PE=3 SV=1;40S ribosomal protein S0-A OS=Saccharomyces cerevisiae (strain YJM789) OX=307796 GN=RPS0A PE=3 SV=1;40S ribosomal protein S0-A OS=Saccharomyces cerevisiae (strain ATCC 204508 / S288c) OX=559292 GN=RPS0A PE=1 SV=3; 40S ribosomal protein S0-B OS=Saccharomyces cerevisiae (strain RM11-1a) OX=285006 GN…	180803_571_AT_5Plex_Set3.raw	6.59254e+06	6.36349e+06	6.08178e+06	5.46929e+06	5.96554e+06	13	3
P46784; Q08745	40S ribosomal protein S10-B OS=Saccharomyces cerevisiae (strain ATCC 204508 / S288c) OX=559292 GN=RPS10B PE=1 SV=1; 40S ribosomal protein S10-A OS=Saccharomyces cerevisiae (strain ATCC 204508 / S288c) OX=559292 GN=RPS10A PE=1 SV=1	180803_571_AT_5Plex_Set3.raw	1.4223e+06	1.26392e+06	1.16842e+06	1.46636e+06	1.27162e+06	4	1
P0CX47;P0CX48	40S ribosomal protein S11-A OS=Saccharomyces cerevisiae (strain ATCC 204508 / S288c) OX=559292 GN=RPS11A PE=1 SV=1;40S ribosomal protein S11-B OS=Saccharomyces cerevisiae (strain ATCC 204508 / S288c) OX=559292 GN=RPS11B PE=1 SV=1	180803_571_AT_5Plex_Set3.raw	2.45662e+06	2.19691e+06	1.93937e+06	1.78117e+06	1.81042e+06	3	1
P48589	40S ribosomal protein S12 OS=Saccharomyces cerevisiae (strain ATCC 204508 / S288c) OX=559292 GN=RPS12 PE=1 SV=1	180803_571_AT_5Plex_Set3.raw	7.70948e+06	7.03063e+06	6.73199e+06	6.14581e+06	6.63583e+06	12	4
P05756	40S ribosomal protein S13 OS=Saccharomyces cerevisiae (strain ATCC 204508 / S288c) OX=559292 GN=RPS13 PE=1 SV=3	180803_571_AT_5Plex_Set3.raw	3.54965e+06	3.50197e+06	3.53432e+06	3.06293e+06	3.17961e+06	11	6
P39516; P06367	40S ribosomal protein S14-B OS=Saccharomyces cerevisiae (strain ATCC 204508 / S288c) OX=559292 GN=RPS14B PE=1 SV=2; 40S ribosomal protein S14-A OS=Saccharomyces cerevisiae (strain ATCC 204508 / S288c) OX=559292 GN=RPS14A PE=1 SV=5	180803_571_AT_5Plex_Set3.raw	4.55562e+06	4.30914e+06	4.17017e+06	4.19251e+06	4.30133e+06	9	3
Q01855	40S ribosomal protein S15 OS=Saccharomyces cerevisiae (strain ATCC 204508 / S288c) OX=559292 GN=RPS15 PE=1 SV=1	180803_571_AT_5Plex_Set3.raw	3.465e+06	3.23119e+06	2.95631e+06	2.75834e+06	2.75834e+06	6	2
P0CX51;P0CX52	40S ribosomal protein S16-A OS=Saccharomyces cerevisiae (strain ATCC 204508 / S288c) OX=559292 GN=RPS16A PE=1 SV=1;40S ribosomal protein S16-B OS=Saccharomyces cerevisiae (strain ATCC 204508 / S288c) OX=559292 GN=RPS16B PE=1 SV=1	180803_571_AT_5Plex_Set3.raw	1.03031e+06	1.05134e+06	978123	949162	989212	4	2
P14127; P02407	40S ribosomal protein S17-B OS=Saccharomyces cerevisiae (strain ATCC 204508 / S288c) OX=559292 GN=RPS17B PE=1 SV=1; 40S ribosomal protein S17-A OS=Saccharomyces cerevisiae (strain ATCC 204508 / S288c) OX=559292 GN=RPS17A PE=1 SV=1	180803_571_AT_5Plex_Set3.raw	4.70907e+06	4.58934e+06	4.36305e+06	4.0634e+06	4.24507e+06	15	5
P0CX55;P0CX56	40S ribosomal protein S18-A OS=Saccharomyces cerevisiae (strain ATCC 204508 / S288c) OX=559292 GN=RPS18A PE=1 SV=1;40S ribosomal protein S18-B OS=Saccharomyces cerevisiae (strain ATCC 204508 / S288c) OX=559292 GN=RPS18B PE=1 SV=1	180803_571_AT_5Plex_Set3.raw	8.49076e+06	7.67189e+06	7.50412e+06	6.54042e+06	6.92337e+06	13	4
P07280; P07281	40S ribosomal protein S19-A OS=Saccharomyces cerevisiae (strain ATCC 204508 / S288c) OX=559292 GN=RPS19A PE=1 SV=2; 40S ribosomal protein S19-B OS=Saccharomyces cerevisiae (strain ATCC 204508 / S288c) OX=559292 GN=RPS19B PE=1 SV=2	180803_571_AT_5Plex_Set3.raw	8.25139e+06	7.26915e+06	6.97681e+06	6.97115e+06	6.43558e+06	18	6
B3RHV0;C7GSL4;B5VNY0;A7A1W1;P33442; C7GVZ9; B3LLJ2;B5VP69;A6ZM02;P23248	40S ribosomal protein S1-A OS=Saccharomyces cerevisiae (strain RM11-1a) OX=285006 GN=RPS1A PE=3 SV=1;40S ribosomal protein S1-A OS=Saccharomyces cerevisiae (strain JAY291) OX=574961 GN=RPS1A PE=3 SV=1;40S ribosomal protein S1-A OS=Saccharomyces cerevisiae (strain AWRI1631) OX=545124 GN=RPS1A PE=3 SV=1;40S ribosomal protein S1-A OS=Saccharomyces cerevisiae (strain YJM789) OX=307796 GN=RPS1A PE=3 S…	180803_571_AT_5Plex_Set3.raw	410350	364423	303498	367525	325732	2	2
P25443	40S ribosomal protein S2 OS=Saccharomyces cerevisiae (strain ATCC 204508 / S288c) OX=559292 GN=RPS2 PE=1 SV=3	180803_571_AT_5Plex_Set3.raw	1.16697e+07	1.04194e+07	9.84529e+06	8.39494e+06	8.21879e+06	13	5
P38701	40S ribosomal protein S20 OS=Saccharomyces cerevisiae (strain ATCC 204508 / S288c) OX=559292 GN=RPS20 PE=1 SV=3	180803_571_AT_5Plex_Set3.raw	6.84436e+06	5.85044e+06	5.51587e+06	5.79285e+06	5.59806e+06	14	6
P0C0V8	40S ribosomal protein S21-A OS=Saccharomyces cerevisiae (strain ATCC 204508 / S288c) OX=559292 GN=RPS21A PE=1 SV=1	180803_571_AT_5Plex_Set3.raw	1.10327e+06	935617	894400	835580	797889	3	1
Q3E754; P0C0V8	40S ribosomal protein S21-B OS=Saccharomyces cerevisiae (strain ATCC 204508 / S288c) OX=559292 GN=RPS21B PE=1 SV=1; 40S ribosomal protein S21-A OS=Saccharomyces cerevisiae (strain ATCC 204508 / S288c) OX=559292 GN=RPS21A PE=1 SV=1	180803_571_AT_5Plex_Set3.raw	6.92539e+06	6.58916e+06	6.03151e+06	5.35636e+06	5.89487e+06	8	2
P0CX29;P0CX30	40S ribosomal protein S23-A OS=Saccharomyces cerevisiae (strain ATCC 204508 / S288c) OX=559292 GN=RPS23A PE=1 SV=1;40S ribosomal protein S23-B OS=Saccharomyces cerevisiae (strain ATCC 204508 / S288c) OX=559292 GN=RPS23B PE=1 SV=1	180803_571_AT_5Plex_Set3.raw	491918	523011	519980	506003	503584	2	2
P0CX31;P0CX32	40S ribosomal protein S24-A OS=Saccharomyces cerevisiae (strain ATCC 204508 / S288c) OX=559292 GN=RPS24A PE=1 SV=1;40S ribosomal protein S24-B OS=Saccharomyces cerevisiae (strain ATCC 204508 / S288c) OX=559292 GN=RPS24B PE=1 SV=1	180803_571_AT_5Plex_Set3.raw	1.15787e+06	1.07997e+06	994409	1.00222e+06	1.00777e+06	5	1
P39939; P39938	40S ribosomal protein S26-B OS=Saccharomyces cerevisiae (strain ATCC 204508 / S288c) OX=559292 GN=RPS26B PE=1 SV=1; 40S ribosomal protein S26-A OS=Saccharomyces cerevisiae (strain ATCC 204508 / S288c) OX=559292 GN=RPS26A PE=1 SV=1	180803_571_AT_5Plex_Set3.raw	3.7763e+06	3.96872e+06	3.89768e+06	3.51555e+06	4.17962e+06	10	2
P38711; P35997	40S ribosomal protein S27-B OS=Saccharomyces cerevisiae (strain ATCC 204508 / S288c) OX=559292 GN=RPS27B PE=1 SV=1; 40S ribosomal protein S27-A OS=Saccharomyces cerevisiae (strain ATCC 204508 / S288c) OX=559292 GN=RPS27A PE=1 SV=1	180803_571_AT_5Plex_Set3.raw	695088	742125	716012	784885	732837	3	1
Q3E7X9; P0C0X0	40S ribosomal protein S28-A OS=Saccharomyces cerevisiae (strain ATCC 204508 / S288c) OX=559292 GN=RPS28A PE=1 SV=1; 40S ribosomal protein S28-B OS=Saccharomyces cerevisiae (strain ATCC 204508 / S288c) OX=559292 GN=RPS28B PE=1 SV=1	180803_571_AT_5Plex_Set3.raw	844698	730330	737641	688138	677457	2	2
P05750	40S ribosomal protein S3 OS=Saccharomyces cerevisiae (strain ATCC 204508 / S288c) OX=559292 GN=RPS3 PE=1 SV=5	180803_571_AT_5Plex_Set3.raw	1.19188e+07	1.11182e+07	1.11848e+07	1.03553e+07	1.0756e+07	31	12
P0CX35;P0CX36	40S ribosomal protein S4-A OS=Saccharomyces cerevisiae (strain ATCC 204508 / S288c) OX=559292 GN=RPS4A PE=1 SV=1;40S ribosomal protein S4-B OS=Saccharomyces cerevisiae (strain ATCC 204508 / S288c) OX=559292 GN=RPS4B PE=1 SV=1	180803_571_AT_5Plex_Set3.raw	7.18014e+06	6.76933e+06	6.33743e+06	6.04057e+06	6.14845e+06	12	7
P26783	40S ribosomal protein S5 OS=Saccharomyces cerevisiae (strain ATCC 204508 / S288c) OX=559292 GN=RPS5 PE=1 SV=3	180803_571_AT_5Plex_Set3.raw	9.24241e+06	9.00131e+06	8.49654e+06	8.05258e+06	8.74485e+06	12	6
P0CX37;P0CX38	40S ribosomal protein S6-A OS=Saccharomyces cerevisiae (strain ATCC 204508 / S288c) OX=559292 GN=RPS6A PE=1 SV=1;40S ribosomal protein S6-B OS=Saccharomyces cerevisiae (strain ATCC 204508 / S288c) OX=559292 GN=RPS6B PE=1 SV=1	180803_571_AT_5Plex_Set3.raw	7.0084e+06	6.7068e+06	6.43476e+06	5.66418e+06	6.42546e+06	17	5
P26786	40S ribosomal protein S7-A OS=Saccharomyces cerevisiae (strain ATCC 204508 / S288c) OX=559292 GN=RPS7A PE=1 SV=4	180803_571_AT_5Plex_Set3.raw	4.47183e+06	4.27193e+06	4.19829e+06	3.74879e+06	3.96125e+06	6	4
P26786; P48164	40S ribosomal protein S7-A OS=Saccharomyces cerevisiae (strain ATCC 204508 / S288c) OX=559292 GN=RPS7A PE=1 SV=4; 40S ribosomal protein S7-B OS=Saccharomyces cerevisiae (strain ATCC 204508 / S288c) OX=559292 GN=RPS7B PE=1 SV=1	180803_571_AT_5Plex_Set3.raw	4.35069e+06	4.11308e+06	3.92013e+06	3.50404e+06	3.4952e+06	7	4
P0CX39;P0CX40	40S ribosomal protein S8-A OS=Saccharomyces cerevisiae (strain ATCC 204508 / S288c) OX=559292 GN=RPS8A PE=1 SV=1;40S ribosomal protein S8-B OS=Saccharomyces cerevisiae (strain ATCC 204508 / S288c) OX=559292 GN=RPS8B PE=1 SV=1	180803_571_AT_5Plex_Set3.raw	1.96825e+06	1.98675e+06	1.92775e+06	1.92837e+06	2.07498e+06	6	4
P05755; O13516	40S ribosomal protein S9-B OS=Saccharomyces cerevisiae (strain ATCC 204508 / S288c) OX=559292 GN=RPS9B PE=1 SV=4; 40S ribosomal protein S9-A OS=Saccharomyces cerevisiae (strain ATCC 204508 / S288c) OX=559292 GN=RPS9A PE=1 SV=3	180803_571_AT_5Plex_Set3.raw	1.864e+06	1.27175e+06	1.12362e+06	1.28722e+06	1.05415e+06	5	3
P17649	4-aminobutyrate aminotransferase OS=Saccharomyces cerevisiae (strain ATCC 204508 / S288c) OX=559292 GN=UGA1 PE=1 SV=2	180803_571_AT_5Plex_Set3.raw	612381	654517	617348	667207	612842	2	2
P53163	54S ribosomal protein L12, mitochondrial OS=Saccharomyces cerevisiae (strain ATCC 204508 / S288c) OX=559292 GN=MNP1 PE=1 SV=1	180803_571_AT_5Plex_Set3.raw	619379	600252	618109	581208	627401	2	2
P05694	5-methyltetrahydropteroyltriglutamate--homocysteine methyltransferase OS=Saccharomyces cerevisiae (strain ATCC 204508 / S288c) OX=559292 GN=MET6 PE=1 SV=4	180803_571_AT_5Plex_Set3.raw	4.52809e+06	4.25777e+06	4.06775e+06	4.13654e+06	3.95341e+06	6	4
P05317	60S acidic ribosomal protein P0 OS=Saccharomyces cerevisiae (strain ATCC 204508 / S288c) OX=559292 GN=RPP0 PE=1 SV=2	180803_571_AT_5Plex_Set3.raw	1.49612e+07	1.34255e+07	1.28203e+07	1.24434e+07	1.23442e+07	27	6
P05318	60S acidic ribosomal protein P1-alpha OS=Saccharomyces cerevisiae (strain ATCC 204508 / S288c) OX=559292 GN=RPP1A PE=1 SV=4	180803_571_AT_5Plex_Set3.raw	4.69571e+06	4.41949e+06	4.42499e+06	3.87395e+06	4.23853e+06	4	2
P10622	60S acidic ribosomal protein P1-beta OS=Saccharomyces cerevisiae (strain ATCC 204508 / S288c) OX=559292 GN=RPP1B PE=1 SV=3	180803_571_AT_5Plex_Set3.raw	4.54339e+06	4.09788e+06	4.04893e+06	3.89641e+06	4.04967e+06	12	1
P05319	60S acidic ribosomal protein P2-alpha OS=Saccharomyces cerevisiae (strain ATCC 204508 / S288c) OX=559292 GN=RPP2A PE=1 SV=1	180803_571_AT_5Plex_Set3.raw	2.34101e+06	2.12173e+06	2.14154e+06	1.99101e+06	2.08645e+06	5	3
P02400	60S acidic ribosomal protein P2-beta OS=Saccharomyces cerevisiae (strain ATCC 204508 / S288c) OX=559292 GN=RPP2B PE=1 SV=2	180803_571_AT_5Plex_Set3.raw	3.36574e+06	3.06063e+06	3.02468e+06	3.06493e+06	2.96021e+06	9	5
P41805	60S ribosomal protein L10 OS=Saccharomyces cerevisiae (strain ATCC 204508 / S288c) OX=559292 GN=RPL10 PE=1 SV=1	180803_571_AT_5Plex_Set3.raw	2.27771e+06	2.20985e+06	2.20523e+06	2.03161e+06	2.10961e+06	5	3
Q3E757; P0C0W9	60S ribosomal protein L11-B OS=Saccharomyces cerevisiae (strain ATCC 204508 / S288c) OX=559292 GN=RPL11B PE=1 SV=3; 60S ribosomal protein L11-A OS=Saccharomyces cerevisiae (strain ATCC 204508 / S288c) OX=559292 GN=RPL11A PE=1 SV=2	180803_571_AT_5Plex_Set3.raw	3.30087e+06	3.16423e+06	3.18462e+06	2.94232e+06	3.21502e+06	7	2
P0CX53;P0CX54	60S ribosomal protein L12-A OS=Saccharomyces cerevisiae (strain ATCC 204508 / S288c) OX=559292 GN=RPL12A PE=1 SV=1;60S ribosomal protein L12-B OS=Saccharomyces cerevisiae (strain ATCC 204508 / S288c) OX=559292 GN=RPL12B PE=1 SV=1	180803_571_AT_5Plex_Set3.raw	4.16378e+06	4.04461e+06	3.92506e+06	3.94724e+06	4.03563e+06	12	4
P40212	60S ribosomal protein L13-B OS=Saccharomyces cerevisiae (strain ATCC 204508 / S288c) OX=559292 GN=RPL13B PE=1 SV=1	180803_571_AT_5Plex_Set3.raw	1.22279e+06	1.15584e+06	1.06647e+06	1.14433e+06	981856	9	1
P40212; Q12690	60S ribosomal protein L13-B OS=Saccharomyces cerevisiae (strain ATCC 204508 / S288c) OX=559292 GN=RPL13B PE=1 SV=1; 60S ribosomal protein L13-A OS=Saccharomyces cerevisiae (strain ATCC 204508 / S288c) OX=559292 GN=RPL13A PE=1 SV=1	180803_571_AT_5Plex_Set3.raw	5.77949e+06	5.60125e+06	5.90704e+06	5.20581e+06	6.44437e+06	11	5
P36105; P38754	60S ribosomal protein L14-A OS=Saccharomyces cerevisiae (strain ATCC 204508 / S288c) OX=559292 GN=RPL14A PE=1 SV=1; 60S ribosomal protein L14-B OS=Saccharomyces cerevisiae (strain ATCC 204508 / S288c) OX=559292 GN=RPL14B PE=1 SV=1	180803_571_AT_5Plex_Set3.raw	4.47992e+06	3.55839e+06	3.17719e+06	3.35575e+06	3.44067e+06	5	3
P38754	60S ribosomal protein L14-B OS=Saccharomyces cerevisiae (strain ATCC 204508 / S288c) OX=559292 GN=RPL14B PE=1 SV=1	180803_571_AT_5Plex_Set3.raw	1.90555e+06	1.87341e+06	1.78297e+06	1.65738e+06	1.89285e+06	3	1
P54780; P05748	60S ribosomal protein L15-B OS=Saccharomyces cerevisiae (strain ATCC 204508 / S288c) OX=559292 GN=RPL15B PE=1 SV=2; 60S ribosomal protein L15-A OS=Saccharomyces cerevisiae (strain ATCC 204508 / S288c) OX=559292 GN=RPL15A PE=1 SV=3	180803_571_AT_5Plex_Set3.raw	3.84759e+06	3.39391e+06	3.0844e+06	2.56665e+06	2.84237e+06	6	2
P05740	60S ribosomal protein L17-A OS=Saccharomyces cerevisiae (strain ATCC 204508 / S288c) OX=559292 GN=RPL17A PE=1 SV=4	180803_571_AT_5Plex_Set3.raw	504878	489212	490600	526643	474006	3	1
P46990; P05740	60S ribosomal protein L17-B OS=Saccharomyces cerevisiae (strain ATCC 204508 / S288c) OX=559292 GN=RPL17B PE=1 SV=2; 60S ribosomal protein L17-A OS=Saccharomyces cerevisiae (strain ATCC 204508 / S288c) OX=559292 GN=RPL17A PE=1 SV=4	180803_571_AT_5Plex_Set3.raw	6.48229e+06	6.17864e+06	5.94294e+06	5.34473e+06	5.75806e+06	12	3
P0CX82;P0CX83	60S ribosomal protein L19-A OS=Saccharomyces cerevisiae (strain ATCC 204508 / S288c) OX=559292 GN=RPL19A PE=1 SV=1;60S ribosomal protein L19-B OS=Saccharomyces cerevisiae (strain ATCC 204508 / S288c) OX=559292 GN=RPL19B PE=1 SV=1	180803_571_AT_5Plex_Set3.raw	5.11156e+06	4.68004e+06	4.50897e+06	4.4903e+06	4.23065e+06	13	4
P0CX43;P0CX44	60S ribosomal protein L1-A OS=Saccharomyces cerevisiae (strain ATCC 204508 / S288c) OX=559292 GN=RPL1A PE=1 SV=1;60S ribosomal protein L1-B OS=Saccharomyces cerevisiae (strain ATCC 204508 / S288c) OX=559292 GN=RPL1B PE=1 SV=1	180803_571_AT_5Plex_Set3.raw	1.49943e+06	1.49763e+06	1.43571e+06	1.27871e+06	1.32871e+06	4	3
P0CX23;P0CX24	60S ribosomal protein L20-A OS=Saccharomyces cerevisiae (strain ATCC 204508 / S288c) OX=559292 GN=RPL20A PE=1 SV=1;60S ribosomal protein L20-B OS=Saccharomyces cerevisiae (strain ATCC 204508 / S288c) OX=559292 GN=RPL20B PE=1 SV=1	180803_571_AT_5Plex_Set3.raw	7.26295e+06	6.56341e+06	6.28979e+06	6.16817e+06	6.71012e+06	16	4
Q02753; Q12672	60S ribosomal protein L21-A OS=Saccharomyces cerevisiae (strain ATCC 204508 / S288c) OX=559292 GN=RPL21A PE=1 SV=1; 60S ribosomal protein L21-B OS=Saccharomyces cerevisiae (strain ATCC 204508 / S288c) OX=559292 GN=RPL21B PE=1 SV=1	180803_571_AT_5Plex_Set3.raw	5.25671e+06	4.73288e+06	4.71315e+06	4.33904e+06	4.71179e+06	8	4
P05749	60S ribosomal protein L22-A OS=Saccharomyces cerevisiae (strain ATCC 204508 / S288c) OX=559292 GN=RPL22A PE=1 SV=3	180803_571_AT_5Plex_Set3.raw	1.40202e+06	1.39535e+06	1.31083e+06	1.24305e+06	1.38679e+06	10	2
P0CX41;P0CX42	60S ribosomal protein L23-A OS=Saccharomyces cerevisiae (strain ATCC 204508 / S288c) OX=559292 GN=RPL23A PE=1 SV=1;60S ribosomal protein L23-B OS=Saccharomyces cerevisiae (strain ATCC 204508 / S288c) OX=559292 GN=RPL23B PE=1 SV=1	180803_571_AT_5Plex_Set3.raw	5.63746e+06	5.25715e+06	4.59308e+06	4.7379e+06	4.57711e+06	14	4
P04456	60S ribosomal protein L25 OS=Saccharomyces cerevisiae (strain ATCC 204508 / S288c) OX=559292 GN=RPL25 PE=1 SV=4	180803_571_AT_5Plex_Set3.raw	5.35772e+06	5.26e+06	5.34118e+06	4.83775e+06	5.15223e+06	13	3
P05743; P53221	60S ribosomal protein L26-A OS=Saccharomyces cerevisiae (strain ATCC 204508 / S288c) OX=559292 GN=RPL26A PE=1 SV=3; 60S ribosomal protein L26-B OS=Saccharomyces cerevisiae (strain ATCC 204508 / S288c) OX=559292 GN=RPL26B PE=1 SV=2	180803_571_AT_5Plex_Set3.raw	4.44656e+06	4.10038e+06	4.01768e+06	3.64965e+06	3.94507e+06	7	3
P0C2H6; P0C2H7	60S ribosomal protein L27-A OS=Saccharomyces cerevisiae (strain ATCC 204508 / S288c) OX=559292 GN=RPL27A PE=1 SV=1; 60S ribosomal protein L27-B OS=Saccharomyces cerevisiae (strain ATCC 204508 / S288c) OX=559292 GN=RPL27B PE=1 SV=1	180803_571_AT_5Plex_Set3.raw	4.90571e+06	4.71157e+06	4.77991e+06	4.71695e+06	5.11213e+06	12	4
P02406	60S ribosomal protein L28 OS=Saccharomyces cerevisiae (strain ATCC 204508 / S288c) OX=559292 GN=RPL28 PE=1 SV=3	180803_571_AT_5Plex_Set3.raw	2.75663e+06	2.63028e+06	2.48091e+06	2.08179e+06	2.38097e+06	9	1
P0CX45;P0CX46	60S ribosomal protein L2-A OS=Saccharomyces cerevisiae (strain ATCC 204508 / S288c) OX=559292 GN=RPL2A PE=1 SV=1;60S ribosomal protein L2-B OS=Saccharomyces cerevisiae (strain ATCC 204508 / S288c) OX=559292 GN=RPL2B PE=1 SV=1	180803_571_AT_5Plex_Set3.raw	2.39027e+06	2.19907e+06	2.1013e+06	2.02911e+06	2.17509e+06	7	3
P14126	60S ribosomal protein L3 OS=Saccharomyces cerevisiae (strain ATCC 204508 / S288c) OX=559292 GN=RPL3 PE=1 SV=4	180803_571_AT_5Plex_Set3.raw	3.17962e+06	2.62827e+06	2.37092e+06	2.49711e+06	2.30217e+06	5	3
P14120	60S ribosomal protein L30 OS=Saccharomyces cerevisiae (strain ATCC 204508 / S288c) OX=559292 GN=RPL30 PE=1 SV=3	180803_571_AT_5Plex_Set3.raw	5.28447e+06	5.03846e+06	4.81123e+06	4.62729e+06	4.98515e+06	17	5
P0C2H8; P0C2H9	60S ribosomal protein L31-A OS=Saccharomyces cerevisiae (strain ATCC 204508 / S288c) OX=559292 GN=RPL31A PE=1 SV=1; 60S ribosomal protein L31-B OS=Saccharomyces cerevisiae (strain ATCC 204508 / S288c) OX=559292 GN=RPL31B PE=1 SV=1	180803_571_AT_5Plex_Set3.raw	2.75951e+06	2.67528e+06	2.4799e+06	2.19872e+06	2.49272e+06	7	2
P05744	60S ribosomal protein L33-A OS=Saccharomyces cerevisiae (strain ATCC 204508 / S288c) OX=559292 GN=RPL33A PE=1 SV=3	180803_571_AT_5Plex_Set3.raw	2.48606e+06	2.30531e+06	2.30858e+06	2.1452e+06	2.13972e+06	9	1
P41056; P05744	60S ribosomal protein L33-B OS=Saccharomyces cerevisiae (strain ATCC 204508 / S288c) OX=559292 GN=RPL33B PE=1 SV=2; 60S ribosomal protein L33-A OS=Saccharomyces cerevisiae (strain ATCC 204508 / S288c) OX=559292 GN=RPL33A PE=1 SV=3	180803_571_AT_5Plex_Set3.raw	3.03849e+06	2.97414e+06	3.0402e+06	2.65048e+06	3.0436e+06	5	1
P0CX84;P0CX85	60S ribosomal protein L35-A OS=Saccharomyces cerevisiae (strain ATCC 204508 / S288c) OX=559292 GN=RPL35A PE=1 SV=1;60S ribosomal protein L35-B OS=Saccharomyces cerevisiae (strain ATCC 204508 / S288c) OX=559292 GN=RPL35B PE=1 SV=1	180803_571_AT_5Plex_Set3.raw	3.01766e+06	2.97929e+06	2.95447e+06	2.61897e+06	2.84162e+06	6	2
P05745; O14455	60S ribosomal protein L36-A OS=Saccharomyces cerevisiae (strain ATCC 204508 / S288c) OX=559292 GN=RPL36A PE=1 SV=3; 60S ribosomal protein L36-B OS=Saccharomyces cerevisiae (strain ATCC 204508 / S288c) OX=559292 GN=RPL36B PE=1 SV=3	180803_571_AT_5Plex_Set3.raw	2.58481e+06	2.57764e+06	2.3523e+06	2.20603e+06	2.52234e+06	4	3
P49167	60S ribosomal protein L38 OS=Saccharomyces cerevisiae (strain ATCC 204508 / S288c) OX=559292 GN=RPL38 PE=1 SV=1	180803_571_AT_5Plex_Set3.raw	1.56156e+06	1.44555e+06	1.21091e+06	1.25515e+06	1.21619e+06	4	2
P10664; P49626	60S ribosomal protein L4-A OS=Saccharomyces cerevisiae (strain ATCC 204508 / S288c) OX=559292 GN=RPL4A PE=1 SV=4; 60S ribosomal protein L4-B OS=Saccharomyces cerevisiae (strain ATCC 204508 / S288c) OX=559292 GN=RPL4B PE=1 SV=2	180803_571_AT_5Plex_Set3.raw	1.06287e+07	1.03514e+07	1.00852e+07	9.42523e+06	1.01332e+07	20	9
P26321	60S ribosomal protein L5 OS=Saccharomyces cerevisiae (strain ATCC 204508 / S288c) OX=559292 GN=RPL5 PE=1 SV=4	180803_571_AT_5Plex_Set3.raw	6.75853e+06	6.41489e+06	5.83816e+06	5.74654e+06	6.02961e+06	11	6
Q02326	60S ribosomal protein L6-A OS=Saccharomyces cerevisiae (strain ATCC 204508 / S288c) OX=559292 GN=RPL6A PE=1 SV=2	180803_571_AT_5Plex_Set3.raw	1.21877e+06	1.00984e+06	916956	1.02908e+06	803037	3	1
Q02326; P05739	60S ribosomal protein L6-A OS=Saccharomyces cerevisiae (strain ATCC 204508 / S288c) OX=559292 GN=RPL6A PE=1 SV=2; 60S ribosomal protein L6-B OS=Saccharomyces cerevisiae (strain ATCC 204508 / S288c) OX=559292 GN=RPL6B PE=1 SV=4	180803_571_AT_5Plex_Set3.raw	6.52492e+06	6.27664e+06	6.08135e+06	5.47212e+06	6.53285e+06	8	4
P05739	60S ribosomal protein L6-B OS=Saccharomyces cerevisiae (strain ATCC 204508 / S288c) OX=559292 GN=RPL6B PE=1 SV=4	180803_571_AT_5Plex_Set3.raw	747405	739025	772057	686718	791176	2	2
P05737; Q12213	60S ribosomal protein L7-A OS=Saccharomyces cerevisiae (strain ATCC 204508 / S288c) OX=559292 GN=RPL7A PE=1 SV=3; 60S ribosomal protein L7-B OS=Saccharomyces cerevisiae (strain ATCC 204508 / S288c) OX=559292 GN=RPL7B PE=1 SV=3	180803_571_AT_5Plex_Set3.raw	3.6647e+06	3.61938e+06	3.34078e+06	3.43653e+06	3.47732e+06	12	6
P29453	60S ribosomal protein L8-B OS=Saccharomyces cerevisiae (strain ATCC 204508 / S288c) OX=559292 GN=RPL8B PE=1 SV=3	180803_571_AT_5Plex_Set3.raw	884974	726817	616327	690389	568439	5	1
P29453; P17076	60S ribosomal protein L8-B OS=Saccharomyces cerevisiae (strain ATCC 204508 / S288c) OX=559292 GN=RPL8B PE=1 SV=3; 60S ribosomal protein L8-A OS=Saccharomyces cerevisiae (strain ATCC 204508 / S288c) OX=559292 GN=RPL8A PE=1 SV=4	180803_571_AT_5Plex_Set3.raw	1.415e+07	1.19838e+07	1.13897e+07	1.11004e+07	1.11481e+07	21	7
P05738	60S ribosomal protein L9-A OS=Saccharomyces cerevisiae (strain ATCC 204508 / S288c) OX=559292 GN=RPL9A PE=1 SV=2	180803_571_AT_5Plex_Set3.raw	971706	940323	972934	966655	1.04102e+06	5	1
P05738; P51401	60S ribosomal protein L9-A OS=Saccharomyces cerevisiae (strain ATCC 204508 / S288c) OX=559292 GN=RPL9A PE=1 SV=2; 60S ribosomal protein L9-B OS=Saccharomyces cerevisiae (strain ATCC 204508 / S288c) OX=559292 GN=RPL9B PE=1 SV=1	180803_571_AT_5Plex_Set3.raw	900625	794298	810340	791870	799875	5	2
P38720	6-phosphogluconate dehydrogenase, decarboxylating 1 OS=Saccharomyces cerevisiae (strain ATCC 204508 / S288c) OX=559292 GN=GND1 PE=1 SV=1	180803_571_AT_5Plex_Set3.raw	8.71443e+06	9.67999e+06	9.71084e+06	9.2545e+06	8.94884e+06	21	8
P53319; P38720	6-phosphogluconate dehydrogenase, decarboxylating 2 OS=Saccharomyces cerevisiae (strain ATCC 204508 / S288c) OX=559292 GN=GND2 PE=1 SV=1; 6-phosphogluconate dehydrogenase, decarboxylating 1 OS=Saccharomyces cerevisiae (strain ATCC 204508 / S288c) OX=559292 GN=GND1 PE=1 SV=1	180803_571_AT_5Plex_Set3.raw	657432	690175	728230	785849	668722	2	2
P07342	Acetolactate synthase catalytic subunit, mitochondrial OS=Saccharomyces cerevisiae (strain ATCC 204508 / S288c) OX=559292 GN=ILV2 PE=1 SV=1	180803_571_AT_5Plex_Set3.raw	600196	588650	575210	581476	573322	4	2
P41338	Acetyl-CoA acetyltransferase OS=Saccharomyces cerevisiae (strain ATCC 204508 / S288c) OX=559292 GN=ERG10 PE=1 SV=3	180803_571_AT_5Plex_Set3.raw	3.29862e+06	3.31601e+06	3.36161e+06	3.4298e+06	3.4307e+06	10	6
P52910	Acetyl-coenzyme A synthetase 2 OS=Saccharomyces cerevisiae (strain ATCC 204508 / S288c) OX=559292 GN=ACS2 PE=1 SV=1	180803_571_AT_5Plex_Set3.raw	3.32889e+06	3.46586e+06	3.57726e+06	3.45612e+06	3.39499e+06	11	7
P19414	Aconitate hydratase, mitochondrial OS=Saccharomyces cerevisiae (strain ATCC 204508 / S288c) OX=559292 GN=ACO1 PE=1 SV=2	180803_571_AT_5Plex_Set3.raw	3.44309e+06	3.36379e+06	3.40428e+06	3.43824e+06	3.53107e+06	13	7
P60010	Actin OS=Saccharomyces cerevisiae (strain ATCC 204508 / S288c) OX=559292 GN=ACT1 PE=1 SV=1	180803_571_AT_5Plex_Set3.raw	1.46063e+07	1.62283e+07	1.70204e+07	1.46273e+07	1.50157e+07	34	10
P15891	Actin-binding protein OS=Saccharomyces cerevisiae (strain ATCC 204508 / S288c) OX=559292 GN=ABP1 PE=1 SV=4	180803_571_AT_5Plex_Set3.raw	603739	647876	733758	727581	729428	4	3
P38328	Actin-related protein 2/3 complex subunit 1 OS=Saccharomyces cerevisiae (strain ATCC 204508 / S288c) OX=559292 GN=ARC40 PE=1 SV=1	180803_571_AT_5Plex_Set3.raw	548720	563701	605200	576168	560743	2	2
P31787	Acyl-CoA-binding protein OS=Saccharomyces cerevisiae (strain ATCC 204508 / S288c) OX=559292 GN=ACB1 PE=1 SV=3	180803_571_AT_5Plex_Set3.raw	1.77499e+06	1.38769e+06	1.283e+06	1.40759e+06	967324	2	2
P47143	Adenosine kinase OS=Saccharomyces cerevisiae (strain ATCC 204508 / S288c) OX=559292 GN=ADO1 PE=1 SV=1	180803_571_AT_5Plex_Set3.raw	2.19637e+06	2.18786e+06	2.27443e+06	2.18587e+06	2.20412e+06	5	4
P39954	Adenosylhomocysteinase OS=Saccharomyces cerevisiae (strain ATCC 204508 / S288c) OX=559292 GN=SAH1 PE=1 SV=1	180803_571_AT_5Plex_Set3.raw	1.15759e+07	1.0723e+07	1.03433e+07	9.6937e+06	8.84841e+06	26	9
A6ZYI0; B3LG61;P07170	Adenylate kinase OS=Saccharomyces cerevisiae (strain YJM789) OX=307796 GN=ADK1 PE=3 SV=1; Adenylate kinase OS=Saccharomyces cerevisiae (strain RM11-1a) OX=285006 GN=ADK1 PE=3 SV=1;Adenylate kinase OS=Saccharomyces cerevisiae (strain ATCC 204508 / S288c) OX=559292 GN=ADK1 PE=1 SV=2	180803_571_AT_5Plex_Set3.raw	3.11647e+06	3.30023e+06	3.24519e+06	3.13882e+06	3.07549e+06	7	4
P18239	ADP,ATP carrier protein 2 OS=Saccharomyces cerevisiae (strain ATCC 204508 / S288c) OX=559292 GN=PET9 PE=1 SV=2	180803_571_AT_5Plex_Set3.raw	794031	835043	798156	805440	805662	3	1
P18238	ADP,ATP carrier protein 3 OS=Saccharomyces cerevisiae (strain ATCC 204508 / S288c) OX=559292 GN=AAC3 PE=1 SV=1	180803_571_AT_5Plex_Set3.raw	1.82122e+06	1.95605e+06	2.05132e+06	1.64984e+06	1.73401e+06	5	1
P19146; P11076	ADP-ribosylation factor 2 OS=Saccharomyces cerevisiae (strain ATCC 204508 / S288c) OX=559292 GN=ARF2 PE=1 SV=3; ADP-ribosylation factor 1 OS=Saccharomyces cerevisiae (strain ATCC 204508 / S288c) OX=559292 GN=ARF1 PE=1 SV=3	180803_571_AT_5Plex_Set3.raw	1.48444e+06	1.41773e+06	1.44281e+06	1.353e+06	1.2685e+06	4	1
P40825	Alanine--tRNA ligase, mitochondrial OS=Saccharomyces cerevisiae (strain ATCC 204508 / S288c) OX=559292 GN=ALA1 PE=1 SV=3	180803_571_AT_5Plex_Set3.raw	753015	698011	737849	750087	692033	2	2
P00330	Alcohol dehydrogenase 1 OS=Saccharomyces cerevisiae (strain ATCC 204508 / S288c) OX=559292 GN=ADH1 PE=1 SV=5	180803_571_AT_5Plex_Set3.raw	3.64917e+07	3.88937e+07	4.0004e+07	3.81552e+07	3.6869e+07	60	9
P00331; P00330	Alcohol dehydrogenase 2 OS=Saccharomyces cerevisiae (strain ATCC 204508 / S288c) OX=559292 GN=ADH2 PE=1 SV=3; Alcohol dehydrogenase 1 OS=Saccharomyces cerevisiae (strain ATCC 204508 / S288c) OX=559292 GN=ADH1 PE=1 SV=5	180803_571_AT_5Plex_Set3.raw	1.16704e+07	1.17986e+07	1.18361e+07	1.19069e+07	1.14076e+07	14	4
Q00764	Alpha,alpha-trehalose-phosphate synthase [UDP-forming] 56 kDa subunit OS=Saccharomyces cerevisiae (strain ATCC 204508 / S288c) OX=559292 GN=TPS1 PE=1 SV=2	180803_571_AT_5Plex_Set3.raw	594690	598755	634192	664030	626489	3	1
P37302	Aminopeptidase Y OS=Saccharomyces cerevisiae (strain ATCC 204508 / S288c) OX=559292 GN=APE3 PE=1 SV=1	180803_571_AT_5Plex_Set3.raw	787635	725206	715375	693646	706919	4	2
P53090	Aromatic/aminoadipate aminotransferase 1 OS=Saccharomyces cerevisiae (strain ATCC 204508 / S288c) OX=559292 GN=ARO8 PE=1 SV=1	180803_571_AT_5Plex_Set3.raw	4.44906e+06	4.51021e+06	4.60826e+06	4.818e+06	4.9114e+06	13	6
P49089	Asparagine synthetase [glutamine-hydrolyzing] 1 OS=Saccharomyces cerevisiae (strain ATCC 204508 / S288c) OX=559292 GN=ASN1 PE=1 SV=2	180803_571_AT_5Plex_Set3.raw	1.43086e+06	1.29746e+06	1.28292e+06	1.28451e+06	1.29935e+06	3	2
P49090	Asparagine synthetase [glutamine-hydrolyzing] 2 OS=Saccharomyces cerevisiae (strain ATCC 204508 / S288c) OX=559292 GN=ASN2 PE=1 SV=2	180803_571_AT_5Plex_Set3.raw	1.10886e+06	1.0896e+06	1.10007e+06	1.02256e+06	1.0924e+06	3	2
P38707	Asparagine--tRNA ligase, cytoplasmic OS=Saccharomyces cerevisiae (strain ATCC 204508 / S288c) OX=559292 GN=DED81 PE=1 SV=1	180803_571_AT_5Plex_Set3.raw	426168	427151	427828	426628	419305	2	2
P13663	Aspartate-semialdehyde dehydrogenase OS=Saccharomyces cerevisiae (strain ATCC 204508 / S288c) OX=559292 GN=HOM2 PE=1 SV=1	180803_571_AT_5Plex_Set3.raw	348074	320479	291813	317624	297872	2	2
P04802	Aspartate--tRNA ligase, cytoplasmic OS=Saccharomyces cerevisiae (strain ATCC 204508 / S288c) OX=559292 GN=DPS1 PE=1 SV=3	180803_571_AT_5Plex_Set3.raw	835592	862152	875849	895033	838624	4	2
P09457	ATP synthase subunit 5, mitochondrial OS=Saccharomyces cerevisiae (strain ATCC 204508 / S288c) OX=559292 GN=ATP5 PE=1 SV=1	180803_571_AT_5Plex_Set3.raw	621287	637507	676269	643295	676250	3	3
P07251	ATP synthase subunit alpha, mitochondrial OS=Saccharomyces cerevisiae (strain ATCC 204508 / S288c) OX=559292 GN=ATP1 PE=1 SV=5	180803_571_AT_5Plex_Set3.raw	1.08064e+07	1.08939e+07	1.14201e+07	1.13681e+07	1.26143e+07	22	10
P00830	ATP synthase subunit beta, mitochondrial OS=Saccharomyces cerevisiae (strain ATCC 204508 / S288c) OX=559292 GN=ATP2 PE=1 SV=2	180803_571_AT_5Plex_Set3.raw	1.57709e+07	1.57926e+07	1.66601e+07	1.67988e+07	1.86613e+07	37	14
P30902	ATP synthase subunit d, mitochondrial OS=Saccharomyces cerevisiae (strain ATCC 204508 / S288c) OX=559292 GN=ATP7 PE=1 SV=2	180803_571_AT_5Plex_Set3.raw	683021	663408	677721	703007	705737	3	2
P81449	ATP synthase subunit e, mitochondrial OS=Saccharomyces cerevisiae (strain ATCC 204508 / S288c) OX=559292 GN=TIM11 PE=1 SV=2	180803_571_AT_5Plex_Set3.raw	578976	596633	545774	574294	515151	4	1
P38077	ATP synthase subunit gamma, mitochondrial OS=Saccharomyces cerevisiae (strain ATCC 204508 / S288c) OX=559292 GN=ATP3 PE=1 SV=1	180803_571_AT_5Plex_Set3.raw	1.38928e+06	1.48771e+06	1.46862e+06	1.58578e+06	1.59038e+06	6	4
P16861	ATP-dependent 6-phosphofructokinase subunit alpha OS=Saccharomyces cerevisiae (strain ATCC 204508 / S288c) OX=559292 GN=PFK1 PE=1 SV=1	180803_571_AT_5Plex_Set3.raw	7.13154e+06	7.02024e+06	7.09583e+06	6.83107e+06	6.85478e+06	15	11
P16862	ATP-dependent 6-phosphofructokinase subunit beta OS=Saccharomyces cerevisiae (strain ATCC 204508 / S288c) OX=559292 GN=PFK2 PE=1 SV=4	180803_571_AT_5Plex_Set3.raw	5.01749e+06	5.3244e+06	5.40008e+06	4.91078e+06	4.93793e+06	12	7
P15108	ATP-dependent molecular chaperone HSC82 OS=Saccharomyces cerevisiae (strain ATCC 204508 / S288c) OX=559292 GN=HSC82 PE=1 SV=4	180803_571_AT_5Plex_Set3.raw	4.73632e+06	4.1692e+06	4.02221e+06	4.19659e+06	3.67747e+06	5	4
P02829	ATP-dependent molecular chaperone HSP82 OS=Saccharomyces cerevisiae (strain ATCC 204508 / S288c) OX=559292 GN=HSP82 PE=1 SV=1	180803_571_AT_5Plex_Set3.raw	1.47626e+07	1.52062e+07	1.62023e+07	1.75168e+07	1.67435e+07	19	6
P02829; P15108	ATP-dependent molecular chaperone HSP82 OS=Saccharomyces cerevisiae (strain ATCC 204508 / S288c) OX=559292 GN=HSP82 PE=1 SV=1; ATP-dependent molecular chaperone HSC82 OS=Saccharomyces cerevisiae (strain ATCC 204508 / S288c) OX=559292 GN=HSC82 PE=1 SV=4	180803_571_AT_5Plex_Set3.raw	4.79466e+07	5.45205e+07	5.59945e+07	5.58717e+07	6.04185e+07	90	21
A6ZQJ1;P10081	ATP-dependent RNA helicase eIF4A OS=Saccharomyces cerevisiae (strain YJM789) OX=307796 GN=TIF1 PE=3 SV=1;ATP-dependent RNA helicase eIF4A OS=Saccharomyces cerevisiae (strain ATCC 204508 / S288c) OX=559292 GN=TIF1 PE=1 SV=3	180803_571_AT_5Plex_Set3.raw	9.16981e+06	8.75026e+06	8.64129e+06	8.96481e+06	8.64272e+06	29	10
P38009	Bifunctional purine biosynthesis protein ADE17 OS=Saccharomyces cerevisiae (strain ATCC 204508 / S288c) OX=559292 GN=ADE17 PE=1 SV=2	180803_571_AT_5Plex_Set3.raw	1.22865e+06	1.21412e+06	1.2679e+06	1.27759e+06	1.24717e+06	3	3
P07244	Bifunctional purine biosynthetic protein ADE5,7 OS=Saccharomyces cerevisiae (strain ATCC 204508 / S288c) OX=559292 GN=ADE5,7 PE=1 SV=1	180803_571_AT_5Plex_Set3.raw	2.38393e+06	2.5095e+06	2.39494e+06	2.50823e+06	2.50655e+06	7	5
P47176	Branched-chain-amino-acid aminotransferase, cytosolic OS=Saccharomyces cerevisiae (strain ATCC 204508 / S288c) OX=559292 GN=BAT2 PE=1 SV=1	180803_571_AT_5Plex_Set3.raw	1.44106e+06	1.48521e+06	1.54022e+06	1.4244e+06	1.43954e+06	5	3
P47176; P38891	Branched-chain-amino-acid aminotransferase, cytosolic OS=Saccharomyces cerevisiae (strain ATCC 204508 / S288c) OX=559292 GN=BAT2 PE=1 SV=1; Branched-chain-amino-acid aminotransferase, mitochondrial OS=Saccharomyces cerevisiae (strain ATCC 204508 / S288c) OX=559292 GN=BAT1 PE=1 SV=1	180803_571_AT_5Plex_Set3.raw	851942	842483	852293	843900	867902	5	1
P38891	Branched-chain-amino-acid aminotransferase, mitochondrial OS=Saccharomyces cerevisiae (strain ATCC 204508 / S288c) OX=559292 GN=BAT1 PE=1 SV=1	180803_571_AT_5Plex_Set3.raw	3.06859e+06	2.97736e+06	3.00466e+06	2.85576e+06	3.06791e+06	10	6
P07245	C-1-tetrahydrofolate synthase, cytoplasmic OS=Saccharomyces cerevisiae (strain ATCC 204508 / S288c) OX=559292 GN=ADE3 PE=1 SV=1	180803_571_AT_5Plex_Set3.raw	1.21301e+06	1.23998e+06	1.33858e+06	1.29915e+06	1.34748e+06	5	5
P25694	Cell division control protein 48 OS=Saccharomyces cerevisiae (strain ATCC 204508 / S288c) OX=559292 GN=CDC48 PE=1 SV=3	180803_571_AT_5Plex_Set3.raw	7.1875e+06	6.99319e+06	7.13355e+06	6.81376e+06	7.16298e+06	17	10
P09232	Cerevisin OS=Saccharomyces cerevisiae (strain ATCC 204508 / S288c) OX=559292 GN=PRB1 PE=1 SV=1	180803_571_AT_5Plex_Set3.raw	2.14075e+06	2.27667e+06	2.63623e+06	2.63296e+06	2.71454e+06	6	2
P28777	Chorismate synthase OS=Saccharomyces cerevisiae (strain ATCC 204508 / S288c) OX=559292 GN=ARO2 PE=1 SV=1	180803_571_AT_5Plex_Set3.raw	604047	561430	552613	557926	599370	4	4
P00890	Citrate synthase, mitochondrial OS=Saccharomyces cerevisiae (strain ATCC 204508 / S288c) OX=559292 GN=CIT1 PE=1 SV=2	180803_571_AT_5Plex_Set3.raw	3.66964e+06	3.60845e+06	3.66433e+06	3.9155e+06	4.16831e+06	11	5
P17891	Clathrin light chain OS=Saccharomyces cerevisiae (strain ATCC 204508 / S288c) OX=559292 GN=CLC1 PE=1 SV=1	180803_571_AT_5Plex_Set3.raw	511000	506540	521641	540998	575177	4	1
Q03048	Cofilin OS=Saccharomyces cerevisiae (strain ATCC 204508 / S288c) OX=559292 GN=COF1 PE=1 SV=1	180803_571_AT_5Plex_Set3.raw	5.32832e+06	5.46524e+06	5.31321e+06	5.35504e+06	5.82877e+06	22	5
P43616	Cys-Gly metallodipeptidase DUG1 OS=Saccharomyces cerevisiae (strain ATCC 204508 / S288c) OX=559292 GN=DUG1 PE=1 SV=1	180803_571_AT_5Plex_Set3.raw	3.61662e+06	3.70685e+06	3.7867e+06	3.79358e+06	3.89584e+06	8	6
P32582	Cystathionine beta-synthase OS=Saccharomyces cerevisiae (strain ATCC 204508 / S288c) OX=559292 GN=CYS4 PE=1 SV=1	180803_571_AT_5Plex_Set3.raw	7.95744e+06	7.77812e+06	7.56424e+06	7.79008e+06	7.77889e+06	17	12
P31373	Cystathionine gamma-lyase OS=Saccharomyces cerevisiae (strain ATCC 204508 / S288c) OX=559292 GN=CYS3 PE=1 SV=2	180803_571_AT_5Plex_Set3.raw	3.60615e+06	3.63382e+06	3.62075e+06	3.79916e+06	3.56612e+06	12	6
P07256	Cytochrome b-c1 complex subunit 1, mitochondrial OS=Saccharomyces cerevisiae (strain ATCC 204508 / S288c) OX=559292 GN=COR1 PE=1 SV=1	180803_571_AT_5Plex_Set3.raw	3.02664e+06	3.00882e+06	3.24434e+06	3.39887e+06	3.43466e+06	11	5
P07257	Cytochrome b-c1 complex subunit 2, mitochondrial OS=Saccharomyces cerevisiae (strain ATCC 204508 / S288c) OX=559292 GN=QCR2 PE=1 SV=1	180803_571_AT_5Plex_Set3.raw	7.38764e+06	7.69499e+06	8.37173e+06	8.64309e+06	9.52746e+06	21	10
P00128	Cytochrome b-c1 complex subunit 7 OS=Saccharomyces cerevisiae (strain ATCC 204508 / S288c) OX=559292 GN=QCR7 PE=1 SV=2	180803_571_AT_5Plex_Set3.raw	3.93864e+06	3.93668e+06	4.36975e+06	4.46192e+06	4.82149e+06	6	3
P04037	Cytochrome c oxidase subunit 4, mitochondrial OS=Saccharomyces cerevisiae (strain ATCC 204508 / S288c) OX=559292 GN=COX4 PE=1 SV=1	180803_571_AT_5Plex_Set3.raw	2.40006e+06	2.33492e+06	2.51963e+06	2.53022e+06	2.80014e+06	9	3
P00427	Cytochrome c oxidase subunit 6, mitochondrial OS=Saccharomyces cerevisiae (strain ATCC 204508 / S288c) OX=559292 GN=COX6 PE=1 SV=1	180803_571_AT_5Plex_Set3.raw	1.78459e+06	1.63793e+06	1.62058e+06	1.909e+06	1.66776e+06	4	2
P39976	D-2-hydroxyglutarate--pyruvate transhydrogenase DLD3 OS=Saccharomyces cerevisiae (strain ATCC 204508 / S288c) OX=559292 GN=DLD3 PE=1 SV=1	180803_571_AT_5Plex_Set3.raw	1.32533e+06	1.11519e+06	1.04006e+06	1.04979e+06	958329	2	2
P38115	D-arabinose dehydrogenase [NAD(P)+] heavy chain OS=Saccharomyces cerevisiae (strain ATCC 204508 / S288c) OX=559292 GN=ARA1 PE=1 SV=1	180803_571_AT_5Plex_Set3.raw	1.53709e+06	1.59832e+06	1.63843e+06	1.67121e+06	1.70302e+06	2	2
P09624	Dihydrolipoyl dehydrogenase, mitochondrial OS=Saccharomyces cerevisiae (strain ATCC 204508 / S288c) OX=559292 GN=LPD1 PE=1 SV=1	180803_571_AT_5Plex_Set3.raw	2.61832e+06	2.61841e+06	2.75412e+06	2.70397e+06	2.89107e+06	6	5
P12695	Dihydrolipoyllysine-residue acetyltransferase component of pyruvate dehydrogenase complex, mitochondrial OS=Saccharomyces cerevisiae (strain ATCC 204508 / S288c) OX=559292 GN=LAT1 PE=1 SV=1	180803_571_AT_5Plex_Set3.raw	1.69909e+06	1.66689e+06	1.79693e+06	1.74657e+06	1.82887e+06	5	5
P54838	Dihydroxyacetone kinase 1 OS=Saccharomyces cerevisiae (strain ATCC 204508 / S288c) OX=559292 GN=DAK1 PE=1 SV=1	180803_571_AT_5Plex_Set3.raw	319521	359417	350470	356938	356261	2	2
P39522	Dihydroxy-acid dehydratase, mitochondrial OS=Saccharomyces cerevisiae (strain ATCC 204508 / S288c) OX=559292 GN=ILV3 PE=1 SV=2	180803_571_AT_5Plex_Set3.raw	512971	469814	466865	448769	476056	3	3
P32377	Diphosphomevalonate decarboxylase OS=Saccharomyces cerevisiae (strain ATCC 204508 / S288c) OX=559292 GN=MVD1 PE=1 SV=2	180803_571_AT_5Plex_Set3.raw	571903	582201	603222	582636	564650	3	2
P02994	Elongation factor 1-alpha OS=Saccharomyces cerevisiae (strain ATCC 204508 / S288c) OX=559292 GN=TEF1 PE=1 SV=1	180803_571_AT_5Plex_Set3.raw	1.13355e+08	1.13318e+08	1.08481e+08	1.04804e+08	1.03708e+08	97	14
P32471	Elongation factor 1-beta OS=Saccharomyces cerevisiae (strain ATCC 204508 / S288c) OX=559292 GN=EFB1 PE=1 SV=4	180803_571_AT_5Plex_Set3.raw	1.22575e+07	1.10318e+07	9.83383e+06	1.03878e+07	9.47309e+06	12	4
P29547	Elongation factor 1-gamma 1 OS=Saccharomyces cerevisiae (strain ATCC 204508 / S288c) OX=559292 GN=CAM1 PE=1 SV=2	180803_571_AT_5Plex_Set3.raw	1.33358e+06	1.43241e+06	1.51202e+06	1.53432e+06	1.56146e+06	3	2
P36008	Elongation factor 1-gamma 2 OS=Saccharomyces cerevisiae (strain ATCC 204508 / S288c) OX=559292 GN=TEF4 PE=1 SV=1	180803_571_AT_5Plex_Set3.raw	6.17159e+06	5.82232e+06	5.65788e+06	5.12581e+06	5.25582e+06	16	6
P32324	Elongation factor 2 OS=Saccharomyces cerevisiae (strain ATCC 204508 / S288c) OX=559292 GN=EFT1 PE=1 SV=1	180803_571_AT_5Plex_Set3.raw	2.83672e+07	2.68877e+07	2.55628e+07	2.2535e+07	2.19033e+07	57	21
P16521	Elongation factor 3A OS=Saccharomyces cerevisiae (strain ATCC 204508 / S288c) OX=559292 GN=YEF3 PE=1 SV=4	180803_571_AT_5Plex_Set3.raw	1.51377e+07	1.47118e+07	1.44118e+07	1.2727e+07	1.31058e+07	33	14
P02992	Elongation factor Tu, mitochondrial OS=Saccharomyces cerevisiae (strain ATCC 204508 / S288c) OX=559292 GN=TUF1 PE=1 SV=1	180803_571_AT_5Plex_Set3.raw	2.6032e+06	2.76396e+06	2.78217e+06	2.75903e+06	2.96145e+06	7	4
P16474	Endoplasmic reticulum chaperone BiP OS=Saccharomyces cerevisiae (strain ATCC 204508 / S288c) OX=559292 GN=KAR2 PE=1 SV=1	180803_571_AT_5Plex_Set3.raw	1.76795e+07	1.75914e+07	1.75961e+07	1.89432e+07	1.7994e+07	42	19
P00924	Enolase 1 OS=Saccharomyces cerevisiae (strain ATCC 204508 / S288c) OX=559292 GN=ENO1 PE=1 SV=3	180803_571_AT_5Plex_Set3.raw	4.04397e+07	4.35909e+07	4.69265e+07	5.11174e+07	4.87952e+07	61	8
P00924; P00925	Enolase 1 OS=Saccharomyces cerevisiae (strain ATCC 204508 / S288c) OX=559292 GN=ENO1 PE=1 SV=3; Enolase 2 OS=Saccharomyces cerevisiae (strain ATCC 204508 / S288c) OX=559292 GN=ENO2 PE=1 SV=2	180803_571_AT_5Plex_Set3.raw	7.09163e+07	7.9921e+07	8.1607e+07	8.024e+07	8.38056e+07	90	11
P00925	Enolase 2 OS=Saccharomyces cerevisiae (strain ATCC 204508 / S288c) OX=559292 GN=ENO2 PE=1 SV=2	180803_571_AT_5Plex_Set3.raw	6.43296e+07	6.74333e+07	6.52141e+07	6.25972e+07	6.57667e+07	81	7
P20459	Eukaryotic translation initiation factor 2 subunit alpha OS=Saccharomyces cerevisiae (strain ATCC 204508 / S288c) OX=559292 GN=SUI2 PE=1 SV=1	180803_571_AT_5Plex_Set3.raw	1.04211e+06	1.03513e+06	1.01617e+06	997222	991677	3	2
P32481	Eukaryotic translation initiation factor 2 subunit gamma OS=Saccharomyces cerevisiae (strain ATCC 204508 / S288c) OX=559292 GN=GCD11 PE=1 SV=1	180803_571_AT_5Plex_Set3.raw	1.94295e+06	1.85399e+06	1.85493e+06	1.80425e+06	1.82779e+06	6	4
P53235	Eukaryotic translation initiation factor 2A OS=Saccharomyces cerevisiae (strain ATCC 204508 / S288c) OX=559292 GN=YGR054W PE=1 SV=1	180803_571_AT_5Plex_Set3.raw	1.85496e+06	1.91216e+06	1.80117e+06	1.73986e+06	1.78114e+06	4	3
P38431	Eukaryotic translation initiation factor 5 OS=Saccharomyces cerevisiae (strain ATCC 204508 / S288c) OX=559292 GN=TIF5 PE=1 SV=1	180803_571_AT_5Plex_Set3.raw	1.41725e+06	1.34781e+06	1.29648e+06	1.3863e+06	1.37779e+06	2	2
P32911	Eukaryotic translation initiation factor eIF-1 OS=Saccharomyces cerevisiae (strain ATCC 204508 / S288c) OX=559292 GN=SUI1 PE=1 SV=1	180803_571_AT_5Plex_Set3.raw	1.42772e+06	1.57344e+06	1.59834e+06	1.56712e+06	1.66913e+06	8	3
P40215	External NADH-ubiquinone oxidoreductase 1, mitochondrial OS=Saccharomyces cerevisiae (strain ATCC 204508 / S288c) OX=559292 GN=NDE1 PE=1 SV=1	180803_571_AT_5Plex_Set3.raw	760300	788452	719799	779173	744617	2	2
P08524	Farnesyl pyrophosphate synthase OS=Saccharomyces cerevisiae (strain ATCC 204508 / S288c) OX=559292 GN=ERG20 PE=1 SV=2	180803_571_AT_5Plex_Set3.raw	4.75994e+06	5.54375e+06	5.97131e+06	5.29063e+06	5.36564e+06	10	6
P19097	Fatty acid synthase subunit alpha OS=Saccharomyces cerevisiae (strain ATCC 204508 / S288c) OX=559292 GN=FAS2 PE=1 SV=2	180803_571_AT_5Plex_Set3.raw	3.30905e+06	3.39769e+06	3.31982e+06	3.17298e+06	3.05196e+06	8	8
P07149	Fatty acid synthase subunit beta OS=Saccharomyces cerevisiae (strain ATCC 204508 / S288c) OX=559292 GN=FAS1 PE=1 SV=2	180803_571_AT_5Plex_Set3.raw	2.37745e+06	2.51502e+06	2.50244e+06	2.417e+06	2.17341e+06	8	6
P20081	FK506-binding protein 1 OS=Saccharomyces cerevisiae (strain ATCC 204508 / S288c) OX=559292 GN=FPR1 PE=1 SV=2	180803_571_AT_5Plex_Set3.raw	5.42351e+06	4.91445e+06	4.95909e+06	4.8187e+06	4.7704e+06	9	3
Q06205; P38911	FK506-binding protein 4 OS=Saccharomyces cerevisiae (strain ATCC 204508 / S288c) OX=559292 GN=FPR4 PE=1 SV=1; FK506-binding nuclear protein OS=Saccharomyces cerevisiae (strain ATCC 204508 / S288c) OX=559292 GN=FPR3 PE=1 SV=2	180803_571_AT_5Plex_Set3.raw	694113	699231	703207	688107	662763	3	1
P39676	Flavohemoprotein OS=Saccharomyces cerevisiae (strain ATCC 204508 / S288c) OX=559292 GN=YHB1 PE=1 SV=2	180803_571_AT_5Plex_Set3.raw	2.95409e+07	2.67096e+07	2.73723e+07	2.83963e+07	2.83491e+07	68	15
P14540	Fructose-bisphosphate aldolase OS=Saccharomyces cerevisiae (strain ATCC 204508 / S288c) OX=559292 GN=FBA1 PE=1 SV=3	180803_571_AT_5Plex_Set3.raw	5.65399e+07	5.3147e+07	5.13965e+07	5.10594e+07	4.88945e+07	73	14
P08417	Fumarate hydratase, mitochondrial OS=Saccharomyces cerevisiae (strain ATCC 204508 / S288c) OX=559292 GN=FUM1 PE=1 SV=2	180803_571_AT_5Plex_Set3.raw	1.32031e+06	1.23036e+06	1.23896e+06	1.38141e+06	1.21817e+06	3	2
P15703	Glucan 1,3-beta-glucosidase OS=Saccharomyces cerevisiae (strain ATCC 204508 / S288c) OX=559292 GN=BGL2 PE=1 SV=1	180803_571_AT_5Plex_Set3.raw	3.39662e+06	3.38959e+06	3.55154e+06	3.825e+06	4.23158e+06	9	5
P17709	Glucokinase-1 OS=Saccharomyces cerevisiae (strain ATCC 204508 / S288c) OX=559292 GN=GLK1 PE=1 SV=1	180803_571_AT_5Plex_Set3.raw	4.2846e+06	4.55087e+06	4.72937e+06	4.59312e+06	4.8144e+06	9	7
Q03161	Glucose-6-phosphate 1-epimerase OS=Saccharomyces cerevisiae (strain ATCC 204508 / S288c) OX=559292 GN=YMR099C PE=1 SV=1	180803_571_AT_5Plex_Set3.raw	464340	502550	482852	491228	472678	2	2
P12709	Glucose-6-phosphate isomerase OS=Saccharomyces cerevisiae (strain ATCC 204508 / S288c) OX=559292 GN=PGI1 PE=1 SV=3	180803_571_AT_5Plex_Set3.raw	1.92331e+07	2.0356e+07	2.02792e+07	1.96834e+07	1.90578e+07	36	14
P46655	Glutamate--tRNA ligase, cytoplasmic OS=Saccharomyces cerevisiae (strain ATCC 204508 / S288c) OX=559292 GN=GUS1 PE=1 SV=3	180803_571_AT_5Plex_Set3.raw	5.38993e+06	5.44862e+06	5.19139e+06	4.96007e+06	4.93163e+06	11	9
P14742	Glutamine--fructose-6-phosphate aminotransferase [isomerizing] OS=Saccharomyces cerevisiae (strain ATCC 204508 / S288c) OX=559292 GN=GFA1 PE=1 SV=4	180803_571_AT_5Plex_Set3.raw	1.51621e+06	1.59272e+06	1.73806e+06	1.54634e+06	1.58111e+06	3	3
P25373	Glutaredoxin-1 OS=Saccharomyces cerevisiae (strain ATCC 204508 / S288c) OX=559292 GN=GRX1 PE=1 SV=1	180803_571_AT_5Plex_Set3.raw	3.48957e+06	3.79436e+06	3.8241e+06	3.68626e+06	3.86946e+06	9	4
P41921	Glutathione reductase OS=Saccharomyces cerevisiae (strain ATCC 204508 / S288c) OX=559292 GN=GLR1 PE=1 SV=2	180803_571_AT_5Plex_Set3.raw	980761	948431	980490	1.03348e+06	987752	2	2
P00360	Glyceraldehyde-3-phosphate dehydrogenase 1 OS=Saccharomyces cerevisiae (strain ATCC 204508 / S288c) OX=559292 GN=TDH1 PE=1 SV=3	180803_571_AT_5Plex_Set3.raw	3.31257e+06	4.21082e+06	4.70683e+06	5.22185e+06	6.14613e+06	16	6
P00360; P00358	Glyceraldehyde-3-phosphate dehydrogenase 1 OS=Saccharomyces cerevisiae (strain ATCC 204508 / S288c) OX=559292 GN=TDH1 PE=1 SV=3; Glyceraldehyde-3-phosphate dehydrogenase 2 OS=Saccharomyces cerevisiae (strain ATCC 204508 / S288c) OX=559292 GN=TDH2 PE=1 SV=3	180803_571_AT_5Plex_Set3.raw	6.72442e+06	6.6432e+06	6.28978e+06	6.54046e+06	7.10928e+06	4	1
P00360; P00359; P00358	Glyceraldehyde-3-phosphate dehydrogenase 1 OS=Saccharomyces cerevisiae (strain ATCC 204508 / S288c) OX=559292 GN=TDH1 PE=1 SV=3; Glyceraldehyde-3-phosphate dehydrogenase 3 OS=Saccharomyces cerevisiae (strain ATCC 204508 / S288c) OX=559292 GN=TDH3 PE=1 SV=3; Glyceraldehyde-3-phosphate dehydrogenase 2 OS=Saccharomyces cerevisiae (strain ATCC 204508 / S288c) OX=559292 GN=TDH2 PE=1 SV=3	180803_571_AT_5Plex_Set3.raw	5.88824e+07	6.58877e+07	6.98647e+07	6.69598e+07	7.30906e+07	48	4
P00358	Glyceraldehyde-3-phosphate dehydrogenase 2 OS=Saccharomyces cerevisiae (strain ATCC 204508 / S288c) OX=559292 GN=TDH2 PE=1 SV=3	180803_571_AT_5Plex_Set3.raw	2.77281e+06	2.52875e+06	2.42e+06	2.61533e+06	2.59321e+06	6	2
P00359	Glyceraldehyde-3-phosphate dehydrogenase 3 OS=Saccharomyces cerevisiae (strain ATCC 204508 / S288c) OX=559292 GN=TDH3 PE=1 SV=3	180803_571_AT_5Plex_Set3.raw	9.38142e+07	1.01615e+08	9.65875e+07	9.90794e+07	1.13599e+08	61	8
P00359; P00358	Glyceraldehyde-3-phosphate dehydrogenase 3 OS=Saccharomyces cerevisiae (strain ATCC 204508 / S288c) OX=559292 GN=TDH3 PE=1 SV=3; Glyceraldehyde-3-phosphate dehydrogenase 2 OS=Saccharomyces cerevisiae (strain ATCC 204508 / S288c) OX=559292 GN=TDH2 PE=1 SV=3	180803_571_AT_5Plex_Set3.raw	8.1296e+07	8.53715e+07	8.18107e+07	8.25713e+07	9.23008e+07	101	10
P41277	Glycerol-1-phosphate phosphohydrolase 1 OS=Saccharomyces cerevisiae (strain ATCC 204508 / S288c) OX=559292 GN=GPP1 PE=1 SV=3	180803_571_AT_5Plex_Set3.raw	1107064	965099	924427	835765	831810	2	2
P40106; P41277	Glycerol-1-phosphate phosphohydrolase 2 OS=Saccharomyces cerevisiae (strain ATCC 204508 / S288c) OX=559292 GN=GPP2 PE=1 SV=1; Glycerol-1-phosphate phosphohydrolase 1 OS=Saccharomyces cerevisiae (strain ATCC 204508 / S288c) OX=559292 GN=GPP1 PE=1 SV=3	180803_571_AT_5Plex_Set3.raw	2.25267e+06	2.1545e+06	1.99928e+06	1.8268e+06	1.78933e+06	8	1
Q00055	Glycerol-3-phosphate dehydrogenase [NAD(+)] 1 OS=Saccharomyces cerevisiae (strain ATCC 204508 / S288c) OX=559292 GN=GPD1 PE=1 SV=4	180803_571_AT_5Plex_Set3.raw	1.55226e+06	1.57837e+06	1.53946e+06	1.57031e+06	1.50746e+06	5	5
P39726	Glycine cleavage system H protein, mitochondrial OS=Saccharomyces cerevisiae (strain ATCC 204508 / S288c) OX=559292 GN=GCV3 PE=1 SV=3	180803_571_AT_5Plex_Set3.raw	1.15146e+06	1.25546e+06	1.36283e+06	1.40945e+06	1.37639e+06	2	2
P38088	Glycine--tRNA ligase 1, mitochondrial OS=Saccharomyces cerevisiae (strain ATCC 204508 / S288c) OX=559292 GN=GRS1 PE=1 SV=3	180803_571_AT_5Plex_Set3.raw	618042	593098	626627	587795	611470	4	1
P32836; P32835	GTP-binding nuclear protein GSP2/CNR2 OS=Saccharomyces cerevisiae (strain ATCC 204508 / S288c) OX=559292 GN=GSP2 PE=1 SV=1; GTP-binding nuclear protein GSP1/CNR1 OS=Saccharomyces cerevisiae (strain ATCC 204508 / S288c) OX=559292 GN=GSP1 PE=1 SV=1	180803_571_AT_5Plex_Set3.raw	2.56963e+06	2.63782e+06	2.66738e+06	2.57835e+06	2.76467e+06	8	3
P06780	GTP-binding protein RHO1 OS=Saccharomyces cerevisiae (strain ATCC 204508 / S288c) OX=559292 GN=RHO1 PE=1 SV=3	180803_571_AT_5Plex_Set3.raw	813188	827469	776940	898251	854065	2	2
P38011	Guanine nucleotide-binding protein subunit beta-like protein OS=Saccharomyces cerevisiae (strain ATCC 204508 / S288c) OX=559292 GN=ASC1 PE=1 SV=4	180803_571_AT_5Plex_Set3.raw	1.84117e+07	1.76e+07	1.61372e+07	1.61657e+07	1.59761e+07	43	11
P31539	Heat shock protein 104 OS=Saccharomyces cerevisiae (strain ATCC 204508 / S288c) OX=559292 GN=HSP104 PE=1 SV=2	180803_571_AT_5Plex_Set3.raw	2.38532e+07	2.37135e+07	2.52161e+07	2.45273e+07	2.46785e+07	61	22
P15992	Heat shock protein 26 OS=Saccharomyces cerevisiae (strain ATCC 204508 / S288c) OX=559292 GN=HSP26 PE=1 SV=3	180803_571_AT_5Plex_Set3.raw	2.62764e+07	2.57505e+07	2.96935e+07	3.3058e+07	3.69349e+07	53	11
P19882	Heat shock protein 60, mitochondrial OS=Saccharomyces cerevisiae (strain ATCC 204508 / S288c) OX=559292 GN=HSP60 PE=1 SV=1	180803_571_AT_5Plex_Set3.raw	2.23775e+07	2.42087e+07	2.53812e+07	2.60189e+07	2.69917e+07	62	16
P33416	Heat shock protein 78, mitochondrial OS=Saccharomyces cerevisiae (strain ATCC 204508 / S288c) OX=559292 GN=HSP78 PE=1 SV=2	180803_571_AT_5Plex_Set3.raw	1.33991e+06	1.34674e+06	1.31521e+06	1.37019e+06	1.38886e+06	5	4
P32589	Heat shock protein homolog SSE1 OS=Saccharomyces cerevisiae (strain ATCC 204508 / S288c) OX=559292 GN=SSE1 PE=1 SV=4	180803_571_AT_5Plex_Set3.raw	1.44624e+07	1.35951e+07	1.34888e+07	1.39704e+07	1.2889e+07	39	13
P32590; P32589	Heat shock protein homolog SSE2 OS=Saccharomyces cerevisiae (strain ATCC 204508 / S288c) OX=559292 GN=SSE2 PE=1 SV=3; Heat shock protein homolog SSE1 OS=Saccharomyces cerevisiae (strain ATCC 204508 / S288c) OX=559292 GN=SSE1 PE=1 SV=4	180803_571_AT_5Plex_Set3.raw	2.53087e+06	2.67684e+06	2.60875e+06	2.45921e+06	2.66369e+06	9	3
P10591	Heat shock protein SSA1 OS=Saccharomyces cerevisiae (strain ATCC 204508 / S288c) OX=559292 GN=SSA1 PE=1 SV=4	180803_571_AT_5Plex_Set3.raw	8.65548e+06	9.7702e+06	1.05391e+07	1.0393e+07	1.11361e+07	28	6
P10591; P16474; P22202; P10592	Heat shock protein SSA1 OS=Saccharomyces cerevisiae (strain ATCC 204508 / S288c) OX=559292 GN=SSA1 PE=1 SV=4; Endoplasmic reticulum chaperone BiP OS=Saccharomyces cerevisiae (strain ATCC 204508 / S288c) OX=559292 GN=KAR2 PE=1 SV=1; Heat shock protein SSA4 OS=Saccharomyces cerevisiae (strain ATCC 204508 / S288c) OX=559292 GN=SSA4 PE=1 SV=3; Heat shock protein SSA2 OS=Saccharomyces cerevisiae (stra…	180803_571_AT_5Plex_Set3.raw	5.46218e+06	6.03247e+06	5.73633e+06	5.65795e+06	6.10965e+06	10	1
P10591; P10592	Heat shock protein SSA1 OS=Saccharomyces cerevisiae (strain ATCC 204508 / S288c) OX=559292 GN=SSA1 PE=1 SV=4; Heat shock protein SSA2 OS=Saccharomyces cerevisiae (strain ATCC 204508 / S288c) OX=559292 GN=SSA2 PE=1 SV=3	180803_571_AT_5Plex_Set3.raw	5.28905e+07	4.93106e+07	4.84021e+07	4.89632e+07	4.84045e+07	73	12
P10591; P09435; P10592	Heat shock protein SSA1 OS=Saccharomyces cerevisiae (strain ATCC 204508 / S288c) OX=559292 GN=SSA1 PE=1 SV=4; Heat shock protein SSA3 OS=Saccharomyces cerevisiae (strain ATCC 204508 / S288c) OX=559292 GN=SSA3 PE=1 SV=3; Heat shock protein SSA2 OS=Saccharomyces cerevisiae (strain ATCC 204508 / S288c) OX=559292 GN=SSA2 PE=1 SV=3	180803_571_AT_5Plex_Set3.raw	2.22445e+06	2.92402e+06	3.12178e+06	3.13905e+06	3.78652e+06	4	1
P10591; P22202	Heat shock protein SSA1 OS=Saccharomyces cerevisiae (strain ATCC 204508 / S288c) OX=559292 GN=SSA1 PE=1 SV=4; Heat shock protein SSA4 OS=Saccharomyces cerevisiae (strain ATCC 204508 / S288c) OX=559292 GN=SSA4 PE=1 SV=3	180803_571_AT_5Plex_Set3.raw	830918	803366	835356	843068	792499	4	1
P10591; P22202; P09435; P10592	Heat shock protein SSA1 OS=Saccharomyces cerevisiae (strain ATCC 204508 / S288c) OX=559292 GN=SSA1 PE=1 SV=4; Heat shock protein SSA4 OS=Saccharomyces cerevisiae (strain ATCC 204508 / S288c) OX=559292 GN=SSA4 PE=1 SV=3; Heat shock protein SSA3 OS=Saccharomyces cerevisiae (strain ATCC 204508 / S288c) OX=559292 GN=SSA3 PE=1 SV=3; Heat shock protein SSA2 OS=Saccharomyces cerevisiae (strain ATCC 2045…	180803_571_AT_5Plex_Set3.raw	2.2593e+07	2.40476e+07	2.32671e+07	2.27107e+07	2.44964e+07	24	7
P10592	Heat shock protein SSA2 OS=Saccharomyces cerevisiae (strain ATCC 204508 / S288c) OX=559292 GN=SSA2 PE=1 SV=3	180803_571_AT_5Plex_Set3.raw	9.51856e+06	9.08893e+06	8.72953e+06	8.69762e+06	9.04146e+06	25	5
P22202	Heat shock protein SSA4 OS=Saccharomyces cerevisiae (strain ATCC 204508 / S288c) OX=559292 GN=SSA4 PE=1 SV=3	180803_571_AT_5Plex_Set3.raw	1.19326e+07	9.8389e+06	9.49786e+06	9.43798e+06	8.79723e+06	20	7
P22202; P10592	Heat shock protein SSA4 OS=Saccharomyces cerevisiae (strain ATCC 204508 / S288c) OX=559292 GN=SSA4 PE=1 SV=3; Heat shock protein SSA2 OS=Saccharomyces cerevisiae (strain ATCC 204508 / S288c) OX=559292 GN=SSA2 PE=1 SV=3	180803_571_AT_5Plex_Set3.raw	1.39235e+06	1.16511e+06	1.14495e+06	1.17919e+06	1.16509e+06	3	2
P22202; P09435	Heat shock protein SSA4 OS=Saccharomyces cerevisiae (strain ATCC 204508 / S288c) OX=559292 GN=SSA4 PE=1 SV=3; Heat shock protein SSA3 OS=Saccharomyces cerevisiae (strain ATCC 204508 / S288c) OX=559292 GN=SSA3 PE=1 SV=3	180803_571_AT_5Plex_Set3.raw	3.48533e+06	3.25831e+06	3.24396e+06	3.29178e+06	3.47786e+06	8	5
P0CS90; P0CS91	Heat shock protein SSC1, mitochondrial OS=Saccharomyces cerevisiae (strain ATCC 204508 / S288c) OX=559292 GN=SSC1 PE=1 SV=1; Heat shock protein SSC1, mitochondrial OS=Saccharomyces cerevisiae OX=4932 GN=SSC1 PE=1 SV=1	180803_571_AT_5Plex_Set3.raw	1.64211e+07	1.64843e+07	1.65542e+07	1.65072e+07	1.78232e+07	51	11
P39987	Heat shock protein SSC3, mitochondrial OS=Saccharomyces cerevisiae (strain ATCC 204508 / S288c) OX=559292 GN=ECM10 PE=3 SV=1	180803_571_AT_5Plex_Set3.raw	1.27019e+06	1.05167e+06	1.08521e+06	1.10407e+06	952357	4	1
P39987; P0CS90; P0CS91	Heat shock protein SSC3, mitochondrial OS=Saccharomyces cerevisiae (strain ATCC 204508 / S288c) OX=559292 GN=ECM10 PE=3 SV=1; Heat shock protein SSC1, mitochondrial OS=Saccharomyces cerevisiae (strain ATCC 204508 / S288c) OX=559292 GN=SSC1 PE=1 SV=1; Heat shock protein SSC1, mitochondrial OS=Saccharomyces cerevisiae OX=4932 GN=SSC1 PE=1 SV=1	180803_571_AT_5Plex_Set3.raw	2.10231e+06	2.17157e+06	2.01065e+06	2.14049e+06	2.1574e+06	7	2
P15705	Heat shock protein STI1 OS=Saccharomyces cerevisiae (strain ATCC 204508 / S288c) OX=559292 GN=STI1 PE=1 SV=1	180803_571_AT_5Plex_Set3.raw	1.36205e+07	1.41779e+07	1.5386e+07	1.52005e+07	1.59094e+07	42	16
P04806	Hexokinase-1 OS=Saccharomyces cerevisiae (strain ATCC 204508 / S288c) OX=559292 GN=HXK1 PE=1 SV=2	180803_571_AT_5Plex_Set3.raw	4.34904e+06	4.02482e+06	4.11571e+06	3.78901e+06	3.54587e+06	12	5
P04807	Hexokinase-2 OS=Saccharomyces cerevisiae (strain ATCC 204508 / S288c) OX=559292 GN=HXK2 PE=1 SV=4	180803_571_AT_5Plex_Set3.raw	1.83679e+07	1.90631e+07	1.96111e+07	1.87489e+07	1.9428e+07	51	16
Q12122; P48570	Homocitrate synthase, mitochondrial OS=Saccharomyces cerevisiae (strain ATCC 204508 / S288c) OX=559292 GN=LYS21 PE=1 SV=1; Homocitrate synthase, cytosolic isozyme OS=Saccharomyces cerevisiae (strain ATCC 204508 / S288c) OX=559292 GN=LYS20 PE=1 SV=1	180803_571_AT_5Plex_Set3.raw	1.39169e+06	1.42002e+06	1.47529e+06	1.49032e+06	1.5081e+06	5	4
P06106	Homocysteine/cysteine synthase OS=Saccharomyces cerevisiae (strain ATCC 204508 / S288c) OX=559292 GN=MET17 PE=1 SV=3	180803_571_AT_5Plex_Set3.raw	802624	773647	814389	791677	779910	3	3
P31116	Homoserine dehydrogenase OS=Saccharomyces cerevisiae (strain ATCC 204508 / S288c) OX=559292 GN=HOM6 PE=1 SV=1	180803_571_AT_5Plex_Set3.raw	2.44325e+06	2.59141e+06	2.53862e+06	2.53201e+06	2.577e+06	6	4
P54839	Hydroxymethylglutaryl-CoA synthase OS=Saccharomyces cerevisiae (strain ATCC 204508 / S288c) OX=559292 GN=ERG13 PE=1 SV=1	180803_571_AT_5Plex_Set3.raw	5.89335e+06	5.83069e+06	5.93286e+06	5.9144e+06	5.63846e+06	21	6
P00817	Inorganic pyrophosphatase OS=Saccharomyces cerevisiae (strain ATCC 204508 / S288c) OX=559292 GN=IPP1 PE=1 SV=4	180803_571_AT_5Plex_Set3.raw	5.69548e+06	5.84305e+06	5.85221e+06	5.7954e+06	6.03793e+06	15	5
P50095; P39567; P38697	Inosine-5'-monophosphate dehydrogenase 3 OS=Saccharomyces cerevisiae (strain ATCC 204508 / S288c) OX=559292 GN=IMD3 PE=1 SV=1; Putative inosine-5'-monophosphate dehydrogenase 1 OS=Saccharomyces cerevisiae (strain ATCC 204508 / S288c) OX=559292 GN=IMD1 PE=5 SV=1; Inosine-5'-monophosphate dehydrogenase 2 OS=Saccharomyces cerevisiae (strain ATCC 204508 / S288c) OX=559292 GN=IMD2 PE=1 SV=1	180803_571_AT_5Plex_Set3.raw	722350	637343	633207	625844	623680	3	3
P28834	Isocitrate dehydrogenase [NAD] subunit 1, mitochondrial OS=Saccharomyces cerevisiae (strain ATCC 204508 / S288c) OX=559292 GN=IDH1 PE=1 SV=2	180803_571_AT_5Plex_Set3.raw	2525554	2.40893e+06	2.41483e+06	2.4322e+06	2.48657e+06	9	6
P28241	Isocitrate dehydrogenase [NAD] subunit 2, mitochondrial OS=Saccharomyces cerevisiae (strain ATCC 204508 / S288c) OX=559292 GN=IDH2 PE=1 SV=1	180803_571_AT_5Plex_Set3.raw	3.7058e+06	3.65911e+06	3.70003e+06	3.64818e+06	3.74589e+06	9	6
P21954	Isocitrate dehydrogenase [NADP], mitochondrial OS=Saccharomyces cerevisiae (strain ATCC 204508 / S288c) OX=559292 GN=IDP1 PE=1 SV=1	180803_571_AT_5Plex_Set3.raw	946985	941398	940644	921589	943372	2	2
P06168	Ketol-acid reductoisomerase, mitochondrial OS=Saccharomyces cerevisiae (strain ATCC 204508 / S288c) OX=559292 GN=ILV5 PE=1 SV=1	180803_571_AT_5Plex_Set3.raw	1.91787e+07	1.75179e+07	1.73058e+07	1.77534e+07	1.81469e+07	49	16
P26637	Leucine--tRNA ligase, cytoplasmic OS=Saccharomyces cerevisiae (strain ATCC 204508 / S288c) OX=559292 GN=CDC60 PE=1 SV=1	180803_571_AT_5Plex_Set3.raw	203694	202768	202701	186833	196190	2	2
P37303	Low specificity L-threonine aldolase OS=Saccharomyces cerevisiae (strain ATCC 204508 / S288c) OX=559292 GN=GLY1 PE=1 SV=2	180803_571_AT_5Plex_Set3.raw	1.0675e+06	957243	884409	831917	839213	3	2
P15180	Lysine--tRNA ligase, cytoplasmic OS=Saccharomyces cerevisiae (strain ATCC 204508 / S288c) OX=559292 GN=KRS1 PE=1 SV=2	180803_571_AT_5Plex_Set3.raw	1.64303e+06	1.55534e+06	1.60355e+06	1.38939e+06	1.43421e+06	5	5
P54115	Magnesium-activated aldehyde dehydrogenase, cytosolic OS=Saccharomyces cerevisiae (strain ATCC 204508 / S288c) OX=559292 GN=ALD6 PE=1 SV=4	180803_571_AT_5Plex_Set3.raw	2.00311e+07	1.89009e+07	1.86083e+07	1.88555e+07	1.81334e+07	36	17
P17505	Malate dehydrogenase, mitochondrial OS=Saccharomyces cerevisiae (strain ATCC 204508 / S288c) OX=559292 GN=MDH1 PE=1 SV=2	180803_571_AT_5Plex_Set3.raw	3.91536e+06	3.8023e+06	3.93227e+06	4.01259e+06	4.17247e+06	8	7
P41940	Mannose-1-phosphate guanyltransferase OS=Saccharomyces cerevisiae (strain ATCC 204508 / S288c) OX=559292 GN=PSA1 PE=1 SV=2	180803_571_AT_5Plex_Set3.raw	5.87858e+06	5.20996e+06	5.0777e+06	5.20095e+06	5.15141e+06	16	7
A6ZRW3;P07213	Mitochondrial import receptor subunit TOM70 OS=Saccharomyces cerevisiae (strain YJM789) OX=307796 GN=TOM70 PE=3 SV=1;Mitochondrial import receptor subunit TOM70 OS=Saccharomyces cerevisiae (strain ATCC 204508 / S288c) OX=559292 GN=TOM70 PE=1 SV=2	180803_571_AT_5Plex_Set3.raw	1.47979e+06	1.51121e+06	1.41544e+06	1.46092e+06	1.48279e+06	3	2
P04840	Mitochondrial outer membrane protein porin 1 OS=Saccharomyces cerevisiae (strain ATCC 204508 / S288c) OX=559292 GN=POR1 PE=1 SV=4	180803_571_AT_5Plex_Set3.raw	1.0056e+07	1.11079e+07	1.19176e+07	1.27702e+07	1.31247e+07	38	13
P23641	Mitochondrial phosphate carrier protein OS=Saccharomyces cerevisiae (strain ATCC 204508 / S288c) OX=559292 GN=MIR1 PE=1 SV=1	180803_571_AT_5Plex_Set3.raw	1.4351e+06	1.49907e+06	1.48125e+06	1.42569e+06	1.42013e+06	4	4
P25491	Mitochondrial protein import protein MAS5 OS=Saccharomyces cerevisiae (strain ATCC 204508 / S288c) OX=559292 GN=YDJ1 PE=1 SV=1	180803_571_AT_5Plex_Set3.raw	4.40542e+06	4.43361e+06	4.49482e+06	4.44575e+06	4.67453e+06	11	7
O14467	Multiprotein-bridging factor 1 OS=Saccharomyces cerevisiae (strain ATCC 204508 / S288c) OX=559292 GN=MBF1 PE=1 SV=2	180803_571_AT_5Plex_Set3.raw	3.1654e+06	3.32058e+06	3.62422e+06	3.73193e+06	3.732e+06	6	4
P53141	Myosin light chain 1 OS=Saccharomyces cerevisiae (strain ATCC 204508 / S288c) OX=559292 GN=MLC1 PE=1 SV=1	180803_571_AT_5Plex_Set3.raw	931262	942184	996516	1.03496e+06	1.06228e+06	2	2
A6ZZH2; P36060	NADH-cytochrome b5 reductase 2 OS=Saccharomyces cerevisiae (strain YJM789) OX=307796 GN=MCR1 PE=3 SV=1; NADH-cytochrome b5 reductase 2 OS=Saccharomyces cerevisiae (strain ATCC 204508 / S288c) OX=559292 GN=MCR1 PE=1 SV=1	180803_571_AT_5Plex_Set3.raw	533882	504752	492346	477845	459467	2	2
Q05016	NADP-dependent 3-hydroxy acid dehydrogenase OS=Saccharomyces cerevisiae (strain ATCC 204508 / S288c) OX=559292 GN=YMR226C PE=1 SV=1	180803_571_AT_5Plex_Set3.raw	1.31291e+06	1.38482e+06	1.4543e+06	1.4466e+06	1.59366e+06	4	4
Q04894	NADP-dependent alcohol dehydrogenase 6 OS=Saccharomyces cerevisiae (strain ATCC 204508 / S288c) OX=559292 GN=ADH6 PE=1 SV=1	180803_571_AT_5Plex_Set3.raw	636431	642111	623232	634658	582926	4	2
Q03558	NADPH dehydrogenase 2 OS=Saccharomyces cerevisiae (strain ATCC 204508 / S288c) OX=559292 GN=OYE2 PE=1 SV=3	180803_571_AT_5Plex_Set3.raw	3.3219e+06	3.46778e+06	3.64513e+06	3.63327e+06	3.72824e+06	12	6
Q03558; P41816	NADPH dehydrogenase 2 OS=Saccharomyces cerevisiae (strain ATCC 204508 / S288c) OX=559292 GN=OYE2 PE=1 SV=3; NADPH dehydrogenase 3 OS=Saccharomyces cerevisiae (strain ATCC 204508 / S288c) OX=559292 GN=OYE3 PE=1 SV=2	180803_571_AT_5Plex_Set3.raw	243643	276697	236695	232563	286274	8	1
P53111	NADPH-dependent aldehyde reductase ARI1 OS=Saccharomyces cerevisiae (strain ATCC 204508 / S288c) OX=559292 GN=ARI1 PE=1 SV=1	180803_571_AT_5Plex_Set3.raw	1.93071e+06	2.04145e+06	2.02382e+06	1.86696e+06	1.86617e+06	4	3
P38715	NADPH-dependent aldose reductase GRE3 OS=Saccharomyces cerevisiae (strain ATCC 204508 / S288c) OX=559292 GN=GRE3 PE=1 SV=1	180803_571_AT_5Plex_Set3.raw	2174778	2.44175e+06	2.69032e+06	2.56212e+06	2.69936e+06	9	6
Q07551	NADPH-dependent alpha-keto amide reductase OS=Saccharomyces cerevisiae (strain ATCC 204508 / S288c) OX=559292 GN=YDL124W PE=1 SV=1	180803_571_AT_5Plex_Set3.raw	4.48465e+06	4.69357e+06	4.4878e+06	4.70219e+06	4.7695e+06	11	6
P07262	NADP-specific glutamate dehydrogenase 1 OS=Saccharomyces cerevisiae (strain ATCC 204508 / S288c) OX=559292 GN=GDH1 PE=1 SV=2	180803_571_AT_5Plex_Set3.raw	5.67445e+06	5.62763e+06	5.4412e+06	5.76212e+06	5.39662e+06	21	8
A6ZT99;P38879	Nascent polypeptide-associated complex subunit alpha OS=Saccharomyces cerevisiae (strain YJM789) OX=307796 GN=EGD2 PE=3 SV=1;Nascent polypeptide-associated complex subunit alpha OS=Saccharomyces cerevisiae (strain ATCC 204508 / S288c) OX=559292 GN=EGD2 PE=1 SV=3	180803_571_AT_5Plex_Set3.raw	1.37637e+06	1.34003e+06	1.41569e+06	1.41658e+06	1.32747e+06	3	1
A6ZWL1;Q02642	Nascent polypeptide-associated complex subunit beta-1 OS=Saccharomyces cerevisiae (strain YJM789) OX=307796 GN=EGD1 PE=3 SV=1;Nascent polypeptide-associated complex subunit beta-1 OS=Saccharomyces cerevisiae (strain ATCC 204508 / S288c) OX=559292 GN=EGD1 PE=1 SV=2	180803_571_AT_5Plex_Set3.raw	681447	446744	425452	575264	399630	2	2
P53081	NGG1-interacting factor 3 OS=Saccharomyces cerevisiae (strain ATCC 204508 / S288c) OX=559292 GN=NIF3 PE=1 SV=1	180803_571_AT_5Plex_Set3.raw	1.93633e+06	1.89167e+06	1.94876e+06	2.04482e+06	1.9476e+06	4	2
P53184	Nicotinamidase OS=Saccharomyces cerevisiae (strain ATCC 204508 / S288c) OX=559292 GN=PNC1 PE=1 SV=1	180803_571_AT_5Plex_Set3.raw	5.08438e+06	5.88837e+06	6.18199e+06	6.48766e+06	7.08713e+06	8	4
P27476	Nuclear localization sequence-binding protein OS=Saccharomyces cerevisiae (strain ATCC 204508 / S288c) OX=559292 GN=NSR1 PE=1 SV=1	180803_571_AT_5Plex_Set3.raw	3.03856e+06	2.4624e+06	2.31826e+06	2.24631e+06	2.14731e+06	5	4
P38934	Nuclear segregation protein BFR1 OS=Saccharomyces cerevisiae (strain ATCC 204508 / S288c) OX=559292 GN=BFR1 PE=1 SV=1	180803_571_AT_5Plex_Set3.raw	1.77385e+06	1.86706e+06	1.8493e+06	1.68333e+06	1.76948e+06	4	3
P33331	Nuclear transport factor 2 OS=Saccharomyces cerevisiae (strain ATCC 204508 / S288c) OX=559292 GN=NTF2 PE=1 SV=2	180803_571_AT_5Plex_Set3.raw	2.14754e+06	2.1278e+06	2.13564e+06	2.00632e+06	1.99862e+06	4	2
Q01560	Nucleolar protein 3 OS=Saccharomyces cerevisiae (strain ATCC 204508 / S288c) OX=559292 GN=NPL3 PE=1 SV=1	180803_571_AT_5Plex_Set3.raw	4.02829e+06	3.61582e+06	3.59464e+06	3.72144e+06	3.49378e+06	4	3
P36010	Nucleoside diphosphate kinase OS=Saccharomyces cerevisiae (strain ATCC 204508 / S288c) OX=559292 GN=YNK1 PE=1 SV=1	180803_571_AT_5Plex_Set3.raw	555577	574632	544652	612785	650992	4	2
P38219	Obg-like ATPase 1 OS=Saccharomyces cerevisiae (strain ATCC 204508 / S288c) OX=559292 GN=OLA1 PE=1 SV=1	180803_571_AT_5Plex_Set3.raw	2.21082e+06	2.02208e+06	1.87114e+06	1.9749e+06	1.83668e+06	7	5
P07991	Ornithine aminotransferase OS=Saccharomyces cerevisiae (strain ATCC 204508 / S288c) OX=559292 GN=CAR2 PE=1 SV=2	180803_571_AT_5Plex_Set3.raw	3.54322e+06	4.02564e+06	4.24752e+06	3.95326e+06	3.83757e+06	6	4
P25719	Peptidyl-prolyl cis-trans isomerase C, mitochondrial OS=Saccharomyces cerevisiae (strain ATCC 204508 / S288c) OX=559292 GN=CPR3 PE=1 SV=1	180803_571_AT_5Plex_Set3.raw	418826	414162	397184	400741	418693	3	1
P53691	Peptidyl-prolyl cis-trans isomerase CPR6 OS=Saccharomyces cerevisiae (strain ATCC 204508 / S288c) OX=559292 GN=CPR6 PE=1 SV=1	180803_571_AT_5Plex_Set3.raw	4.92782e+06	5.25667e+06	5.59227e+06	5.41572e+06	5.49182e+06	11	6
P14832	Peptidyl-prolyl cis-trans isomerase OS=Saccharomyces cerevisiae (strain ATCC 204508 / S288c) OX=559292 GN=CPR1 PE=1 SV=3	180803_571_AT_5Plex_Set3.raw	1.22717e+07	1.21017e+07	1.22838e+07	1.24718e+07	1.22966e+07	16	5
P38013	Peroxiredoxin AHP1 OS=Saccharomyces cerevisiae (strain ATCC 204508 / S288c) OX=559292 GN=AHP1 PE=1 SV=4	180803_571_AT_5Plex_Set3.raw	9.67824e+06	9.62002e+06	9.80575e+06	1.0327e+07	9.9229e+06	26	8
P34227	Peroxiredoxin PRX1, mitochondrial OS=Saccharomyces cerevisiae (strain ATCC 204508 / S288c) OX=559292 GN=PRX1 PE=1 SV=1	180803_571_AT_5Plex_Set3.raw	768711	821505	834790	879830	970966	2	2
P34760	Peroxiredoxin TSA1 OS=Saccharomyces cerevisiae (strain ATCC 204508 / S288c) OX=559292 GN=TSA1 PE=1 SV=3	180803_571_AT_5Plex_Set3.raw	9.39402e+06	9.1847e+06	8.92664e+06	9.61474e+06	9.00763e+06	41	11
Q04120; P34760	Peroxiredoxin TSA2 OS=Saccharomyces cerevisiae (strain ATCC 204508 / S288c) OX=559292 GN=TSA2 PE=1 SV=3; Peroxiredoxin TSA1 OS=Saccharomyces cerevisiae (strain ATCC 204508 / S288c) OX=559292 GN=TSA1 PE=1 SV=3	180803_571_AT_5Plex_Set3.raw	1.73949e+06	1.8114e+06	2.05018e+06	1.85065e+06	2.04797e+06	3	1
P15624	Phenylalanine--tRNA ligase beta subunit OS=Saccharomyces cerevisiae (strain ATCC 204508 / S288c) OX=559292 GN=FRS1 PE=1 SV=3	180803_571_AT_5Plex_Set3.raw	401522	374515	349659	383221	358888	2	2
P32449	Phospho-2-dehydro-3-deoxyheptonate aldolase, tyrosine-inhibited OS=Saccharomyces cerevisiae (strain ATCC 204508 / S288c) OX=559292 GN=ARO4 PE=1 SV=2	180803_571_AT_5Plex_Set3.raw	1.27473e+06	1.27173e+06	1.33695e+06	1.24313e+06	1.43921e+06	4	2
P00560	Phosphoglycerate kinase OS=Saccharomyces cerevisiae (strain ATCC 204508 / S288c) OX=559292 GN=PGK1 PE=1 SV=2	180803_571_AT_5Plex_Set3.raw	1.02838e+08	1.15279e+08	1.17691e+08	1.15046e+08	1.18425e+08	129	23
P00950	Phosphoglycerate mutase 1 OS=Saccharomyces cerevisiae (strain ATCC 204508 / S288c) OX=559292 GN=GPM1 PE=1 SV=3	180803_571_AT_5Plex_Set3.raw	3.11696e+07	3.12875e+07	3.07234e+07	3.31631e+07	3.01964e+07	51	12
P07283	Phosphomannomutase OS=Saccharomyces cerevisiae (strain ATCC 204508 / S288c) OX=559292 GN=SEC53 PE=1 SV=1	180803_571_AT_5Plex_Set3.raw	1.34987e+06	1.32327e+06	1.25935e+06	1.22866e+06	1.28333e+06	7	4
P19657; P05030	Plasma membrane ATPase 2 OS=Saccharomyces cerevisiae (strain ATCC 204508 / S288c) OX=559292 GN=PMA2 PE=1 SV=3; Plasma membrane ATPase 1 OS=Saccharomyces cerevisiae (strain ATCC 204508 / S288c) OX=559292 GN=PMA1 PE=1 SV=2	180803_571_AT_5Plex_Set3.raw	8.92835e+06	8.81045e+06	8.35627e+06	7.26244e+06	6.89927e+06	17	8
P04147	Polyadenylate-binding protein, cytoplasmic and nuclear OS=Saccharomyces cerevisiae (strain ATCC 204508 / S288c) OX=559292 GN=PAB1 PE=1 SV=4	180803_571_AT_5Plex_Set3.raw	4.28851e+06	3.85954e+06	3.8513e+06	3.69513e+06	3.71185e+06	10	7
Q12447	Polyamine N-acetyltransferase 1 OS=Saccharomyces cerevisiae (strain ATCC 204508 / S288c) OX=559292 GN=PAA1 PE=1 SV=1	180803_571_AT_5Plex_Set3.raw	1.39394e+06	1.38209e+06	1.46068e+06	1.47288e+06	1.5611e+06	5	4
P46367	Potassium-activated aldehyde dehydrogenase, mitochondrial OS=Saccharomyces cerevisiae (strain ATCC 204508 / S288c) OX=559292 GN=ALD4 PE=1 SV=2	180803_571_AT_5Plex_Set3.raw	4.92762e+06	4.51076e+06	4.32716e+06	4.62811e+06	4.45099e+06	15	10
P23180	Probable oxidoreductase AIM17 OS=Saccharomyces cerevisiae (strain ATCC 204508 / S288c) OX=559292 GN=AIM17 PE=1 SV=2	180803_571_AT_5Plex_Set3.raw	659607	596062	593370	696969	646354	2	2
P40961	Prohibitin-1 OS=Saccharomyces cerevisiae (strain ATCC 204508 / S288c) OX=559292 GN=PHB1 PE=1 SV=2	180803_571_AT_5Plex_Set3.raw	578726	539356	623857	603172	624450	2	2
P50085	Prohibitin-2 OS=Saccharomyces cerevisiae (strain ATCC 204508 / S288c) OX=559292 GN=PHB2 PE=1 SV=2	180803_571_AT_5Plex_Set3.raw	1.33381e+06	1.32168e+06	1.38712e+06	1.41842e+06	1.45658e+06	3	3
P23638	Proteasome subunit alpha type-3 OS=Saccharomyces cerevisiae (strain ATCC 204508 / S288c) OX=559292 GN=PRE9 PE=1 SV=1	180803_571_AT_5Plex_Set3.raw	504377	503626	501012	545752	522436	2	2
P40303	Proteasome subunit alpha type-4 OS=Saccharomyces cerevisiae (strain ATCC 204508 / S288c) OX=559292 GN=PRE6 PE=1 SV=1	180803_571_AT_5Plex_Set3.raw	335144	348374	345250	341633	365422	2	2
P16550	Protein APA1 OS=Saccharomyces cerevisiae (strain ATCC 204508 / S288c) OX=559292 GN=APA1 PE=1 SV=4	180803_571_AT_5Plex_Set3.raw	1.1334e+06	1.06997e+06	1.09162e+06	1.04532e+06	1.03212e+06	3	2
P29311	Protein BMH1 OS=Saccharomyces cerevisiae (strain ATCC 204508 / S288c) OX=559292 GN=BMH1 PE=1 SV=4	180803_571_AT_5Plex_Set3.raw	2.19864e+06	2.32218e+06	2.41854e+06	2.45516e+06	2.52158e+06	7	3
P34730	Protein BMH2 OS=Saccharomyces cerevisiae (strain ATCC 204508 / S288c) OX=559292 GN=BMH2 PE=1 SV=3	180803_571_AT_5Plex_Set3.raw	1.88761e+06	1.94387e+06	2.23711e+06	2.27375e+06	2.38062e+06	4	2
P34730; P29311	Protein BMH2 OS=Saccharomyces cerevisiae (strain ATCC 204508 / S288c) OX=559292 GN=BMH2 PE=1 SV=3; Protein BMH1 OS=Saccharomyces cerevisiae (strain ATCC 204508 / S288c) OX=559292 GN=BMH1 PE=1 SV=4	180803_571_AT_5Plex_Set3.raw	1.22919e+07	1.25134e+07	1.31724e+07	1.23775e+07	1.30254e+07	16	7
P17967	Protein disulfide-isomerase OS=Saccharomyces cerevisiae (strain ATCC 204508 / S288c) OX=559292 GN=PDI1 PE=1 SV=2	180803_571_AT_5Plex_Set3.raw	1.03016e+07	1.02719e+07	1.1036e+07	1.10452e+07	1.0907e+07	28	10
P40531	Protein GVP36 OS=Saccharomyces cerevisiae (strain ATCC 204508 / S288c) OX=559292 GN=GVP36 PE=1 SV=1	180803_571_AT_5Plex_Set3.raw	1.91941e+06	1.96639e+06	1.98895e+06	2.05838e+06	2.16424e+06	5	4
P40185	Protein MMF1, mitochondrial OS=Saccharomyces cerevisiae (strain ATCC 204508 / S288c) OX=559292 GN=MMF1 PE=1 SV=1	180803_571_AT_5Plex_Set3.raw	804326	815982	768323	870440	834715	4	4
P36139	Protein PET10 OS=Saccharomyces cerevisiae (strain ATCC 204508 / S288c) OX=559292 GN=PET10 PE=1 SV=3	180803_571_AT_5Plex_Set3.raw	672441	680215	772406	764209	796602	3	2
P25294	Protein SIS1 OS=Saccharomyces cerevisiae (strain ATCC 204508 / S288c) OX=559292 GN=SIS1 PE=1 SV=1	180803_571_AT_5Plex_Set3.raw	1.78087e+06	1.68271e+06	1.75279e+06	1.91095e+06	1.78512e+06	5	3
P07259	Protein URA2 OS=Saccharomyces cerevisiae (strain ATCC 204508 / S288c) OX=559292 GN=URA2 PE=1 SV=5	180803_571_AT_5Plex_Set3.raw	1.26347e+06	1.36021e+06	1.33228e+06	1.30862e+06	1.26158e+06	3	3
Q08245	Protein ZEO1 OS=Saccharomyces cerevisiae (strain ATCC 204508 / S288c) OX=559292 GN=ZEO1 PE=1 SV=3	180803_571_AT_5Plex_Set3.raw	2.27619e+06	2.39229e+06	2.58841e+06	2.49709e+06	2.34687e+06	5	4
Q12335	Protoplast secreted protein 2 OS=Saccharomyces cerevisiae (strain ATCC 204508 / S288c) OX=559292 GN=PST2 PE=1 SV=1	180803_571_AT_5Plex_Set3.raw	2.93983e+06	2.86273e+06	3.10031e+06	3.25932e+06	3.02594e+06	7	5
Q07505	Putative carboxymethylenebutenolidase OS=Saccharomyces cerevisiae (strain ATCC 204508 / S288c) OX=559292 GN=YDL086W PE=1 SV=1	180803_571_AT_5Plex_Set3.raw	331354	333480	361999	380057	355500	3	2
P39567; P38697	Putative inosine-5'-monophosphate dehydrogenase 1 OS=Saccharomyces cerevisiae (strain ATCC 204508 / S288c) OX=559292 GN=IMD1 PE=5 SV=1; Inosine-5'-monophosphate dehydrogenase 2 OS=Saccharomyces cerevisiae (strain ATCC 204508 / S288c) OX=559292 GN=IMD2 PE=1 SV=1	180803_571_AT_5Plex_Set3.raw	1.21764e+06	1.11344e+06	1.04499e+06	1.00274e+06	958548	3	2
P38708	Putative proline--tRNA ligase YHR020W OS=Saccharomyces cerevisiae (strain ATCC 204508 / S288c) OX=559292 GN=YHR020W PE=1 SV=1	180803_571_AT_5Plex_Set3.raw	838680	817442	893217	838124	848249	3	3
P06169	Pyruvate decarboxylase isozyme 1 OS=Saccharomyces cerevisiae (strain ATCC 204508 / S288c) OX=559292 GN=PDC1 PE=1 SV=7	180803_571_AT_5Plex_Set3.raw	1.50277e+08	1.74367e+08	1.78909e+08	1.74374e+08	1.7251e+08	124	21
P06169; P16467	Pyruvate decarboxylase isozyme 1 OS=Saccharomyces cerevisiae (strain ATCC 204508 / S288c) OX=559292 GN=PDC1 PE=1 SV=7; Pyruvate decarboxylase isozyme 2 OS=Saccharomyces cerevisiae (strain ATCC 204508 / S288c) OX=559292 GN=PDC5 PE=1 SV=4	180803_571_AT_5Plex_Set3.raw	1.00174e+07	1.20179e+07	1.17637e+07	1.16564e+07	1.26916e+07	13	1
P06169; P16467; P26263	Pyruvate decarboxylase isozyme 1 OS=Saccharomyces cerevisiae (strain ATCC 204508 / S288c) OX=559292 GN=PDC1 PE=1 SV=7; Pyruvate decarboxylase isozyme 2 OS=Saccharomyces cerevisiae (strain ATCC 204508 / S288c) OX=559292 GN=PDC5 PE=1 SV=4; Pyruvate decarboxylase isozyme 3 OS=Saccharomyces cerevisiae (strain ATCC 204508 / S288c) OX=559292 GN=PDC6 PE=1 SV=3	180803_571_AT_5Plex_Set3.raw	1.08455e+07	1.40205e+07	1.29094e+07	1.25295e+07	1.47609e+07	22	2
P06169; P16467; Q07471; P26263	Pyruvate decarboxylase isozyme 1 OS=Saccharomyces cerevisiae (strain ATCC 204508 / S288c) OX=559292 GN=PDC1 PE=1 SV=7; Pyruvate decarboxylase isozyme 2 OS=Saccharomyces cerevisiae (strain ATCC 204508 / S288c) OX=559292 GN=PDC5 PE=1 SV=4; Thiamine metabolism regulatory protein THI3 OS=Saccharomyces cerevisiae (strain ATCC 204508 / S288c) OX=559292 GN=THI3 PE=1 SV=1; Pyruvate decarboxylase isozyme …	180803_571_AT_5Plex_Set3.raw	253339	222465	221162	235955	238444	5	1
P06169; P26263	Pyruvate decarboxylase isozyme 1 OS=Saccharomyces cerevisiae (strain ATCC 204508 / S288c) OX=559292 GN=PDC1 PE=1 SV=7; Pyruvate decarboxylase isozyme 3 OS=Saccharomyces cerevisiae (strain ATCC 204508 / S288c) OX=559292 GN=PDC6 PE=1 SV=3	180803_571_AT_5Plex_Set3.raw	1.65587e+07	1.74311e+07	1.53801e+07	2.21028e+07	1.62056e+07	9	2
P00549	Pyruvate kinase 1 OS=Saccharomyces cerevisiae (strain ATCC 204508 / S288c) OX=559292 GN=CDC19 PE=1 SV=2	180803_571_AT_5Plex_Set3.raw	1.32217e+08	1.38822e+08	1.40303e+08	1.32721e+08	1.31676e+08	147	26
P52489; P00549	Pyruvate kinase 2 OS=Saccharomyces cerevisiae (strain ATCC 204508 / S288c) OX=559292 GN=PYK2 PE=1 SV=1; Pyruvate kinase 1 OS=Saccharomyces cerevisiae (strain ATCC 204508 / S288c) OX=559292 GN=CDC19 PE=1 SV=2	180803_571_AT_5Plex_Set3.raw	7.01682e+06	8.02252e+06	8.25836e+06	7.43132e+06	8.01548e+06	10	1
P41920	Ran-specific GTPase-activating protein 1 OS=Saccharomyces cerevisiae (strain ATCC 204508 / S288c) OX=559292 GN=YRB1 PE=1 SV=1	180803_571_AT_5Plex_Set3.raw	1.00915e+06	1.02809e+06	1.04178e+06	1.04396e+06	1.04278e+06	4	2
P40893	Regulation of enolase protein 1 OS=Saccharomyces cerevisiae (strain ATCC 204508 / S288c) OX=559292 GN=REE1 PE=1 SV=1	180803_571_AT_5Plex_Set3.raw	1.77679e+06	1.74738e+06	1.77255e+06	1.75911e+06	1.74489e+06	3	2
P38804	Restriction of telomere capping protein 3 OS=Saccharomyces cerevisiae (strain ATCC 204508 / S288c) OX=559292 GN=RTC3 PE=1 SV=1	180803_571_AT_5Plex_Set3.raw	5.44044e+06	5.23708e+06	6.09709e+06	6.17116e+06	6.35498e+06	9	4
Q04947	Reticulon-like protein 1 OS=Saccharomyces cerevisiae (strain ATCC 204508 / S288c) OX=559292 GN=RTN1 PE=1 SV=1	180803_571_AT_5Plex_Set3.raw	290271	294855	314473	288122	294450	2	2
P09938	Ribonucleoside-diphosphate reductase small chain 1 OS=Saccharomyces cerevisiae (strain ATCC 204508 / S288c) OX=559292 GN=RNR2 PE=1 SV=2	180803_571_AT_5Plex_Set3.raw	1.1453e+06	1.1976e+06	1.195e+06	1.23661e+06	1.24439e+06	3	2
P49723	Ribonucleoside-diphosphate reductase small chain 2 OS=Saccharomyces cerevisiae (strain ATCC 204508 / S288c) OX=559292 GN=RNR4 PE=1 SV=1	180803_571_AT_5Plex_Set3.raw	1.28385e+07	1.34149e+07	1.40795e+07	1.43668e+07	1.48408e+07	25	11
P38788	Ribosome-associated complex subunit SSZ1 OS=Saccharomyces cerevisiae (strain ATCC 204508 / S288c) OX=559292 GN=SSZ1 PE=1 SV=2	180803_571_AT_5Plex_Set3.raw	3.50246e+06	3.72346e+06	3.75497e+06	3.71498e+06	4.04158e+06	10	8
P11484	Ribosome-associated molecular chaperone SSB1 OS=Saccharomyces cerevisiae (strain ATCC 204508 / S288c) OX=559292 GN=SSB1 PE=1 SV=3	180803_571_AT_5Plex_Set3.raw	1.97709e+06	2.10487e+06	1.96276e+06	1.99479e+06	2.16342e+06	12	2
P40150	Ribosome-associated molecular chaperone SSB2 OS=Saccharomyces cerevisiae (strain ATCC 204508 / S288c) OX=559292 GN=SSB2 PE=1 SV=2	180803_571_AT_5Plex_Set3.raw	754509	855373	791556	786419	871989	4	1
P40150; P11484	Ribosome-associated molecular chaperone SSB2 OS=Saccharomyces cerevisiae (strain ATCC 204508 / S288c) OX=559292 GN=SSB2 PE=1 SV=2; Ribosome-associated molecular chaperone SSB1 OS=Saccharomyces cerevisiae (strain ATCC 204508 / S288c) OX=559292 GN=SSB1 PE=1 SV=3	180803_571_AT_5Plex_Set3.raw	2.77974e+07	2.53198e+07	2.39107e+07	2.37105e+07	2.40294e+07	46	18
P15646	rRNA 2'-O-methyltransferase fibrillarin OS=Saccharomyces cerevisiae (strain ATCC 204508 / S288c) OX=559292 GN=NOP1 PE=1 SV=1	180803_571_AT_5Plex_Set3.raw	2.8758e+06	2.5692e+06	2.28921e+06	2.4879e+06	2.35761e+06	7	5
Q03940	RuvB-like protein 1 OS=Saccharomyces cerevisiae (strain ATCC 204508 / S288c) OX=559292 GN=RVB1 PE=1 SV=1	180803_571_AT_5Plex_Set3.raw	594661	585898	558820	544227	573011	2	2
P07267	Saccharopepsin OS=Saccharomyces cerevisiae (strain ATCC 204508 / S288c) OX=559292 GN=PEP4 PE=1 SV=1	180803_571_AT_5Plex_Set3.raw	3.65666e+06	3.58376e+06	3.47525e+06	3.59741e+06	3.76758e+06	7	3
P10659; P19358	S-adenosylmethionine synthase 1 OS=Saccharomyces cerevisiae (strain ATCC 204508 / S288c) OX=559292 GN=SAM1 PE=1 SV=2; S-adenosylmethionine synthase 2 OS=Saccharomyces cerevisiae (strain ATCC 204508 / S288c) OX=559292 GN=SAM2 PE=1 SV=3	180803_571_AT_5Plex_Set3.raw	1.66072e+06	1.82054e+06	1.77107e+06	1.66254e+06	1.87324e+06	3	2
P37291	Serine hydroxymethyltransferase, cytosolic OS=Saccharomyces cerevisiae (strain ATCC 204508 / S288c) OX=559292 GN=SHM2 PE=1 SV=2	180803_571_AT_5Plex_Set3.raw	3.31299e+06	3.52602e+06	3.63282e+06	3.58091e+06	3.72169e+06	13	6
P37292	Serine hydroxymethyltransferase, mitochondrial OS=Saccharomyces cerevisiae (strain ATCC 204508 / S288c) OX=559292 GN=SHM1 PE=1 SV=2	180803_571_AT_5Plex_Set3.raw	525369	517659	541416	497431	528017	3	3
P32598	Serine/threonine-protein phosphatase PP1-2 OS=Saccharomyces cerevisiae (strain ATCC 204508 / S288c) OX=559292 GN=GLC7 PE=1 SV=1	180803_571_AT_5Plex_Set3.raw	1.4117e+06	1.36772e+06	1.39263e+06	1.41529e+06	1.38094e+06	3	3
P07284	Serine--tRNA ligase, cytoplasmic OS=Saccharomyces cerevisiae (strain ATCC 204508 / S288c) OX=559292 GN=SES1 PE=1 SV=2	180803_571_AT_5Plex_Set3.raw	4.59623e+06	4.18083e+06	3.89659e+06	4.21618e+06	3.90431e+06	9	5
P32445	Single-stranded DNA-binding protein RIM1, mitochondrial OS=Saccharomyces cerevisiae (strain ATCC 204508 / S288c) OX=559292 GN=RIM1 PE=1 SV=1	180803_571_AT_5Plex_Set3.raw	632267	622893	697255	669922	722803	2	2
P10080	Single-stranded nucleic acid-binding protein OS=Saccharomyces cerevisiae (strain ATCC 204508 / S288c) OX=559292 GN=SBP1 PE=1 SV=2	180803_571_AT_5Plex_Set3.raw	410139	394857	406782	387063	369830	3	1
Q12118	Small glutamine-rich tetratricopeptide repeat-containing protein 2 OS=Saccharomyces cerevisiae (strain ATCC 204508 / S288c) OX=559292 GN=SGT2 PE=1 SV=1	180803_571_AT_5Plex_Set3.raw	3.81812e+06	3.82857e+06	4.02364e+06	3.89317e+06	4.17339e+06	9	6
Q12074	Spermidine synthase OS=Saccharomyces cerevisiae (strain ATCC 204508 / S288c) OX=559292 GN=SPE3 PE=3 SV=1	180803_571_AT_5Plex_Set3.raw	1.3729e+06	1.32387e+06	1.32258e+06	1.25949e+06	1.24916e+06	3	3
Q12230	Sphingolipid long chain base-responsive protein LSP1 OS=Saccharomyces cerevisiae (strain ATCC 204508 / S288c) OX=559292 GN=LSP1 PE=1 SV=1	180803_571_AT_5Plex_Set3.raw	1.7268e+06	1.91984e+06	1.89138e+06	2.03256e+06	2.17905e+06	4	3
P53252	Sphingolipid long chain base-responsive protein PIL1 OS=Saccharomyces cerevisiae (strain ATCC 204508 / S288c) OX=559292 GN=PIL1 PE=1 SV=1	180803_571_AT_5Plex_Set3.raw	1.73096e+07	1.56005e+07	1.62776e+07	1.65553e+07	1.73505e+07	25	10
P53252; Q12230	Sphingolipid long chain base-responsive protein PIL1 OS=Saccharomyces cerevisiae (strain ATCC 204508 / S288c) OX=559292 GN=PIL1 PE=1 SV=1; Sphingolipid long chain base-responsive protein LSP1 OS=Saccharomyces cerevisiae (strain ATCC 204508 / S288c) OX=559292 GN=LSP1 PE=1 SV=1	180803_571_AT_5Plex_Set3.raw	2.11291e+06	2.1324e+06	2.08564e+06	2.01818e+06	2.19572e+06	7	1
P25087	Sterol 24-C-methyltransferase OS=Saccharomyces cerevisiae (strain ATCC 204508 / S288c) OX=559292 GN=ERG6 PE=1 SV=4	180803_571_AT_5Plex_Set3.raw	2.37004e+06	2.45083e+06	2.55415e+06	2.42341e+06	2.4842e+06	10	3
P53199	Sterol-4-alpha-carboxylate 3-dehydrogenase, decarboxylating OS=Saccharomyces cerevisiae (strain ATCC 204508 / S288c) OX=559292 GN=ERG26 PE=1 SV=1	180803_571_AT_5Plex_Set3.raw	716753	763318	789006	754371	764556	3	2
Q00711; P47052	Succinate dehydrogenase [ubiquinone] flavoprotein subunit, mitochondrial OS=Saccharomyces cerevisiae (strain ATCC 204508 / S288c) OX=559292 GN=SDH1 PE=1 SV=1; Succinate dehydrogenase [ubiquinone] flavoprotein subunit 2, mitochondrial OS=Saccharomyces cerevisiae (strain ATCC 204508 / S288c) OX=559292 GN=YJL045W PE=3 SV=1	180803_571_AT_5Plex_Set3.raw	2.1709e+06	2.27602e+06	2.25382e+06	2.24828e+06	2.46918e+06	4	2
P53598	Succinate--CoA ligase [ADP-forming] subunit alpha, mitochondrial OS=Saccharomyces cerevisiae (strain ATCC 204508 / S288c) OX=559292 GN=LSC1 PE=1 SV=1	180803_571_AT_5Plex_Set3.raw	2.95114e+06	2.99236e+06	3.47042e+06	3.2852e+06	3.29491e+06	3	2
P00445	Superoxide dismutase [Cu-Zn] OS=Saccharomyces cerevisiae (strain ATCC 204508 / S288c) OX=559292 GN=SOD1 PE=1 SV=2	180803_571_AT_5Plex_Set3.raw	3.31876e+06	3.59268e+06	3.62126e+06	3.5876e+06	3.83631e+06	9	3
P00447	Superoxide dismutase [Mn], mitochondrial OS=Saccharomyces cerevisiae (strain ATCC 204508 / S288c) OX=559292 GN=SOD2 PE=1 SV=1	180803_571_AT_5Plex_Set3.raw	2.41602e+06	2.35316e+06	2.45711e+06	2.58038e+06	3.01768e+06	5	3
P39015	Suppressor protein STM1 OS=Saccharomyces cerevisiae (strain ATCC 204508 / S288c) OX=559292 GN=STM1 PE=1 SV=3	180803_571_AT_5Plex_Set3.raw	4.28892e+06	4.13756e+06	4.06268e+06	3.52921e+06	3.9287e+06	15	6
P40413	T-complex protein 1 subunit epsilon OS=Saccharomyces cerevisiae (strain ATCC 204508 / S288c) OX=559292 GN=CCT5 PE=1 SV=3	180803_571_AT_5Plex_Set3.raw	816530	838627	781612	763197	786484	3	2
P29509	Thioredoxin reductase 1 OS=Saccharomyces cerevisiae (strain ATCC 204508 / S288c) OX=559292 GN=TRR1 PE=1 SV=3	180803_571_AT_5Plex_Set3.raw	1.64647e+06	1.63054e+06	1.67536e+06	1.62819e+06	1.6559e+06	8	5
P22803	Thioredoxin-2 OS=Saccharomyces cerevisiae (strain ATCC 204508 / S288c) OX=559292 GN=TRX2 PE=1 SV=3	180803_571_AT_5Plex_Set3.raw	3.97544e+06	4.05786e+06	4.12996e+06	4.01895e+06	3.81454e+06	14	4
P22803; P22217	Thioredoxin-2 OS=Saccharomyces cerevisiae (strain ATCC 204508 / S288c) OX=559292 GN=TRX2 PE=1 SV=3; Thioredoxin-1 OS=Saccharomyces cerevisiae (strain ATCC 204508 / S288c) OX=559292 GN=TRX1 PE=1 SV=3	180803_571_AT_5Plex_Set3.raw	3.85729e+06	4.07037e+06	3.99364e+06	3.80679e+06	4.13223e+06	3	1
P53228	Transaldolase NQM1 OS=Saccharomyces cerevisiae (strain ATCC 204508 / S288c) OX=559292 GN=NQM1 PE=1 SV=1	180803_571_AT_5Plex_Set3.raw	410480	437490	498985	511687	552123	2	2
P15019	Transaldolase OS=Saccharomyces cerevisiae (strain ATCC 204508 / S288c) OX=559292 GN=TAL1 PE=1 SV=4	180803_571_AT_5Plex_Set3.raw	6.55109e+06	7.36563e+06	7.8808e+06	7.73309e+06	8.0164e+06	16	8
Q12363	Transcriptional modulator WTM1 OS=Saccharomyces cerevisiae (strain ATCC 204508 / S288c) OX=559292 GN=WTM1 PE=1 SV=1	180803_571_AT_5Plex_Set3.raw	2.28649e+06	2.58291e+06	2.88731e+06	2.92526e+06	3.1725e+06	9	5
P23254	Transketolase 1 OS=Saccharomyces cerevisiae (strain ATCC 204508 / S288c) OX=559292 GN=TKL1 PE=1 SV=4	180803_571_AT_5Plex_Set3.raw	3.01336e+06	3.23254e+06	3.199e+06	2.99528e+06	3.21856e+06	8	5
P35691	Translationally-controlled tumor protein homolog OS=Saccharomyces cerevisiae (strain ATCC 204508 / S288c) OX=559292 GN=TMA19 PE=1 SV=1	180803_571_AT_5Plex_Set3.raw	1.38279e+07	1.31954e+07	1.25898e+07	1.19565e+07	1.17904e+07	22	4
P00942	Triosephosphate isomerase OS=Saccharomyces cerevisiae (strain ATCC 204508 / S288c) OX=559292 GN=TPI1 PE=1 SV=2	180803_571_AT_5Plex_Set3.raw	2.44973e+07	2.24383e+07	2.08903e+07	2.44385e+07	1.94195e+07	28	8
P46672	tRNA-aminoacylation cofactor ARC1 OS=Saccharomyces cerevisiae (strain ATCC 204508 / S288c) OX=559292 GN=ARC1 PE=1 SV=2	180803_571_AT_5Plex_Set3.raw	4.73867e+06	4.50594e+06	4.46867e+06	4.4221e+06	4.44952e+06	12	6
P17536	Tropomyosin-1 OS=Saccharomyces cerevisiae (strain ATCC 204508 / S288c) OX=559292 GN=TPM1 PE=1 SV=1	180803_571_AT_5Plex_Set3.raw	3.69127e+06	3.73036e+06	3.9643e+06	4.08687e+06	3.70141e+06	5	3
P00931	Tryptophan synthase OS=Saccharomyces cerevisiae (strain ATCC 204508 / S288c) OX=559292 GN=TRP5 PE=1 SV=1	180803_571_AT_5Plex_Set3.raw	3.19749e+06	3.16008e+06	3.24515e+06	3.03835e+06	3.25005e+06	6	6
P09733	Tubulin alpha-1 chain OS=Saccharomyces cerevisiae (strain ATCC 204508 / S288c) OX=559292 GN=TUB1 PE=1 SV=2	180803_571_AT_5Plex_Set3.raw	565061	532674	545202	555906	548861	3	2
P53250	Twinfilin-1 OS=Saccharomyces cerevisiae (strain ATCC 204508 / S288c) OX=559292 GN=TWF1 PE=1 SV=1	180803_571_AT_5Plex_Set3.raw	517552	540659	626716	619329	653824	2	2
P43588	Ubiquitin carboxyl-terminal hydrolase RPN11 OS=Saccharomyces cerevisiae (strain ATCC 204508 / S288c) OX=559292 GN=RPN11 PE=1 SV=1	180803_571_AT_5Plex_Set3.raw	502091	473749	505117	539669	507915	3	2
P0CH08;P0CH09; P05759; P0CG63	Ubiquitin-60S ribosomal protein L40 OS=Saccharomyces cerevisiae (strain ATCC 204508 / S288c) OX=559292 GN=RPL40A PE=1 SV=1;Ubiquitin-60S ribosomal protein L40 OS=Saccharomyces cerevisiae (strain ATCC 204508 / S288c) OX=559292 GN=RPL40B PE=1 SV=1; Ubiquitin-40S ribosomal protein S31 OS=Saccharomyces cerevisiae (strain ATCC 204508 / S288c) OX=559292 GN=RPS31 PE=1 SV=3; Polyubiquitin OS=Saccharomyce…	180803_571_AT_5Plex_Set3.raw	4.72279e+06	4.53672e+06	4.88667e+06	4.55946e+06	4.73168e+06	7	3
P22515	Ubiquitin-activating enzyme E1 1 OS=Saccharomyces cerevisiae (strain ATCC 204508 / S288c) OX=559292 GN=UBA1 PE=1 SV=2	180803_571_AT_5Plex_Set3.raw	1.35464e+06	1.37626e+06	1.32163e+06	1.38598e+06	1.3312e+06	2	2
P35719	Uncharacterized protein MRP8 OS=Saccharomyces cerevisiae (strain ATCC 204508 / S288c) OX=559292 GN=MRP8 PE=1 SV=1	180803_571_AT_5Plex_Set3.raw	1.12908e+06	1.2014e+06	1.29218e+06	1.27037e+06	1.29025e+06	5	4
P53912	Uncharacterized protein YNL134C OS=Saccharomyces cerevisiae (strain ATCC 204508 / S288c) OX=559292 GN=YNL134C PE=1 SV=1	180803_571_AT_5Plex_Set3.raw	1.05783e+06	1.11939e+06	1.15227e+06	1.16229e+06	1.17811e+06	4	3
P40159	Uncharacterized protein YNL208W OS=Saccharomyces cerevisiae (strain ATCC 204508 / S288c) OX=559292 GN=YNL208W PE=1 SV=2	180803_571_AT_5Plex_Set3.raw	638395	653687	754660	810971	853729	3	2
P32861	UTP--glucose-1-phosphate uridylyltransferase OS=Saccharomyces cerevisiae (strain ATCC 204508 / S288c) OX=559292 GN=UGP1 PE=1 SV=1	180803_571_AT_5Plex_Set3.raw	957336	944219	987985	1.00695e+06	977192	2	2
P07806	Valine--tRNA ligase, mitochondrial OS=Saccharomyces cerevisiae (strain ATCC 204508 / S288c) OX=559292 GN=VAS1 PE=1 SV=2	180803_571_AT_5Plex_Set3.raw	4.96079e+06	4.86483e+06	4.75424e+06	4.23383e+06	4.28585e+06	15	8
P17255	V-type proton ATPase catalytic subunit A OS=Saccharomyces cerevisiae (strain ATCC 204508 / S288c) OX=559292 GN=VMA1 PE=1 SV=3	180803_571_AT_5Plex_Set3.raw	4.69809e+06	4.516e+06	4.55285e+06	4.53755e+06	4.47291e+06	15	10
P16140	V-type proton ATPase subunit B OS=Saccharomyces cerevisiae (strain ATCC 204508 / S288c) OX=559292 GN=VMA2 PE=1 SV=2	180803_571_AT_5Plex_Set3.raw	4.40826e+06	4.42757e+06	4.35465e+06	4.28383e+06	4.38597e+06	17	9
P31412	V-type proton ATPase subunit C OS=Saccharomyces cerevisiae (strain ATCC 204508 / S288c) OX=559292 GN=VMA5 PE=1 SV=4	180803_571_AT_5Plex_Set3.raw	636441	578099	608949	591474	579331	2	2
P22203	V-type proton ATPase subunit E OS=Saccharomyces cerevisiae (strain ATCC 204508 / S288c) OX=559292 GN=VMA4 PE=1 SV=4	180803_571_AT_5Plex_Set3.raw	1.78605e+06	1.70887e+06	1.86498e+06	1.79171e+06	1.86001e+06	4	3
Q08972	[NU+] prion formation protein 1 OS=Saccharomyces cerevisiae (strain ATCC 204508 / S288c) OX=559292 GN=NEW1 PE=1 SV=1	180803_571_AT_5Plex_Set3.raw	206673	201214	201627	191331	198068	1	1
P38631	1,3-beta-glucan synthase component FKS1 OS=Saccharomyces cerevisiae (strain ATCC 204508 / S288c) OX=559292 GN=FKS1 PE=1 SV=2	180803_571_AT_5Plex_Set3.raw	1.06017e+06	1.05037e+06	991623	943252	846615	1	1
P40989; P38631	1,3-beta-glucan synthase component GSC2 OS=Saccharomyces cerevisiae (strain ATCC 204508 / S288c) OX=559292 GN=GSC2 PE=1 SV=2; 1,3-beta-glucan synthase component FKS1 OS=Saccharomyces cerevisiae (strain ATCC 204508 / S288c) OX=559292 GN=FKS1 PE=1 SV=2	180803_571_AT_5Plex_Set3.raw	337461	313565	308805	321955	280383	1	1
P39990	13 kDa ribonucleoprotein-associated protein OS=Saccharomyces cerevisiae (strain ATCC 204508 / S288c) OX=559292 GN=SNU13 PE=1 SV=1	180803_571_AT_5Plex_Set3.raw	463314	445958	399919	367001	437394	1	1
P33297	26S proteasome regulatory subunit 6A OS=Saccharomyces cerevisiae (strain ATCC 204508 / S288c) OX=559292 GN=RPT5 PE=1 SV=3	180803_571_AT_5Plex_Set3.raw	525073	474551	427509	472722	424855	1	1
Q01939	26S proteasome regulatory subunit 8 homolog OS=Saccharomyces cerevisiae (strain ATCC 204508 / S288c) OX=559292 GN=RPT6 PE=1 SV=4	180803_571_AT_5Plex_Set3.raw	872758	731485	676330	739761	687876	1	1
P38886	26S proteasome regulatory subunit RPN10 OS=Saccharomyces cerevisiae (strain ATCC 204508 / S288c) OX=559292 GN=RPN10 PE=1 SV=3	180803_571_AT_5Plex_Set3.raw	45594.8	55820.7	67580.2	61308.1	61924.8	1	1
P53549	26S proteasome subunit RPT4 OS=Saccharomyces cerevisiae (strain ATCC 204508 / S288c) OX=559292 GN=RPT4 PE=1 SV=4	180803_571_AT_5Plex_Set3.raw	187808	174871	188052	160848	170549	1	1
P20967	2-oxoglutarate dehydrogenase, mitochondrial OS=Saccharomyces cerevisiae (strain ATCC 204508 / S288c) OX=559292 GN=KGD1 PE=1 SV=2	180803_571_AT_5Plex_Set3.raw	232858	185075	201671	208434	188699	1	1
B3RHV0;C7GSL4;B5VNY0;A7A1W1;P33442	40S ribosomal protein S1-A OS=Saccharomyces cerevisiae (strain RM11-1a) OX=285006 GN=RPS1A PE=3 SV=1;40S ribosomal protein S1-A OS=Saccharomyces cerevisiae (strain JAY291) OX=574961 GN=RPS1A PE=3 SV=1;40S ribosomal protein S1-A OS=Saccharomyces cerevisiae (strain AWRI1631) OX=545124 GN=RPS1A PE=3 SV=1;40S ribosomal protein S1-A OS=Saccharomyces cerevisiae (strain YJM789) OX=307796 GN=RPS1A PE=3 S…	180803_571_AT_5Plex_Set3.raw	304762	294013	322327	278458	310678	2	1
B3RHV0;C7GSL4;B5VNY0;A7A1W1;P33442; B3LLJ2;B5VP69;A6ZM02;P23248	40S ribosomal protein S1-A OS=Saccharomyces cerevisiae (strain RM11-1a) OX=285006 GN=RPS1A PE=3 SV=1;40S ribosomal protein S1-A OS=Saccharomyces cerevisiae (strain JAY291) OX=574961 GN=RPS1A PE=3 SV=1;40S ribosomal protein S1-A OS=Saccharomyces cerevisiae (strain AWRI1631) OX=545124 GN=RPS1A PE=3 SV=1;40S ribosomal protein S1-A OS=Saccharomyces cerevisiae (strain YJM789) OX=307796 GN=RPS1A PE=3 S…	180803_571_AT_5Plex_Set3.raw	845007	743068	709085	716637	705565	2	1
C7GVZ9; B3LLJ2;B5VP69;A6ZM02;P23248	40S ribosomal protein S1-B OS=Saccharomyces cerevisiae (strain JAY291) OX=574961 GN=RPS1B PE=3 SV=1; 40S ribosomal protein S1-B OS=Saccharomyces cerevisiae (strain RM11-1a) OX=285006 GN=RPS1B PE=3 SV=1;40S ribosomal protein S1-B OS=Saccharomyces cerevisiae (strain AWRI1631) OX=545124 GN=RPS1B PE=3 SV=1;40S ribosomal protein S1-B OS=Saccharomyces cerevisiae (strain YJM789) OX=307796 GN=RPS1B PE=3 …	180803_571_AT_5Plex_Set3.raw	642341	599693	572224	582825	546969	2	1
Q3E754	40S ribosomal protein S21-B OS=Saccharomyces cerevisiae (strain ATCC 204508 / S288c) OX=559292 GN=RPS21B PE=1 SV=1	180803_571_AT_5Plex_Set3.raw	484575	402898	377122	425972	322831	2	1
Q3E7Y3; P0C0W1	40S ribosomal protein S22-B OS=Saccharomyces cerevisiae (strain ATCC 204508 / S288c) OX=559292 GN=RPS22B PE=1 SV=3; 40S ribosomal protein S22-A OS=Saccharomyces cerevisiae (strain ATCC 204508 / S288c) OX=559292 GN=RPS22A PE=1 SV=2	180803_571_AT_5Plex_Set3.raw	1.28505e+06	1.21299e+06	1.2283e+06	1.03872e+06	1.04624e+06	2	1
P05755	40S ribosomal protein S9-B OS=Saccharomyces cerevisiae (strain ATCC 204508 / S288c) OX=559292 GN=RPS9B PE=1 SV=4	180803_571_AT_5Plex_Set3.raw	440566	303301	277044	287154	252553	2	1
P26784	60S ribosomal protein L16-A OS=Saccharomyces cerevisiae (strain ATCC 204508 / S288c) OX=559292 GN=RPL16A PE=1 SV=3	180803_571_AT_5Plex_Set3.raw	541778	533048	590563	533405	548961	1	1
P26785	60S ribosomal protein L16-B OS=Saccharomyces cerevisiae (strain ATCC 204508 / S288c) OX=559292 GN=RPL16B PE=1 SV=3	180803_571_AT_5Plex_Set3.raw	789355	801984	793216	808785	816473	1	1
P0CX49;P0CX50	60S ribosomal protein L18-A OS=Saccharomyces cerevisiae (strain ATCC 204508 / S288c) OX=559292 GN=RPL18A PE=1 SV=1;60S ribosomal protein L18-B OS=Saccharomyces cerevisiae (strain ATCC 204508 / S288c) OX=559292 GN=RPL18B PE=1 SV=1	180803_571_AT_5Plex_Set3.raw	561586	591396	571692	487768	562162	2	1
P24000; P04449	60S ribosomal protein L24-B OS=Saccharomyces cerevisiae (strain ATCC 204508 / S288c) OX=559292 GN=RPL24B PE=1 SV=1; 60S ribosomal protein L24-A OS=Saccharomyces cerevisiae (strain ATCC 204508 / S288c) OX=559292 GN=RPL24A PE=1 SV=1	180803_571_AT_5Plex_Set3.raw	237605	247904	244692	236301	282143	1	1
P0C2H8	60S ribosomal protein L31-A OS=Saccharomyces cerevisiae (strain ATCC 204508 / S288c) OX=559292 GN=RPL31A PE=1 SV=1	180803_571_AT_5Plex_Set3.raw	208403	260802	213709	259337	256302	1	1
P38061	60S ribosomal protein L32 OS=Saccharomyces cerevisiae (strain ATCC 204508 / S288c) OX=559292 GN=RPL32 PE=1 SV=1	180803_571_AT_5Plex_Set3.raw	760109	763645	761919	631737	722693	2	1
P41056	60S ribosomal protein L33-B OS=Saccharomyces cerevisiae (strain ATCC 204508 / S288c) OX=559292 GN=RPL33B PE=1 SV=2	180803_571_AT_5Plex_Set3.raw	90285.4	74147.1	90978.5	73269.5	90125.3	1	1
P40525; P87262	60S ribosomal protein L34-B OS=Saccharomyces cerevisiae (strain ATCC 204508 / S288c) OX=559292 GN=RPL34B PE=1 SV=1; 60S ribosomal protein L34-A OS=Saccharomyces cerevisiae (strain ATCC 204508 / S288c) OX=559292 GN=RPL34A PE=1 SV=1	180803_571_AT_5Plex_Set3.raw	1.98337e+06	1.9345e+06	1.94538e+06	1.56938e+06	1.84448e+06	2	1
P49166	60S ribosomal protein L37-A OS=Saccharomyces cerevisiae (strain ATCC 204508 / S288c) OX=559292 GN=RPL37A PE=1 SV=2	180803_571_AT_5Plex_Set3.raw	1.58116e+06	1.69015e+06	1.62396e+06	1.46991e+06	1.63093e+06	2	1
P25605	Acetolactate synthase small subunit, mitochondrial OS=Saccharomyces cerevisiae (strain ATCC 204508 / S288c) OX=559292 GN=ILV6 PE=1 SV=2	180803_571_AT_5Plex_Set3.raw	347791	308420	316378	334239	295420	2	1
Q00955	Acetyl-CoA carboxylase OS=Saccharomyces cerevisiae (strain ATCC 204508 / S288c) OX=559292 GN=ACC1 PE=1 SV=2	180803_571_AT_5Plex_Set3.raw	147871	172292	169868	157640	159771	1	1
P32316	Acetyl-CoA hydrolase OS=Saccharomyces cerevisiae (strain ATCC 204508 / S288c) OX=559292 GN=ACH1 PE=1 SV=2	180803_571_AT_5Plex_Set3.raw	178675	152134	158910	153491	181155	1	1
P32381	Actin-related protein 2 OS=Saccharomyces cerevisiae (strain ATCC 204508 / S288c) OX=559292 GN=ARP2 PE=1 SV=1	180803_571_AT_5Plex_Set3.raw	256734	275392	299386	294779	298681	1	1
Q05933	Actin-related protein 2/3 complex subunit 3 OS=Saccharomyces cerevisiae (strain ATCC 204508 / S288c) OX=559292 GN=ARC18 PE=1 SV=1	180803_571_AT_5Plex_Set3.raw	135291	135732	132747	133957	130255	1	1
P40518	Actin-related protein 2/3 complex subunit 5 OS=Saccharomyces cerevisiae (strain ATCC 204508 / S288c) OX=559292 GN=ARC15 PE=1 SV=1	180803_571_AT_5Plex_Set3.raw	359390	363560	331251	358544	385236	1	1
P47117	Actin-related protein 3 OS=Saccharomyces cerevisiae (strain ATCC 204508 / S288c) OX=559292 GN=ARP3 PE=1 SV=1	180803_571_AT_5Plex_Set3.raw	216208	210271	208092	221781	213709	2	1
P32463	Acyl carrier protein, mitochondrial OS=Saccharomyces cerevisiae (strain ATCC 204508 / S288c) OX=559292 GN=ACP1 PE=1 SV=1	180803_571_AT_5Plex_Set3.raw	176621	167552	180956	180375	187365	2	1
P17555	Adenylyl cyclase-associated protein OS=Saccharomyces cerevisiae (strain ATCC 204508 / S288c) OX=559292 GN=SRV2 PE=1 SV=1	180803_571_AT_5Plex_Set3.raw	461806	432118	408899	391906	379065	1	1
P04710; P18238; P18239	ADP,ATP carrier protein 1 OS=Saccharomyces cerevisiae (strain ATCC 204508 / S288c) OX=559292 GN=AAC1 PE=1 SV=1; ADP,ATP carrier protein 3 OS=Saccharomyces cerevisiae (strain ATCC 204508 / S288c) OX=559292 GN=AAC3 PE=1 SV=1; ADP,ATP carrier protein 2 OS=Saccharomyces cerevisiae (strain ATCC 204508 / S288c) OX=559292 GN=PET9 PE=1 SV=2	180803_571_AT_5Plex_Set3.raw	525011	543251	524567	503112	546903	1	1
P18238; P18239	ADP,ATP carrier protein 3 OS=Saccharomyces cerevisiae (strain ATCC 204508 / S288c) OX=559292 GN=AAC3 PE=1 SV=1; ADP,ATP carrier protein 2 OS=Saccharomyces cerevisiae (strain ATCC 204508 / S288c) OX=559292 GN=PET9 PE=1 SV=2	180803_571_AT_5Plex_Set3.raw	377081	399582	446434	380244	436383	1	1
Q01976	ADP-ribose pyrophosphatase OS=Saccharomyces cerevisiae (strain ATCC 204508 / S288c) OX=559292 GN=YSA1 PE=1 SV=2	180803_571_AT_5Plex_Set3.raw	197743	186209	183938	186089	189774	1	1
P11076	ADP-ribosylation factor 1 OS=Saccharomyces cerevisiae (strain ATCC 204508 / S288c) OX=559292 GN=ARF1 PE=1 SV=3	180803_571_AT_5Plex_Set3.raw	324350	288555	306600	296615	282581	1	1
P38817	ADP-ribosylation factor-binding protein GGA2 OS=Saccharomyces cerevisiae (strain ATCC 204508 / S288c) OX=559292 GN=GGA2 PE=1 SV=1	180803_571_AT_5Plex_Set3.raw	888199	882897	850880	832636	845807	1	1
P00331; P07246; P00330	Alcohol dehydrogenase 2 OS=Saccharomyces cerevisiae (strain ATCC 204508 / S288c) OX=559292 GN=ADH2 PE=1 SV=3; Alcohol dehydrogenase 3, mitochondrial OS=Saccharomyces cerevisiae (strain ATCC 204508 / S288c) OX=559292 GN=ADH3 PE=1 SV=2; Alcohol dehydrogenase 1 OS=Saccharomyces cerevisiae (strain ATCC 204508 / S288c) OX=559292 GN=ADH1 PE=1 SV=5	180803_571_AT_5Plex_Set3.raw	4811498	5.86904e+06	6.48745e+06	4.2792e+06	4.65568e+06	1	1
P07246	Alcohol dehydrogenase 3, mitochondrial OS=Saccharomyces cerevisiae (strain ATCC 204508 / S288c) OX=559292 GN=ADH3 PE=1 SV=2	180803_571_AT_5Plex_Set3.raw	577727	556946	577168	601025	594577	1	1
P32602	Alpha-soluble NSF attachment protein OS=Saccharomyces cerevisiae (strain ATCC 204508 / S288c) OX=559292 GN=SEC17 PE=1 SV=4	180803_571_AT_5Plex_Set3.raw	541394	617174	574768	561720	557851	1	1
P48015	Aminomethyltransferase, mitochondrial OS=Saccharomyces cerevisiae (strain ATCC 204508 / S288c) OX=559292 GN=GCV1 PE=1 SV=2	180803_571_AT_5Plex_Set3.raw	78043.5	86552	92343.8	94315	98400.8	1	1
P32454	Aminopeptidase 2, mitochondrial OS=Saccharomyces cerevisiae (strain ATCC 204508 / S288c) OX=559292 GN=APE2 PE=1 SV=4	180803_571_AT_5Plex_Set3.raw	96584.1	102703	100837	101837	90448.1	1	1
P46683	Ankyrin repeat-containing protein YAR1 OS=Saccharomyces cerevisiae (strain ATCC 204508 / S288c) OX=559292 GN=YAR1 PE=1 SV=1	180803_571_AT_5Plex_Set3.raw	115458	122232	115947	122266	131430	1	1
P53066	Ankyrin repeat-containing protein YGL242C OS=Saccharomyces cerevisiae (strain ATCC 204508 / S288c) OX=559292 GN=YGL242C PE=1 SV=1	180803_571_AT_5Plex_Set3.raw	371216	386359	367103	374677	367434	1	1
Q05506	Arginine--tRNA ligase, cytoplasmic OS=Saccharomyces cerevisiae (strain ATCC 204508 / S288c) OX=559292 GN=YDR341C PE=1 SV=1	180803_571_AT_5Plex_Set3.raw	751847	769447	713156	755914	783345	1	1
P04076	Argininosuccinate lyase OS=Saccharomyces cerevisiae (strain ATCC 204508 / S288c) OX=559292 GN=ARG4 PE=1 SV=2	180803_571_AT_5Plex_Set3.raw	344293	319496	327430	316417	290113	1	1
P22768	Argininosuccinate synthase OS=Saccharomyces cerevisiae (strain ATCC 204508 / S288c) OX=559292 GN=ARG1 PE=1 SV=3	180803_571_AT_5Plex_Set3.raw	680007	698748	695691	639635	586262	1	1
P49090; P49089	Asparagine synthetase [glutamine-hydrolyzing] 2 OS=Saccharomyces cerevisiae (strain ATCC 204508 / S288c) OX=559292 GN=ASN2 PE=1 SV=2; Asparagine synthetase [glutamine-hydrolyzing] 1 OS=Saccharomyces cerevisiae (strain ATCC 204508 / S288c) OX=559292 GN=ASN1 PE=1 SV=2	180803_571_AT_5Plex_Set3.raw	520985	484796	433520	386200	449640	1	1
P23542	Aspartate aminotransferase, cytoplasmic OS=Saccharomyces cerevisiae (strain ATCC 204508 / S288c) OX=559292 GN=AAT2 PE=1 SV=3	180803_571_AT_5Plex_Set3.raw	459378	425119	384557	363672	400207	1	1
Q12165	ATP synthase subunit delta, mitochondrial OS=Saccharomyces cerevisiae (strain ATCC 204508 / S288c) OX=559292 GN=ATP16 PE=1 SV=1	180803_571_AT_5Plex_Set3.raw	1.51543e+06	1.47234e+06	1.45228e+06	1.60869e+06	1.55515e+06	2	1
P21306	ATP synthase subunit epsilon, mitochondrial OS=Saccharomyces cerevisiae (strain ATCC 204508 / S288c) OX=559292 GN=ATP15 PE=1 SV=2	180803_571_AT_5Plex_Set3.raw	169258	182612	217724	243984	252689	1	1
Q12349	ATP synthase subunit H, mitochondrial OS=Saccharomyces cerevisiae (strain ATCC 204508 / S288c) OX=559292 GN=ATP14 PE=1 SV=1	180803_571_AT_5Plex_Set3.raw	86262	81927.7	92321.9	88827	95721.1	2	1
B3LGZ3;A6ZXM9;Q12154	ATPase GET3 OS=Saccharomyces cerevisiae (strain RM11-1a) OX=285006 GN=GET3 PE=3 SV=1;ATPase GET3 OS=Saccharomyces cerevisiae (strain YJM789) OX=307796 GN=GET3 PE=3 SV=1;ATPase GET3 OS=Saccharomyces cerevisiae (strain ATCC 204508 / S288c) OX=559292 GN=GET3 PE=1 SV=1	180803_571_AT_5Plex_Set3.raw	963118	975795	911568	963196	897964	1	1
A6ZRX0; P24783	ATP-dependent RNA helicase DBP2 OS=Saccharomyces cerevisiae (strain YJM789) OX=307796 GN=DBP2 PE=3 SV=1; ATP-dependent RNA helicase DBP2 OS=Saccharomyces cerevisiae (strain ATCC 204508 / S288c) OX=559292 GN=DBP2 PE=1 SV=1	180803_571_AT_5Plex_Set3.raw	339384	320631	308976	303540	321092	2	1
A6ZNQ1;P20449	ATP-dependent RNA helicase DBP5 OS=Saccharomyces cerevisiae (strain YJM789) OX=307796 GN=DBP5 PE=3 SV=1;ATP-dependent RNA helicase DBP5 OS=Saccharomyces cerevisiae (strain ATCC 204508 / S288c) OX=559292 GN=DBP5 PE=1 SV=2	180803_571_AT_5Plex_Set3.raw	164768	168639	157383	172876	167985	1	1
P06634; A6ZP47	ATP-dependent RNA helicase DED1 OS=Saccharomyces cerevisiae (strain ATCC 204508 / S288c) OX=559292 GN=DED1 PE=1 SV=2; ATP-dependent RNA helicase DED1 OS=Saccharomyces cerevisiae (strain YJM789) OX=307796 GN=DED1 PE=3 SV=1	180803_571_AT_5Plex_Set3.raw	224959	217191	187854	163046	178973	1	1
Q07478; A6ZXP4	ATP-dependent RNA helicase SUB2 OS=Saccharomyces cerevisiae (strain ATCC 204508 / S288c) OX=559292 GN=SUB2 PE=1 SV=1; ATP-dependent RNA helicase SUB2 OS=Saccharomyces cerevisiae (strain YJM789) OX=307796 GN=SUB2 PE=3 SV=1	180803_571_AT_5Plex_Set3.raw	217965	204125	198418	207218	194497	2	1
P54113	Bifunctional purine biosynthesis protein ADE16 OS=Saccharomyces cerevisiae (strain ATCC 204508 / S288c) OX=559292 GN=ADE16 PE=1 SV=1	180803_571_AT_5Plex_Set3.raw	615751	559302	589158	594205	527392	1	1
P22517	Calcium/calmodulin-dependent protein kinase II OS=Saccharomyces cerevisiae (strain ATCC 204508 / S288c) OX=559292 GN=CMK2 PE=1 SV=2	180803_571_AT_5Plex_Set3.raw	367402	383383	376731	380464	381639	1	1
P06787	Calmodulin OS=Saccharomyces cerevisiae (strain ATCC 204508 / S288c) OX=559292 GN=CMD1 PE=1 SV=1	180803_571_AT_5Plex_Set3.raw	703792	686201	631445	684937	638702	1	1
P03965	Carbamoyl-phosphate synthase arginine-specific large chain OS=Saccharomyces cerevisiae (strain ATCC 204508 / S288c) OX=559292 GN=CPA2 PE=1 SV=1	180803_571_AT_5Plex_Set3.raw	315506	287625	279303	278810	266421	1	1
P14306	Carboxypeptidase Y inhibitor OS=Saccharomyces cerevisiae (strain ATCC 204508 / S288c) OX=559292 GN=TFS1 PE=1 SV=2	180803_571_AT_5Plex_Set3.raw	605008	567031	614524	563306	556985	1	1
P32457	Cell division control protein 3 OS=Saccharomyces cerevisiae (strain ATCC 204508 / S288c) OX=559292 GN=CDC3 PE=1 SV=3	180803_571_AT_5Plex_Set3.raw	574159	561444	557438	578731	562097	1	1
P46992	Cell wall protein YJL171C OS=Saccharomyces cerevisiae (strain ATCC 204508 / S288c) OX=559292 GN=YJL171C PE=1 SV=2	180803_571_AT_5Plex_Set3.raw	439734	413864	486582	480699	511986	1	1
P22137	Clathrin heavy chain OS=Saccharomyces cerevisiae (strain ATCC 204508 / S288c) OX=559292 GN=CHC1 PE=1 SV=1	180803_571_AT_5Plex_Set3.raw	334530	371521	401888	383974	411415	1	1
P41811	Coatomer subunit beta' OS=Saccharomyces cerevisiae (strain ATCC 204508 / S288c) OX=559292 GN=SEC27 PE=1 SV=1	180803_571_AT_5Plex_Set3.raw	638259	660238	695480	672473	757693	1	1
P40509	Coatomer subunit epsilon OS=Saccharomyces cerevisiae (strain ATCC 204508 / S288c) OX=559292 GN=SEC28 PE=1 SV=2	180803_571_AT_5Plex_Set3.raw	425350	435952	460053	434754	455717	1	1
P32074	Coatomer subunit gamma OS=Saccharomyces cerevisiae (strain ATCC 204508 / S288c) OX=559292 GN=SEC21 PE=1 SV=2	180803_571_AT_5Plex_Set3.raw	115963	112230	118676	107562	101303	1	1
P24031	Constitutive acid phosphatase OS=Saccharomyces cerevisiae (strain ATCC 204508 / S288c) OX=559292 GN=PHO3 PE=1 SV=2	180803_571_AT_5Plex_Set3.raw	148928	153578	151474	132983	134574	2	1
P0CX80;P0CX81	Copper metallothionein 1-1 OS=Saccharomyces cerevisiae (strain ATCC 204508 / S288c) OX=559292 GN=CUP1-1 PE=1 SV=1;Copper metallothionein 1-2 OS=Saccharomyces cerevisiae (strain ATCC 204508 / S288c) OX=559292 GN=CUP1-2 PE=1 SV=1	180803_571_AT_5Plex_Set3.raw	434413	550213	764487	865684	828228	2	1
P08067	Cytochrome b-c1 complex subunit Rieske, mitochondrial OS=Saccharomyces cerevisiae (strain ATCC 204508 / S288c) OX=559292 GN=RIP1 PE=1 SV=1	180803_571_AT_5Plex_Set3.raw	193276	199143	202176	206180	223007	1	1
P00424	Cytochrome c oxidase polypeptide 5A, mitochondrial OS=Saccharomyces cerevisiae (strain ATCC 204508 / S288c) OX=559292 GN=COX5A PE=1 SV=1	180803_571_AT_5Plex_Set3.raw	329094	313016	321285	330428	298587	1	1
P00401	Cytochrome c oxidase subunit 1 OS=Saccharomyces cerevisiae (strain ATCC 204508 / S288c) OX=559292 GN=COX1 PE=3 SV=2	180803_571_AT_5Plex_Set3.raw	305918	301919	304912	280400	282497	1	1
P00431	Cytochrome c peroxidase, mitochondrial OS=Saccharomyces cerevisiae (strain ATCC 204508 / S288c) OX=559292 GN=CCP1 PE=1 SV=2	180803_571_AT_5Plex_Set3.raw	183503	178134	181373	186462	171811	1	1
P07143	Cytochrome c1, heme protein, mitochondrial OS=Saccharomyces cerevisiae (strain ATCC 204508 / S288c) OX=559292 GN=CYT1 PE=1 SV=1	180803_571_AT_5Plex_Set3.raw	143759	139770	146180	136959	141938	1	1
P40510; P40054	D-3-phosphoglycerate dehydrogenase 2 OS=Saccharomyces cerevisiae (strain ATCC 204508 / S288c) OX=559292 GN=SER33 PE=1 SV=1; D-3-phosphoglycerate dehydrogenase 1 OS=Saccharomyces cerevisiae (strain ATCC 204508 / S288c) OX=559292 GN=SER3 PE=1 SV=1	180803_571_AT_5Plex_Set3.raw	293376	269197	254421	268212	261673	1	1
P38791	Deoxyhypusine synthase OS=Saccharomyces cerevisiae (strain ATCC 204508 / S288c) OX=559292 GN=DYS1 PE=1 SV=1	180803_571_AT_5Plex_Set3.raw	269036	251816	257203	254562	262070	1	1
P19262	Dihydrolipoyllysine-residue succinyltransferase component of 2-oxoglutarate dehydrogenase complex, mitochondrial OS=Saccharomyces cerevisiae (strain ATCC 204508 / S288c) OX=559292 GN=KGD2 PE=1 SV=2	180803_571_AT_5Plex_Set3.raw	412379	382502	352790	381582	361831	2	1
P28272	Dihydroorotate dehydrogenase (fumarate) OS=Saccharomyces cerevisiae (strain ATCC 204508 / S288c) OX=559292 GN=URA1 PE=1 SV=1	180803_571_AT_5Plex_Set3.raw	503378	498245	521833	538789	547340	1	1
P28000	DNA-directed RNA polymerases I and III subunit RPAC2 OS=Saccharomyces cerevisiae (strain ATCC 204508 / S288c) OX=559292 GN=RPC19 PE=1 SV=1	180803_571_AT_5Plex_Set3.raw	379471	355072	357597	361163	357833	1	1
P20435	DNA-directed RNA polymerases I, II, and III subunit RPABC2 OS=Saccharomyces cerevisiae (strain ATCC 204508 / S288c) OX=559292 GN=RPO26 PE=1 SV=1	180803_571_AT_5Plex_Set3.raw	216320	254168	269108	279106	290915	1	1
P22139	DNA-directed RNA polymerases I, II, and III subunit RPABC5 OS=Saccharomyces cerevisiae (strain ATCC 204508 / S288c) OX=559292 GN=RPB10 PE=1 SV=2	180803_571_AT_5Plex_Set3.raw	425575	399086	376007	372101	385074	1	1
P34216	EH domain-containing and endocytosis protein 1 OS=Saccharomyces cerevisiae (strain ATCC 204508 / S288c) OX=559292 GN=EDE1 PE=1 SV=2	180803_571_AT_5Plex_Set3.raw	157681	155331	170398	167858	161338	1	1
P16521; P53978	Elongation factor 3A OS=Saccharomyces cerevisiae (strain ATCC 204508 / S288c) OX=559292 GN=YEF3 PE=1 SV=4; Elongation factor 3B OS=Saccharomyces cerevisiae (strain ATCC 204508 / S288c) OX=559292 GN=HEF3 PE=1 SV=2	180803_571_AT_5Plex_Set3.raw	586232	538603	585565	432511	477022	1	1
P29029	Endochitinase OS=Saccharomyces cerevisiae (strain ATCC 204508 / S288c) OX=559292 GN=CTS1 PE=1 SV=2	180803_571_AT_5Plex_Set3.raw	524406	527236	593188	578368	598934	1	1
P38071	Enoyl-[acyl-carrier-protein] reductase, mitochondrial OS=Saccharomyces cerevisiae (strain ATCC 204508 / S288c) OX=559292 GN=ETR1 PE=1 SV=3	180803_571_AT_5Plex_Set3.raw	351861	331287	330019	340958	322346	1	1
P05453	Eukaryotic peptide chain release factor GTP-binding subunit OS=Saccharomyces cerevisiae (strain ATCC 204508 / S288c) OX=559292 GN=SUP35 PE=1 SV=1	180803_571_AT_5Plex_Set3.raw	313872	317445	292016	283624	265984	1	1
P38249	Eukaryotic translation initiation factor 3 subunit A OS=Saccharomyces cerevisiae (strain ATCC 204508 / S288c) OX=559292 GN=RPG1 PE=1 SV=1	180803_571_AT_5Plex_Set3.raw	295967	241057	249454	235870	230842	1	1
A6ZMK5;P40217	Eukaryotic translation initiation factor 3 subunit I OS=Saccharomyces cerevisiae (strain YJM789) OX=307796 GN=TIF34 PE=3 SV=1;Eukaryotic translation initiation factor 3 subunit I OS=Saccharomyces cerevisiae (strain ATCC 204508 / S288c) OX=559292 GN=TIF34 PE=1 SV=1	180803_571_AT_5Plex_Set3.raw	35954.2	38713	33806.4	33363.9	43207.9	1	1
P34167	Eukaryotic translation initiation factor 4B OS=Saccharomyces cerevisiae (strain ATCC 204508 / S288c) OX=559292 GN=TIF3 PE=1 SV=1	180803_571_AT_5Plex_Set3.raw	842972	843470	895793	883535	879817	2	1
P07260	Eukaryotic translation initiation factor 4E OS=Saccharomyces cerevisiae (strain ATCC 204508 / S288c) OX=559292 GN=CDC33 PE=1 SV=1	180803_571_AT_5Plex_Set3.raw	710904	615018	605383	656588	667185	1	1
P23301	Eukaryotic translation initiation factor 5A-1 OS=Saccharomyces cerevisiae (strain ATCC 204508 / S288c) OX=559292 GN=HYP2 PE=1 SV=3	180803_571_AT_5Plex_Set3.raw	2.36531e+06	1.78145e+06	1.76177e+06	2.2888e+06	1.32765e+06	2	1
P19211; P23301	Eukaryotic translation initiation factor 5A-2 OS=Saccharomyces cerevisiae (strain ATCC 204508 / S288c) OX=559292 GN=ANB1 PE=1 SV=3; Eukaryotic translation initiation factor 5A-1 OS=Saccharomyces cerevisiae (strain ATCC 204508 / S288c) OX=559292 GN=HYP2 PE=1 SV=3	180803_571_AT_5Plex_Set3.raw	2.50961e+06	2.89324e+06	2.74735e+06	2.43821e+06	3.06265e+06	2	1
P38777	Family of serine hydrolases 1 OS=Saccharomyces cerevisiae (strain ATCC 204508 / S288c) OX=559292 GN=FSH1 PE=1 SV=1	180803_571_AT_5Plex_Set3.raw	378552	359196	340044	392676	362779	1	1
P32599	Fimbrin OS=Saccharomyces cerevisiae (strain ATCC 204508 / S288c) OX=559292 GN=SAC6 PE=1 SV=1	180803_571_AT_5Plex_Set3.raw	396300	387482	407193	341710	340644	1	1
P38911	FK506-binding nuclear protein OS=Saccharomyces cerevisiae (strain ATCC 204508 / S288c) OX=559292 GN=FPR3 PE=1 SV=2	180803_571_AT_5Plex_Set3.raw	260081	241436	271237	263391	272371	1	1
P11412	Glucose-6-phosphate 1-dehydrogenase OS=Saccharomyces cerevisiae (strain ATCC 204508 / S288c) OX=559292 GN=ZWF1 PE=1 SV=4	180803_571_AT_5Plex_Set3.raw	1061054	1.16419e+06	1.12568e+06	1.18051e+06	1.26326e+06	1	1
P17695	Glutaredoxin-2, mitochondrial OS=Saccharomyces cerevisiae (strain ATCC 204508 / S288c) OX=559292 GN=GRX2 PE=1 SV=3	180803_571_AT_5Plex_Set3.raw	409046	440874	419689	419693	445338	1	1
P40582	Glutathione S-transferase 1 OS=Saccharomyces cerevisiae (strain ATCC 204508 / S288c) OX=559292 GN=GTT1 PE=1 SV=1	180803_571_AT_5Plex_Set3.raw	306393	332604	282861	326542	305663	1	1
Q04432	Glutathione-independent glyoxalase HSP31 OS=Saccharomyces cerevisiae (strain ATCC 204508 / S288c) OX=559292 GN=HSP31 PE=1 SV=1	180803_571_AT_5Plex_Set3.raw	67748.4	69335.3	69886.7	74639	71320.8	1	1
P01123	GTP-binding protein YPT1 OS=Saccharomyces cerevisiae (strain ATCC 204508 / S288c) OX=559292 GN=YPT1 PE=1 SV=2	180803_571_AT_5Plex_Set3.raw	528608	533656	494128	430461	477258	1	1
P33322	H/ACA ribonucleoprotein complex subunit CBF5 OS=Saccharomyces cerevisiae (strain ATCC 204508 / S288c) OX=559292 GN=CBF5 PE=1 SV=1	180803_571_AT_5Plex_Set3.raw	609488	573530	557447	495547	488979	1	1
P28007	H/ACA ribonucleoprotein complex subunit GAR1 OS=Saccharomyces cerevisiae (strain ATCC 204508 / S288c) OX=559292 GN=GAR1 PE=1 SV=1	180803_571_AT_5Plex_Set3.raw	514572	463924	456385	434357	387861	1	1
P32590	Heat shock protein homolog SSE2 OS=Saccharomyces cerevisiae (strain ATCC 204508 / S288c) OX=559292 GN=SSE2 PE=1 SV=3	180803_571_AT_5Plex_Set3.raw	88811.8	92953.6	102698	108852	113276	1	1
P10591; P16474; P22202; P09435; P10592	Heat shock protein SSA1 OS=Saccharomyces cerevisiae (strain ATCC 204508 / S288c) OX=559292 GN=SSA1 PE=1 SV=4; Endoplasmic reticulum chaperone BiP OS=Saccharomyces cerevisiae (strain ATCC 204508 / S288c) OX=559292 GN=KAR2 PE=1 SV=1; Heat shock protein SSA4 OS=Saccharomyces cerevisiae (strain ATCC 204508 / S288c) OX=559292 GN=SSA4 PE=1 SV=3; Heat shock protein SSA3 OS=Saccharomyces cerevisiae (stra…	180803_571_AT_5Plex_Set3.raw	1.26789e+06	1.31062e+06	1.32857e+06	1.19105e+06	1.04229e+06	1	1
P09435	Heat shock protein SSA3 OS=Saccharomyces cerevisiae (strain ATCC 204508 / S288c) OX=559292 GN=SSA3 PE=1 SV=3	180803_571_AT_5Plex_Set3.raw	609832	523505	506370	476556	487055	1	1
P07263	Histidine--tRNA ligase, mitochondrial OS=Saccharomyces cerevisiae (strain ATCC 204508 / S288c) OX=559292 GN=HTS1 PE=1 SV=2	180803_571_AT_5Plex_Set3.raw	59832.8	59769.1	60553.1	61156.9	62602.9	1	1
P04912; P04911	Histone H2A.2 OS=Saccharomyces cerevisiae (strain ATCC 204508 / S288c) OX=559292 GN=HTA2 PE=1 SV=2; Histone H2A.1 OS=Saccharomyces cerevisiae (strain ATCC 204508 / S288c) OX=559292 GN=HTA1 PE=1 SV=2	180803_571_AT_5Plex_Set3.raw	676241	605804	613371	588062	548267	2	1
P02293; P02294	Histone H2B.1 OS=Saccharomyces cerevisiae (strain ATCC 204508 / S288c) OX=559292 GN=HTB1 PE=1 SV=2; Histone H2B.2 OS=Saccharomyces cerevisiae (strain ATCC 204508 / S288c) OX=559292 GN=HTB2 PE=1 SV=2	180803_571_AT_5Plex_Set3.raw	1.22491e+06	1.23351e+06	1.14693e+06	1.19349e+06	1.3918e+06	2	1
P38260	Hsp70 nucleotide exchange factor FES1 OS=Saccharomyces cerevisiae (strain ATCC 204508 / S288c) OX=559292 GN=FES1 PE=1 SV=1	180803_571_AT_5Plex_Set3.raw	378090	381855	376936	364782	381527	1	1
P53834	Hsp90 co-chaperone HCH1 OS=Saccharomyces cerevisiae (strain ATCC 204508 / S288c) OX=559292 GN=HCH1 PE=1 SV=1	180803_571_AT_5Plex_Set3.raw	534442	505763	510299	527294	507143	2	1
P33734	Imidazole glycerol phosphate synthase hisHF OS=Saccharomyces cerevisiae (strain ATCC 204508 / S288c) OX=559292 GN=HIS7 PE=1 SV=2	180803_571_AT_5Plex_Set3.raw	343748	360403	349028	344914	341408	1	1
Q02821	Importin subunit alpha OS=Saccharomyces cerevisiae (strain ATCC 204508 / S288c) OX=559292 GN=SRP1 PE=1 SV=1	180803_571_AT_5Plex_Set3.raw	703989	716338	677685	681879	681102	1	1
Q12123	Inactive diphosphatase DCS2 OS=Saccharomyces cerevisiae (strain ATCC 204508 / S288c) OX=559292 GN=DCS2 PE=1 SV=3	180803_571_AT_5Plex_Set3.raw	17906.5	20827.1	18820.8	13384.5	20869.1	1	1
P25297	Inorganic phosphate transporter PHO84 OS=Saccharomyces cerevisiae (strain ATCC 204508 / S288c) OX=559292 GN=PHO84 PE=1 SV=2	180803_571_AT_5Plex_Set3.raw	532664	535319	510312	435133	502926	1	1
P50095	Inosine-5'-monophosphate dehydrogenase 3 OS=Saccharomyces cerevisiae (strain ATCC 204508 / S288c) OX=559292 GN=IMD3 PE=1 SV=1	180803_571_AT_5Plex_Set3.raw	400692	371937	366084	323220	345318	2	1
P50095; P50094	Inosine-5'-monophosphate dehydrogenase 3 OS=Saccharomyces cerevisiae (strain ATCC 204508 / S288c) OX=559292 GN=IMD3 PE=1 SV=1; Inosine-5'-monophosphate dehydrogenase 4 OS=Saccharomyces cerevisiae (strain ATCC 204508 / S288c) OX=559292 GN=IMD4 PE=1 SV=1	180803_571_AT_5Plex_Set3.raw	576448	495755	456359	555866	462252	1	1
P50095; P50094; P39567; P38697	Inosine-5'-monophosphate dehydrogenase 3 OS=Saccharomyces cerevisiae (strain ATCC 204508 / S288c) OX=559292 GN=IMD3 PE=1 SV=1; Inosine-5'-monophosphate dehydrogenase 4 OS=Saccharomyces cerevisiae (strain ATCC 204508 / S288c) OX=559292 GN=IMD4 PE=1 SV=1; Putative inosine-5'-monophosphate dehydrogenase 1 OS=Saccharomyces cerevisiae (strain ATCC 204508 / S288c) OX=559292 GN=IMD1 PE=5 SV=1; Inosine-5…	180803_571_AT_5Plex_Set3.raw	626834	640778	602132	585192	639317	2	1
P28240	Isocitrate lyase OS=Saccharomyces cerevisiae (strain ATCC 204508 / S288c) OX=559292 GN=ICL1 PE=1 SV=1	180803_571_AT_5Plex_Set3.raw	446493	376015	378003	393481	363782	1	1
P15496	Isopentenyl-diphosphate Delta-isomerase OS=Saccharomyces cerevisiae (strain ATCC 204508 / S288c) OX=559292 GN=IDI1 PE=1 SV=2	180803_571_AT_5Plex_Set3.raw	488388	502635	494762	481365	500970	1	1
P10614	Lanosterol 14-alpha demethylase OS=Saccharomyces cerevisiae (strain ATCC 204508 / S288c) OX=559292 GN=ERG11 PE=1 SV=1	180803_571_AT_5Plex_Set3.raw	180386	166955	151971	159502	142612	1	1
P53281	LAS seventeen-binding protein 1 OS=Saccharomyces cerevisiae (strain ATCC 204508 / S288c) OX=559292 GN=LSB1 PE=1 SV=1	180803_571_AT_5Plex_Set3.raw	291197	299432	292350	261892	235406	1	1
P53045	Methylsterol monooxygenase OS=Saccharomyces cerevisiae (strain ATCC 204508 / S288c) OX=559292 GN=ERG25 PE=1 SV=1	180803_571_AT_5Plex_Set3.raw	331498	332125	320067	290240	266759	1	1
P40513	Mitochondrial acidic protein MAM33 OS=Saccharomyces cerevisiae (strain ATCC 204508 / S288c) OX=559292 GN=MAM33 PE=1 SV=1	180803_571_AT_5Plex_Set3.raw	644440	618330	645296	687997	680263	1	1
P87108	Mitochondrial import inner membrane translocase subunit TIM10 OS=Saccharomyces cerevisiae (strain ATCC 204508 / S288c) OX=559292 GN=TIM10 PE=1 SV=1	180803_571_AT_5Plex_Set3.raw	804165	752195	726063	734137	820893	1	1
O74700	Mitochondrial import inner membrane translocase subunit TIM9 OS=Saccharomyces cerevisiae (strain ATCC 204508 / S288c) OX=559292 GN=TIM9 PE=1 SV=1	180803_571_AT_5Plex_Set3.raw	569495	656338	682441	725791	789655	2	1
P35180	Mitochondrial import receptor subunit TOM20 OS=Saccharomyces cerevisiae (strain ATCC 204508 / S288c) OX=559292 GN=TOM20 PE=1 SV=1	180803_571_AT_5Plex_Set3.raw	636901	582460	588045	592217	613991	2	1
P23644	Mitochondrial import receptor subunit TOM40 OS=Saccharomyces cerevisiae (strain ATCC 204508 / S288c) OX=559292 GN=TOM40 PE=1 SV=1	180803_571_AT_5Plex_Set3.raw	95029.1	104996	99456.1	104986	113364	1	1
Q03667	Mitochondrial intermembrane space cysteine motif-containing protein MIX17 OS=Saccharomyces cerevisiae (strain ATCC 204508 / S288c) OX=559292 GN=MIX17 PE=1 SV=1	180803_571_AT_5Plex_Set3.raw	170271	168352	153169	156348	159844	1	1
P38205	Multisite-specific tRNA:(cytosine-C(5))-methyltransferase OS=Saccharomyces cerevisiae (strain ATCC 204508 / S288c) OX=559292 GN=NCL1 PE=1 SV=1	180803_571_AT_5Plex_Set3.raw	170636	170257	166005	162669	168853	1	1
P07262; P39708	NADP-specific glutamate dehydrogenase 1 OS=Saccharomyces cerevisiae (strain ATCC 204508 / S288c) OX=559292 GN=GDH1 PE=1 SV=2; NADP-specific glutamate dehydrogenase 2 OS=Saccharomyces cerevisiae (strain ATCC 204508 / S288c) OX=559292 GN=GDH3 PE=3 SV=1	180803_571_AT_5Plex_Set3.raw	507146	535524	455519	499597	539310	2	1
Q12207	Non-classical export protein 2 OS=Saccharomyces cerevisiae (strain ATCC 204508 / S288c) OX=559292 GN=NCE102 PE=1 SV=1	180803_571_AT_5Plex_Set3.raw	220126	221696	248332	280499	228305	1	1
P32588	Nuclear and cytoplasmic polyadenylated RNA-binding protein PUB1 OS=Saccharomyces cerevisiae (strain ATCC 204508 / S288c) OX=559292 GN=PUB1 PE=1 SV=4	180803_571_AT_5Plex_Set3.raw	132854	136281	135202	138710	153076	1	1
Q99383	Nuclear polyadenylated RNA-binding protein 4 OS=Saccharomyces cerevisiae (strain ATCC 204508 / S288c) OX=559292 GN=HRP1 PE=1 SV=1	180803_571_AT_5Plex_Set3.raw	587657	528961	510515	580543	493721	1	1
A6ZPE5; Q12499	Nucleolar protein 58 OS=Saccharomyces cerevisiae (strain YJM789) OX=307796 GN=NOP58 PE=3 SV=1; Nucleolar protein 58 OS=Saccharomyces cerevisiae (strain ATCC 204508 / S288c) OX=559292 GN=NOP58 PE=1 SV=1	180803_571_AT_5Plex_Set3.raw	153084	129700	131866	144573	127390	1	1
P48837	Nucleoporin NUP57 OS=Saccharomyces cerevisiae (strain ATCC 204508 / S288c) OX=559292 GN=NUP57 PE=1 SV=1	180803_571_AT_5Plex_Set3.raw	212545	240405	250903	256604	266114	1	1
P15625	Phenylalanine--tRNA ligase alpha subunit OS=Saccharomyces cerevisiae (strain ATCC 204508 / S288c) OX=559292 GN=FRS2 PE=1 SV=3	180803_571_AT_5Plex_Set3.raw	2.02857e+06	2.05365e+06	2.05401e+06	1.9785e+06	1.861e+06	1	1
P32449; P14843	Phospho-2-dehydro-3-deoxyheptonate aldolase, tyrosine-inhibited OS=Saccharomyces cerevisiae (strain ATCC 204508 / S288c) OX=559292 GN=ARO4 PE=1 SV=2; Phospho-2-dehydro-3-deoxyheptonate aldolase, phenylalanine-inhibited OS=Saccharomyces cerevisiae (strain ATCC 204508 / S288c) OX=559292 GN=ARO3 PE=1 SV=1	180803_571_AT_5Plex_Set3.raw	76294.8	69831.7	76497	61852.1	72174.5	1	1
P33401	Phosphoglucomutase 1 OS=Saccharomyces cerevisiae (strain ATCC 204508 / S288c) OX=559292 GN=PGM1 PE=1 SV=1	180803_571_AT_5Plex_Set3.raw	323203	392116	410270	383825	390505	1	1
P27616	Phosphoribosylaminoimidazole-succinocarboxamide synthase OS=Saccharomyces cerevisiae (strain ATCC 204508 / S288c) OX=559292 GN=ADE1 PE=1 SV=2	180803_571_AT_5Plex_Set3.raw	63799.7	68803.8	76536.7	68206.1	71183.2	1	1
P05030	Plasma membrane ATPase 1 OS=Saccharomyces cerevisiae (strain ATCC 204508 / S288c) OX=559292 GN=PMA1 PE=1 SV=2	180803_571_AT_5Plex_Set3.raw	259856	249827	250305	229931	249972	2	1
P07274	Profilin OS=Saccharomyces cerevisiae (strain ATCC 204508 / S288c) OX=559292 GN=PFY1 PE=1 SV=2	180803_571_AT_5Plex_Set3.raw	273141	280769	285030	317034	273211	1	1
P0CT05; P0CT04	Protease B inhibitor 1 OS=Saccharomyces cerevisiae OX=4932 GN=PBI2 PE=1 SV=1; Protease B inhibitor 2 OS=Saccharomyces cerevisiae (strain ATCC 204508 / S288c) OX=559292 GN=PBI2 PE=1 SV=1	180803_571_AT_5Plex_Set3.raw	105649	97555.5	117141	104157	99656	1	1
P21243	Proteasome subunit alpha type-1 OS=Saccharomyces cerevisiae (strain ATCC 204508 / S288c) OX=559292 GN=SCL1 PE=1 SV=1	180803_571_AT_5Plex_Set3.raw	202034	197895	191668	204450	211171	1	1
P23639	Proteasome subunit alpha type-2 OS=Saccharomyces cerevisiae (strain ATCC 204508 / S288c) OX=559292 GN=PRE8 PE=1 SV=1	180803_571_AT_5Plex_Set3.raw	266497	275621	262799	264737	291626	1	1
P32379	Proteasome subunit alpha type-5 OS=Saccharomyces cerevisiae (strain ATCC 204508 / S288c) OX=559292 GN=PUP2 PE=1 SV=2	180803_571_AT_5Plex_Set3.raw	208269	200717	189970	193241	203922	1	1
P40302	Proteasome subunit alpha type-6 OS=Saccharomyces cerevisiae (strain ATCC 204508 / S288c) OX=559292 GN=PRE5 PE=1 SV=1	180803_571_AT_5Plex_Set3.raw	111390	111868	111088	103804	107060	1	1
P25451	Proteasome subunit beta type-3 OS=Saccharomyces cerevisiae (strain ATCC 204508 / S288c) OX=559292 GN=PUP3 PE=1 SV=1	180803_571_AT_5Plex_Set3.raw	349492	333827	288226	354648	307814	1	1
P23724	Proteasome subunit beta type-6 OS=Saccharomyces cerevisiae (strain ATCC 204508 / S288c) OX=559292 GN=PRE7 PE=1 SV=1	180803_571_AT_5Plex_Set3.raw	296074	298537	287763	318627	300302	1	1
P30657	Proteasome subunit beta type-7 OS=Saccharomyces cerevisiae (strain ATCC 204508 / S288c) OX=559292 GN=PRE4 PE=1 SV=1	180803_571_AT_5Plex_Set3.raw	272523	301689	271436	301383	275784	1	1
P40037	Protein HMF1 OS=Saccharomyces cerevisiae (strain ATCC 204508 / S288c) OX=559292 GN=HMF1 PE=1 SV=1	180803_571_AT_5Plex_Set3.raw	1.17369e+06	1.09426e+06	1.11547e+06	1.09112e+06	1.04716e+06	1	1
E7QIA1; E7KFU6; Q05905; E7LXU7; B3RHI0;C7GVT8;A7A1I2;C8ZDR4;E7Q714;E7NKW8	Protein HRI1 OS=Saccharomyces cerevisiae (strain Zymaflore VL3) OX=764100 GN=HRI1 PE=3 SV=1; Protein HRI1 OS=Saccharomyces cerevisiae (strain AWRI796) OX=764097 GN=HRI1 PE=3 SV=1; Protein HRI1 OS=Saccharomyces cerevisiae (strain ATCC 204508 / S288c) OX=559292 GN=HRI1 PE=1 SV=1; Protein HRI1 OS=Saccharomyces cerevisiae (strain VIN 13) OX=764099 GN=HRI1 PE=3 SV=1; Protein HRI1 OS=Saccharomyces cere…	180803_571_AT_5Plex_Set3.raw	386599	429435	448600	451128	441628	2	1
P06105	Protein SCP160 OS=Saccharomyces cerevisiae (strain ATCC 204508 / S288c) OX=559292 GN=SCP160 PE=1 SV=3	180803_571_AT_5Plex_Set3.raw	266598	245469	271757	256387	248146	1	1
P07259; P03965	Protein URA2 OS=Saccharomyces cerevisiae (strain ATCC 204508 / S288c) OX=559292 GN=URA2 PE=1 SV=5; Carbamoyl-phosphate synthase arginine-specific large chain OS=Saccharomyces cerevisiae (strain ATCC 204508 / S288c) OX=559292 GN=CPA2 PE=1 SV=1	180803_571_AT_5Plex_Set3.raw	274014	277762	297326	264368	277982	1	1
P38079	Protein YRO2 OS=Saccharomyces cerevisiae (strain ATCC 204508 / S288c) OX=559292 GN=YRO2 PE=1 SV=1	180803_571_AT_5Plex_Set3.raw	297246	375466	413904	353468	383810	2	1
P38079; Q12117	Protein YRO2 OS=Saccharomyces cerevisiae (strain ATCC 204508 / S288c) OX=559292 GN=YRO2 PE=1 SV=1; Protein MRH1 OS=Saccharomyces cerevisiae (strain ATCC 204508 / S288c) OX=559292 GN=MRH1 PE=1 SV=1	180803_571_AT_5Plex_Set3.raw	365039	382349	374145	371869	384164	1	1
Q04409	Putative glucokinase-2 OS=Saccharomyces cerevisiae (strain ATCC 204508 / S288c) OX=559292 GN=EMI2 PE=1 SV=1	180803_571_AT_5Plex_Set3.raw	341062	348192	358866	320775	378506	1	1
Q04409; P17709	Putative glucokinase-2 OS=Saccharomyces cerevisiae (strain ATCC 204508 / S288c) OX=559292 GN=EMI2 PE=1 SV=1; Glucokinase-1 OS=Saccharomyces cerevisiae (strain ATCC 204508 / S288c) OX=559292 GN=GLK1 PE=1 SV=1	180803_571_AT_5Plex_Set3.raw	166729	182363	156174	190067	165239	1	1
P11154; P32327	Pyruvate carboxylase 1 OS=Saccharomyces cerevisiae (strain ATCC 204508 / S288c) OX=559292 GN=PYC1 PE=1 SV=2; Pyruvate carboxylase 2 OS=Saccharomyces cerevisiae (strain ATCC 204508 / S288c) OX=559292 GN=PYC2 PE=1 SV=2	180803_571_AT_5Plex_Set3.raw	231051	234254	229315	207928	191614	1	1
P16451	Pyruvate dehydrogenase complex protein X component, mitochondrial OS=Saccharomyces cerevisiae (strain ATCC 204508 / S288c) OX=559292 GN=PDX1 PE=1 SV=1	180803_571_AT_5Plex_Set3.raw	269635	266427	255987	250882	268222	1	1
P16387	Pyruvate dehydrogenase E1 component subunit alpha, mitochondrial OS=Saccharomyces cerevisiae (strain ATCC 204508 / S288c) OX=559292 GN=PDA1 PE=1 SV=2	180803_571_AT_5Plex_Set3.raw	137302	123005	115028	141640	122759	1	1
P32473	Pyruvate dehydrogenase E1 component subunit beta, mitochondrial OS=Saccharomyces cerevisiae (strain ATCC 204508 / S288c) OX=559292 GN=PDB1 PE=1 SV=2	180803_571_AT_5Plex_Set3.raw	153591	144095	162022	160586	168843	1	1
P39743	Reduced viability upon starvation protein 167 OS=Saccharomyces cerevisiae (strain ATCC 204508 / S288c) OX=559292 GN=RVS167 PE=1 SV=1	180803_571_AT_5Plex_Set3.raw	177697	172222	189112	182533	172401	1	1
P19358	S-adenosylmethionine synthase 2 OS=Saccharomyces cerevisiae (strain ATCC 204508 / S288c) OX=559292 GN=SAM2 PE=1 SV=3	180803_571_AT_5Plex_Set3.raw	1.24168e+06	1.27364e+06	1.44656e+06	1.41527e+06	1.38438e+06	2	1
P53312	Succinate--CoA ligase [ADP-forming] subunit beta, mitochondrial OS=Saccharomyces cerevisiae (strain ATCC 204508 / S288c) OX=559292 GN=LSC2 PE=1 SV=1	180803_571_AT_5Plex_Set3.raw	438387	434011	448231	432031	435489	1	1
P39076	T-complex protein 1 subunit beta OS=Saccharomyces cerevisiae (strain ATCC 204508 / S288c) OX=559292 GN=CCT2 PE=1 SV=1	180803_571_AT_5Plex_Set3.raw	924506	874871	899457	909463	933218	1	1
P39078	T-complex protein 1 subunit delta OS=Saccharomyces cerevisiae (strain ATCC 204508 / S288c) OX=559292 GN=CCT4 PE=1 SV=2	180803_571_AT_5Plex_Set3.raw	145378	135289	129656	130125	118316	1	1
P47079	T-complex protein 1 subunit theta OS=Saccharomyces cerevisiae (strain ATCC 204508 / S288c) OX=559292 GN=CCT8 PE=1 SV=1	180803_571_AT_5Plex_Set3.raw	283918	272707	282391	276762	264852	1	1
P29509; P38816	Thioredoxin reductase 1 OS=Saccharomyces cerevisiae (strain ATCC 204508 / S288c) OX=559292 GN=TRR1 PE=1 SV=3; Thioredoxin reductase 2, mitochondrial OS=Saccharomyces cerevisiae (strain ATCC 204508 / S288c) OX=559292 GN=TRR2 PE=1 SV=1	180803_571_AT_5Plex_Set3.raw	2.3763e+06	2.28909e+06	2.39143e+06	2.46577e+06	2.32696e+06	2	1
P22217	Thioredoxin-1 OS=Saccharomyces cerevisiae (strain ATCC 204508 / S288c) OX=559292 GN=TRX1 PE=1 SV=3	180803_571_AT_5Plex_Set3.raw	207238	209595	211101	182857	181805	1	1
P00927	Threonine dehydratase, mitochondrial OS=Saccharomyces cerevisiae (strain ATCC 204508 / S288c) OX=559292 GN=ILV1 PE=1 SV=2	180803_571_AT_5Plex_Set3.raw	93748.7	93959.4	91194.4	95739.8	93530.9	1	1
P04801	Threonine--tRNA ligase, cytoplasmic OS=Saccharomyces cerevisiae (strain ATCC 204508 / S288c) OX=559292 GN=THS1 PE=1 SV=2	180803_571_AT_5Plex_Set3.raw	328910	332301	330308	316609	300880	1	1
P53228; P15019	Transaldolase NQM1 OS=Saccharomyces cerevisiae (strain ATCC 204508 / S288c) OX=559292 GN=NQM1 PE=1 SV=1; Transaldolase OS=Saccharomyces cerevisiae (strain ATCC 204508 / S288c) OX=559292 GN=TAL1 PE=1 SV=4	180803_571_AT_5Plex_Set3.raw	397987	433202	454652	460592	465824	1	1
P0C2I8; P0C2I9; P47100; P0CX57;P0CX58; Q12141; P47098; Q07163; O74302; P0C2I3; P0C2I6; P0CX70;P0CX71;P0CX72;P0CX73; P08405; Q12414; Q07793; P0CX74;P0CX75;P0CX76; Q92392; Q12273; Q03612; P0C2I5; Q03434; Q12085; P47099; P0C2J1; Q6Q5H1; P0C2I7	Transposon Ty1-LR4 Gag polyprotein OS=Saccharomyces cerevisiae (strain ATCC 204508 / S288c) OX=559292 GN=TY1A-LR4 PE=2 SV=1; Transposon Ty1-PR1 Gag-Pol polyprotein OS=Saccharomyces cerevisiae (strain ATCC 204508 / S288c) OX=559292 GN=TY1B-PR1 PE=3 SV=1; Transposon Ty1-JR2 Gag-Pol polyprotein OS=Saccharomyces cerevisiae (strain ATCC 204508 / S288c) OX=559292 GN=TY1B-JR2 PE=3 SV=3; Transposon Ty1-A…	180803_571_AT_5Plex_Set3.raw	318546	326968	315108	326610	310399	1	1
P09734; P09733	Tubulin alpha-3 chain OS=Saccharomyces cerevisiae (strain ATCC 204508 / S288c) OX=559292 GN=TUB3 PE=1 SV=1; Tubulin alpha-1 chain OS=Saccharomyces cerevisiae (strain ATCC 204508 / S288c) OX=559292 GN=TUB1 PE=1 SV=2	180803_571_AT_5Plex_Set3.raw	173206	172926	162969	175366	172974	2	1
P02557	Tubulin beta chain OS=Saccharomyces cerevisiae (strain ATCC 204508 / S288c) OX=559292 GN=TUB2 PE=1 SV=2	180803_571_AT_5Plex_Set3.raw	175097	177392	171931	188234	201747	1	1
P53152	Ubiquitin-conjugating enzyme variant MMS2 OS=Saccharomyces cerevisiae (strain ATCC 204508 / S288c) OX=559292 GN=MMS2 PE=1 SV=1	180803_571_AT_5Plex_Set3.raw	120776	107492	115715	126684	119211	1	1
P53981	Uncharacterized phosphatase YNL010W OS=Saccharomyces cerevisiae (strain ATCC 204508 / S288c) OX=559292 GN=YNL010W PE=1 SV=1	180803_571_AT_5Plex_Set3.raw	170975	154862	142817	150730	139013	1	1
Q04773	Uncharacterized protein YMR074C OS=Saccharomyces cerevisiae (strain ATCC 204508 / S288c) OX=559292 GN=YMR074C PE=1 SV=1	180803_571_AT_5Plex_Set3.raw	461384	500975	455525	453789	468870	1	1
Q04869	Uncharacterized protein YMR315W OS=Saccharomyces cerevisiae (strain ATCC 204508 / S288c) OX=559292 GN=YMR315W PE=1 SV=1	180803_571_AT_5Plex_Set3.raw	151088	146691	151795	150236	146249	1	1
P21576	Vacuolar protein sorting-associated protein 1 OS=Saccharomyces cerevisiae (strain ATCC 204508 / S288c) OX=559292 GN=VPS1 PE=1 SV=2	180803_571_AT_5Plex_Set3.raw	217944	211307	246342	212885	202989	1	1
P40075	Vesicle-associated membrane protein-associated protein SCS2 OS=Saccharomyces cerevisiae (strain ATCC 204508 / S288c) OX=559292 GN=SCS2 PE=1 SV=3	180803_571_AT_5Plex_Set3.raw	474695	438721	465969	446018	460734	1	1
P32366	V-type proton ATPase subunit d OS=Saccharomyces cerevisiae (strain ATCC 204508 / S288c) OX=559292 GN=VMA6 PE=1 SV=2	180803_571_AT_5Plex_Set3.raw	188705	171667	154379	160573	148129	2	1
P32610	V-type proton ATPase subunit D OS=Saccharomyces cerevisiae (strain ATCC 204508 / S288c) OX=559292 GN=VMA8 PE=1 SV=1	180803_571_AT_5Plex_Set3.raw	103633	95067.5	95479.2	101062	97968.5	1	1
P39111	V-type proton ATPase subunit F OS=Saccharomyces cerevisiae (strain ATCC 204508 / S288c) OX=559292 GN=VMA7 PE=1 SV=1	180803_571_AT_5Plex_Set3.raw	921118	942524	959229	941488	957591	2	1
P53849	Zinc finger protein GIS2 OS=Saccharomyces cerevisiae (strain ATCC 204508 / S288c) OX=559292 GN=GIS2 PE=1 SV=1	180803_571_AT_5Plex_Set3.raw	154581	143465	171980	187151	164933	1	1
P53303	Zinc finger protein ZPR1 OS=Saccharomyces cerevisiae (strain ATCC 204508 / S288c) OX=559292 GN=ZPR1 PE=1 SV=1	180803_571_AT_5Plex_Set3.raw	183512	182620	187332	190272	178143	1	1

## Sheet: cdc15-2 (Figure 1C)
Protein Accessions	Protein Descriptions	Spectrum File	cdc15-2 1 Hour	cdc15-2 3 Hour	cdc15-2 5 Hour	cdc15-2 7 Hour	cdc15-2 9 Hour	TotPep	UniPep
Q08972	[NU+] prion formation protein 1 OS=Saccharomyces cerevisiae (strain ATCC 204508 / S288c) OX=559292 GN=NEW1 PE=1 SV=1	181121_602_AT_set1_8Plex.raw	888188	865102	887809	883297	836046	2	2
P38631	1,3-beta-glucan synthase component FKS1 OS=Saccharomyces cerevisiae (strain ATCC 204508 / S288c) OX=559292 GN=FKS1 PE=1 SV=2	181121_602_AT_set1_8Plex.raw	772460	749962	670359	694529	626478	4	3
P22146	1,3-beta-glucanosyltransferase GAS1 OS=Saccharomyces cerevisiae (strain ATCC 204508 / S288c) OX=559292 GN=GAS1 PE=1 SV=2	181121_602_AT_set1_8Plex.raw	1.137e+06	1.08231e+06	1.11024e+06	1.03865e+06	895103	2	2
P38910	10 kDa heat shock protein, mitochondrial OS=Saccharomyces cerevisiae (strain ATCC 204508 / S288c) OX=559292 GN=HSP10 PE=1 SV=1	181121_602_AT_set1_8Plex.raw	2.43174e+07	2.84031e+07	3.17464e+07	3.14141e+07	3.53496e+07	17	8
P22943	12 kDa heat shock protein OS=Saccharomyces cerevisiae (strain ATCC 204508 / S288c) OX=559292 GN=HSP12 PE=1 SV=1	181121_602_AT_set1_8Plex.raw	1.83964e+07	1.31626e+07	1.79252e+07	1.82568e+07	1.36698e+07	7	3
P33297	26S proteasome regulatory subunit 6A OS=Saccharomyces cerevisiae (strain ATCC 204508 / S288c) OX=559292 GN=RPT5 PE=1 SV=3	181121_602_AT_set1_8Plex.raw	694602	683590	671412	694173	682780	2	2
P33299	26S proteasome regulatory subunit 7 homolog OS=Saccharomyces cerevisiae (strain ATCC 204508 / S288c) OX=559292 GN=RPT1 PE=1 SV=1	181121_602_AT_set1_8Plex.raw	1.07561e+06	1.0981e+06	1.08575e+06	1.08389e+06	1.12046e+06	4	4
Q01939	26S proteasome regulatory subunit 8 homolog OS=Saccharomyces cerevisiae (strain ATCC 204508 / S288c) OX=559292 GN=RPT6 PE=1 SV=4	181121_602_AT_set1_8Plex.raw	772227	803819	826488	782175	858467	3	2
P38764	26S proteasome regulatory subunit RPN1 OS=Saccharomyces cerevisiae (strain ATCC 204508 / S288c) OX=559292 GN=RPN1 PE=1 SV=3	181121_602_AT_set1_8Plex.raw	601215	608130	601375	511415	495722	3	3
O13563	26S proteasome regulatory subunit RPN13 OS=Saccharomyces cerevisiae (strain ATCC 204508 / S288c) OX=559292 GN=RPN13 PE=1 SV=1	181121_602_AT_set1_8Plex.raw	957771	982770	954718	1.00537e+06	918002	2	2
P32565	26S proteasome regulatory subunit RPN2 OS=Saccharomyces cerevisiae (strain ATCC 204508 / S288c) OX=559292 GN=RPN2 PE=1 SV=4	181121_602_AT_set1_8Plex.raw	557271	607121	543962	506513	518108	2	2
Q12377	26S proteasome regulatory subunit RPN6 OS=Saccharomyces cerevisiae (strain ATCC 204508 / S288c) OX=559292 GN=RPN6 PE=1 SV=3	181121_602_AT_set1_8Plex.raw	667488	753449	753842	665981	636465	2	2
Q08723	26S proteasome regulatory subunit RPN8 OS=Saccharomyces cerevisiae (strain ATCC 204508 / S288c) OX=559292 GN=RPN8 PE=1 SV=3	181121_602_AT_set1_8Plex.raw	644186	647699	633585	700635	764146	2	2
P53549	26S proteasome subunit RPT4 OS=Saccharomyces cerevisiae (strain ATCC 204508 / S288c) OX=559292 GN=RPT4 PE=1 SV=4	181121_602_AT_set1_8Plex.raw	648181	723280	658790	671715	726558	2	2
P06208	2-isopropylmalate synthase OS=Saccharomyces cerevisiae (strain ATCC 204508 / S288c) OX=559292 GN=LEU4 PE=1 SV=1	181121_602_AT_set1_8Plex.raw	535108	524831	537120	616093	577266	3	2
P06208; Q12166	2-isopropylmalate synthase OS=Saccharomyces cerevisiae (strain ATCC 204508 / S288c) OX=559292 GN=LEU4 PE=1 SV=1; 2-isopropylmalate synthase 2, mitochondrial OS=Saccharomyces cerevisiae (strain ATCC 204508 / S288c) OX=559292 GN=LEU9 PE=1 SV=1	181121_602_AT_set1_8Plex.raw	396249	370607	418733	461457	514293	2	2
P20967	2-oxoglutarate dehydrogenase, mitochondrial OS=Saccharomyces cerevisiae (strain ATCC 204508 / S288c) OX=559292 GN=KGD1 PE=1 SV=2	181121_602_AT_set1_8Plex.raw	780357	714475	769935	861918	874764	2	2
Q99258	3,4-dihydroxy-2-butanone 4-phosphate synthase OS=Saccharomyces cerevisiae (strain ATCC 204508 / S288c) OX=559292 GN=RIB3 PE=1 SV=1	181121_602_AT_set1_8Plex.raw	1.84818e+06	2.01513e+06	2.07253e+06	1.82272e+06	1.7464e+06	5	3
P07264	3-isopropylmalate dehydratase OS=Saccharomyces cerevisiae (strain ATCC 204508 / S288c) OX=559292 GN=LEU1 PE=1 SV=3	181121_602_AT_set1_8Plex.raw	7.58223e+06	8.55374e+06	1.02192e+07	1.01898e+07	9.60857e+06	16	9
B3LI22;A6ZUM5;P32905; B3LT19;A7A0V3;P46654	40S ribosomal protein S0-A OS=Saccharomyces cerevisiae (strain RM11-1a) OX=285006 GN=RPS0A PE=3 SV=1;40S ribosomal protein S0-A OS=Saccharomyces cerevisiae (strain YJM789) OX=307796 GN=RPS0A PE=3 SV=1;40S ribosomal protein S0-A OS=Saccharomyces cerevisiae (strain ATCC 204508 / S288c) OX=559292 GN=RPS0A PE=1 SV=3; 40S ribosomal protein S0-B OS=Saccharomyces cerevisiae (strain RM11-1a) OX=285006 GN…	181121_602_AT_set1_8Plex.raw	2.08657e+07	2.04606e+07	2.44904e+07	2.13675e+07	2.0976e+07	14	6
P46784; Q08745	40S ribosomal protein S10-B OS=Saccharomyces cerevisiae (strain ATCC 204508 / S288c) OX=559292 GN=RPS10B PE=1 SV=1; 40S ribosomal protein S10-A OS=Saccharomyces cerevisiae (strain ATCC 204508 / S288c) OX=559292 GN=RPS10A PE=1 SV=1	181121_602_AT_set1_8Plex.raw	3.74836e+07	3.48012e+07	2.99389e+07	2.85186e+07	3.58271e+07	12	6
P0CX47;P0CX48	40S ribosomal protein S11-A OS=Saccharomyces cerevisiae (strain ATCC 204508 / S288c) OX=559292 GN=RPS11A PE=1 SV=1;40S ribosomal protein S11-B OS=Saccharomyces cerevisiae (strain ATCC 204508 / S288c) OX=559292 GN=RPS11B PE=1 SV=1	181121_602_AT_set1_8Plex.raw	2.81267e+07	2.62549e+07	2.57944e+07	2.09603e+07	2.34717e+07	10	6
P48589	40S ribosomal protein S12 OS=Saccharomyces cerevisiae (strain ATCC 204508 / S288c) OX=559292 GN=RPS12 PE=1 SV=1	181121_602_AT_set1_8Plex.raw	2.70384e+07	2.71096e+07	2.70126e+07	2.4681e+07	2.61515e+07	11	4
P05756	40S ribosomal protein S13 OS=Saccharomyces cerevisiae (strain ATCC 204508 / S288c) OX=559292 GN=RPS13 PE=1 SV=3	181121_602_AT_set1_8Plex.raw	7.04684e+06	7.11033e+06	1.09224e+07	9.76934e+06	1.03469e+07	11	4
P39516; P06367	40S ribosomal protein S14-B OS=Saccharomyces cerevisiae (strain ATCC 204508 / S288c) OX=559292 GN=RPS14B PE=1 SV=2; 40S ribosomal protein S14-A OS=Saccharomyces cerevisiae (strain ATCC 204508 / S288c) OX=559292 GN=RPS14A PE=1 SV=5	181121_602_AT_set1_8Plex.raw	1.84114e+07	1.71901e+07	1.59297e+07	1.52126e+07	1.70682e+07	12	7
Q01855	40S ribosomal protein S15 OS=Saccharomyces cerevisiae (strain ATCC 204508 / S288c) OX=559292 GN=RPS15 PE=1 SV=1	181121_602_AT_set1_8Plex.raw	4.17632e+06	3.56909e+06	3.32693e+06	3.36794e+06	4.09647e+06	6	2
P0CX51;P0CX52	40S ribosomal protein S16-A OS=Saccharomyces cerevisiae (strain ATCC 204508 / S288c) OX=559292 GN=RPS16A PE=1 SV=1;40S ribosomal protein S16-B OS=Saccharomyces cerevisiae (strain ATCC 204508 / S288c) OX=559292 GN=RPS16B PE=1 SV=1	181121_602_AT_set1_8Plex.raw	3.14908e+07	2.94763e+07	3.2237e+07	2.96845e+07	3.51339e+07	12	7
P14127; P02407	40S ribosomal protein S17-B OS=Saccharomyces cerevisiae (strain ATCC 204508 / S288c) OX=559292 GN=RPS17B PE=1 SV=1; 40S ribosomal protein S17-A OS=Saccharomyces cerevisiae (strain ATCC 204508 / S288c) OX=559292 GN=RPS17A PE=1 SV=1	181121_602_AT_set1_8Plex.raw	1.19064e+07	1.08198e+07	1.03598e+07	1.03894e+07	1.13806e+07	15	7
P0CX55;P0CX56	40S ribosomal protein S18-A OS=Saccharomyces cerevisiae (strain ATCC 204508 / S288c) OX=559292 GN=RPS18A PE=1 SV=1;40S ribosomal protein S18-B OS=Saccharomyces cerevisiae (strain ATCC 204508 / S288c) OX=559292 GN=RPS18B PE=1 SV=1	181121_602_AT_set1_8Plex.raw	3.36376e+07	3.08673e+07	3.45642e+07	2.9953e+07	3.37692e+07	18	8
P07280; P07281	40S ribosomal protein S19-A OS=Saccharomyces cerevisiae (strain ATCC 204508 / S288c) OX=559292 GN=RPS19A PE=1 SV=2; 40S ribosomal protein S19-B OS=Saccharomyces cerevisiae (strain ATCC 204508 / S288c) OX=559292 GN=RPS19B PE=1 SV=2	181121_602_AT_set1_8Plex.raw	5.17853e+07	4.20674e+07	3.6463e+07	3.91189e+07	4.74058e+07	18	9
B3RHV0;C7GSL4;B5VNY0;A7A1W1;P33442; C7GVZ9; B3LLJ2;B5VP69;A6ZM02;P23248	40S ribosomal protein S1-A OS=Saccharomyces cerevisiae (strain RM11-1a) OX=285006 GN=RPS1A PE=3 SV=1;40S ribosomal protein S1-A OS=Saccharomyces cerevisiae (strain JAY291) OX=574961 GN=RPS1A PE=3 SV=1;40S ribosomal protein S1-A OS=Saccharomyces cerevisiae (strain AWRI1631) OX=545124 GN=RPS1A PE=3 SV=1;40S ribosomal protein S1-A OS=Saccharomyces cerevisiae (strain YJM789) OX=307796 GN=RPS1A PE=3 S…	181121_602_AT_set1_8Plex.raw	1.00714e+07	9.86922e+06	1.02268e+07	8.48022e+06	8.51224e+06	7	6
B3RHV0;C7GSL4;B5VNY0;A7A1W1;P33442	40S ribosomal protein S1-A OS=Saccharomyces cerevisiae (strain RM11-1a) OX=285006 GN=RPS1A PE=3 SV=1;40S ribosomal protein S1-A OS=Saccharomyces cerevisiae (strain JAY291) OX=574961 GN=RPS1A PE=3 SV=1;40S ribosomal protein S1-A OS=Saccharomyces cerevisiae (strain AWRI1631) OX=545124 GN=RPS1A PE=3 SV=1;40S ribosomal protein S1-A OS=Saccharomyces cerevisiae (strain YJM789) OX=307796 GN=RPS1A PE=3 S…	181121_602_AT_set1_8Plex.raw	2.18873e+06	2.51627e+06	2.63234e+06	2.13129e+06	2.2157e+06	2	2
C7GVZ9; B3LLJ2;B5VP69;A6ZM02;P23248	40S ribosomal protein S1-B OS=Saccharomyces cerevisiae (strain JAY291) OX=574961 GN=RPS1B PE=3 SV=1; 40S ribosomal protein S1-B OS=Saccharomyces cerevisiae (strain RM11-1a) OX=285006 GN=RPS1B PE=3 SV=1;40S ribosomal protein S1-B OS=Saccharomyces cerevisiae (strain AWRI1631) OX=545124 GN=RPS1B PE=3 SV=1;40S ribosomal protein S1-B OS=Saccharomyces cerevisiae (strain YJM789) OX=307796 GN=RPS1B PE=3 …	181121_602_AT_set1_8Plex.raw	3.63967e+06	4.06495e+06	4.46103e+06	3.51206e+06	3.89933e+06	4	2
P25443	40S ribosomal protein S2 OS=Saccharomyces cerevisiae (strain ATCC 204508 / S288c) OX=559292 GN=RPS2 PE=1 SV=3	181121_602_AT_set1_8Plex.raw	3.46897e+07	3.29786e+07	4.35237e+07	3.79036e+07	3.82095e+07	19	11
P38701	40S ribosomal protein S20 OS=Saccharomyces cerevisiae (strain ATCC 204508 / S288c) OX=559292 GN=RPS20 PE=1 SV=3	181121_602_AT_set1_8Plex.raw	3.21261e+07	2.9072e+07	2.69236e+07	2.77153e+07	3.37897e+07	19	9
P0C0V8	40S ribosomal protein S21-A OS=Saccharomyces cerevisiae (strain ATCC 204508 / S288c) OX=559292 GN=RPS21A PE=1 SV=1	181121_602_AT_set1_8Plex.raw	1.45288e+06	1.30372e+06	1.12917e+06	1.12828e+06	966688	5	1
Q3E754	40S ribosomal protein S21-B OS=Saccharomyces cerevisiae (strain ATCC 204508 / S288c) OX=559292 GN=RPS21B PE=1 SV=1	181121_602_AT_set1_8Plex.raw	1.9271e+06	2.01181e+06	1805394	1.80926e+06	1.55645e+06	4	1
Q3E754; P0C0V8	40S ribosomal protein S21-B OS=Saccharomyces cerevisiae (strain ATCC 204508 / S288c) OX=559292 GN=RPS21B PE=1 SV=1; 40S ribosomal protein S21-A OS=Saccharomyces cerevisiae (strain ATCC 204508 / S288c) OX=559292 GN=RPS21A PE=1 SV=1	181121_602_AT_set1_8Plex.raw	2.49773e+07	2.40601e+07	2.32431e+07	1.59284e+07	1.37997e+07	8	3
Q3E7Y3; P0C0W1	40S ribosomal protein S22-B OS=Saccharomyces cerevisiae (strain ATCC 204508 / S288c) OX=559292 GN=RPS22B PE=1 SV=3; 40S ribosomal protein S22-A OS=Saccharomyces cerevisiae (strain ATCC 204508 / S288c) OX=559292 GN=RPS22A PE=1 SV=2	181121_602_AT_set1_8Plex.raw	1.27121e+07	1.23794e+07	1.37146e+07	1.0748e+07	1.01536e+07	7	5
P0CX29;P0CX30	40S ribosomal protein S23-A OS=Saccharomyces cerevisiae (strain ATCC 204508 / S288c) OX=559292 GN=RPS23A PE=1 SV=1;40S ribosomal protein S23-B OS=Saccharomyces cerevisiae (strain ATCC 204508 / S288c) OX=559292 GN=RPS23B PE=1 SV=1	181121_602_AT_set1_8Plex.raw	2.34754e+07	2.45861e+07	2.41961e+07	1.94242e+07	2.2153e+07	9	5
P0CX31;P0CX32	40S ribosomal protein S24-A OS=Saccharomyces cerevisiae (strain ATCC 204508 / S288c) OX=559292 GN=RPS24A PE=1 SV=1;40S ribosomal protein S24-B OS=Saccharomyces cerevisiae (strain ATCC 204508 / S288c) OX=559292 GN=RPS24B PE=1 SV=1	181121_602_AT_set1_8Plex.raw	1.4147e+07	1.3908e+07	1.27224e+07	1.16119e+07	1.40335e+07	5	3
P39939; P39938	40S ribosomal protein S26-B OS=Saccharomyces cerevisiae (strain ATCC 204508 / S288c) OX=559292 GN=RPS26B PE=1 SV=1; 40S ribosomal protein S26-A OS=Saccharomyces cerevisiae (strain ATCC 204508 / S288c) OX=559292 GN=RPS26A PE=1 SV=1	181121_602_AT_set1_8Plex.raw	1.65431e+07	2.03047e+07	1.97673e+07	1.35407e+07	1.68354e+07	9	3
P38711; P35997	40S ribosomal protein S27-B OS=Saccharomyces cerevisiae (strain ATCC 204508 / S288c) OX=559292 GN=RPS27B PE=1 SV=1; 40S ribosomal protein S27-A OS=Saccharomyces cerevisiae (strain ATCC 204508 / S288c) OX=559292 GN=RPS27A PE=1 SV=1	181121_602_AT_set1_8Plex.raw	2.68198e+07	2.6635e+07	2.43965e+07	2.07171e+07	2.23621e+07	6	3
Q3E7X9; P0C0X0	40S ribosomal protein S28-A OS=Saccharomyces cerevisiae (strain ATCC 204508 / S288c) OX=559292 GN=RPS28A PE=1 SV=1; 40S ribosomal protein S28-B OS=Saccharomyces cerevisiae (strain ATCC 204508 / S288c) OX=559292 GN=RPS28B PE=1 SV=1	181121_602_AT_set1_8Plex.raw	1.83412e+07	1.79764e+07	1.65389e+07	1.64499e+07	1.70227e+07	5	2
P05750	40S ribosomal protein S3 OS=Saccharomyces cerevisiae (strain ATCC 204508 / S288c) OX=559292 GN=RPS3 PE=1 SV=5	181121_602_AT_set1_8Plex.raw	4.78472e+07	4.62406e+07	4.85322e+07	3.88984e+07	4.3123e+07	33	17
P0CX33;P0CX34	40S ribosomal protein S30-A OS=Saccharomyces cerevisiae (strain ATCC 204508 / S288c) OX=559292 GN=RPS30A PE=1 SV=1;40S ribosomal protein S30-B OS=Saccharomyces cerevisiae (strain ATCC 204508 / S288c) OX=559292 GN=RPS30B PE=1 SV=1	181121_602_AT_set1_8Plex.raw	3.87947e+06	3.73698e+06	3.46866e+06	2.85534e+06	3.18754e+06	3	2
P0CX35;P0CX36	40S ribosomal protein S4-A OS=Saccharomyces cerevisiae (strain ATCC 204508 / S288c) OX=559292 GN=RPS4A PE=1 SV=1;40S ribosomal protein S4-B OS=Saccharomyces cerevisiae (strain ATCC 204508 / S288c) OX=559292 GN=RPS4B PE=1 SV=1	181121_602_AT_set1_8Plex.raw	2.83452e+07	2.43134e+07	3.66696e+07	3.21723e+07	3.6583e+07	18	11
P26783	40S ribosomal protein S5 OS=Saccharomyces cerevisiae (strain ATCC 204508 / S288c) OX=559292 GN=RPS5 PE=1 SV=3	181121_602_AT_set1_8Plex.raw	1.79431e+07	1.74131e+07	1.85537e+07	1.82584e+07	1.92823e+07	19	9
P0CX37;P0CX38	40S ribosomal protein S6-A OS=Saccharomyces cerevisiae (strain ATCC 204508 / S288c) OX=559292 GN=RPS6A PE=1 SV=1;40S ribosomal protein S6-B OS=Saccharomyces cerevisiae (strain ATCC 204508 / S288c) OX=559292 GN=RPS6B PE=1 SV=1	181121_602_AT_set1_8Plex.raw	2.27573e+07	2.12843e+07	2.00653e+07	1.93018e+07	2.29346e+07	17	7
P26786	40S ribosomal protein S7-A OS=Saccharomyces cerevisiae (strain ATCC 204508 / S288c) OX=559292 GN=RPS7A PE=1 SV=4	181121_602_AT_set1_8Plex.raw	2.0419e+06	2.16249e+06	2.22772e+06	1.8514e+06	2.03651e+06	4	2
P26786; P48164	40S ribosomal protein S7-A OS=Saccharomyces cerevisiae (strain ATCC 204508 / S288c) OX=559292 GN=RPS7A PE=1 SV=4; 40S ribosomal protein S7-B OS=Saccharomyces cerevisiae (strain ATCC 204508 / S288c) OX=559292 GN=RPS7B PE=1 SV=1	181121_602_AT_set1_8Plex.raw	2.38007e+07	2.14665e+07	2.11637e+07	1.68665e+07	2.11818e+07	7	4
P48164	40S ribosomal protein S7-B OS=Saccharomyces cerevisiae (strain ATCC 204508 / S288c) OX=559292 GN=RPS7B PE=1 SV=1	181121_602_AT_set1_8Plex.raw	4.83359e+06	4.68233e+06	4.09278e+06	3.79945e+06	4.16318e+06	6	3
P0CX39;P0CX40	40S ribosomal protein S8-A OS=Saccharomyces cerevisiae (strain ATCC 204508 / S288c) OX=559292 GN=RPS8A PE=1 SV=1;40S ribosomal protein S8-B OS=Saccharomyces cerevisiae (strain ATCC 204508 / S288c) OX=559292 GN=RPS8B PE=1 SV=1	181121_602_AT_set1_8Plex.raw	9.36206e+06	9.11444e+06	7.73799e+06	7.64623e+06	9.56535e+06	9	6
P05755; O13516	40S ribosomal protein S9-B OS=Saccharomyces cerevisiae (strain ATCC 204508 / S288c) OX=559292 GN=RPS9B PE=1 SV=4; 40S ribosomal protein S9-A OS=Saccharomyces cerevisiae (strain ATCC 204508 / S288c) OX=559292 GN=RPS9A PE=1 SV=3	181121_602_AT_set1_8Plex.raw	3.35116e+07	3.25572e+07	3.99695e+07	3.15561e+07	3.36463e+07	13	7
P05694	5-methyltetrahydropteroyltriglutamate--homocysteine methyltransferase OS=Saccharomyces cerevisiae (strain ATCC 204508 / S288c) OX=559292 GN=MET6 PE=1 SV=4	181121_602_AT_set1_8Plex.raw	1.77214e+07	1.89288e+07	2.29847e+07	1.87462e+07	1.61224e+07	29	17
P05317	60S acidic ribosomal protein P0 OS=Saccharomyces cerevisiae (strain ATCC 204508 / S288c) OX=559292 GN=RPP0 PE=1 SV=2	181121_602_AT_set1_8Plex.raw	4.58083e+07	4.45094e+07	4.83517e+07	4.00208e+07	4.07683e+07	23	10
P05318	60S acidic ribosomal protein P1-alpha OS=Saccharomyces cerevisiae (strain ATCC 204508 / S288c) OX=559292 GN=RPP1A PE=1 SV=4	181121_602_AT_set1_8Plex.raw	1.70129e+07	1.67137e+07	1.77914e+07	1.45389e+07	1.49693e+07	5	2
P10622	60S acidic ribosomal protein P1-beta OS=Saccharomyces cerevisiae (strain ATCC 204508 / S288c) OX=559292 GN=RPP1B PE=1 SV=3	181121_602_AT_set1_8Plex.raw	4.64998e+06	4.24536e+06	4.7771e+06	5.00999e+06	5.98641e+06	5	1
P05319	60S acidic ribosomal protein P2-alpha OS=Saccharomyces cerevisiae (strain ATCC 204508 / S288c) OX=559292 GN=RPP2A PE=1 SV=1	181121_602_AT_set1_8Plex.raw	2.67366e+06	2.48461e+06	2.33753e+06	2.47641e+06	2.92806e+06	7	4
P02400	60S acidic ribosomal protein P2-beta OS=Saccharomyces cerevisiae (strain ATCC 204508 / S288c) OX=559292 GN=RPP2B PE=1 SV=2	181121_602_AT_set1_8Plex.raw	1.20998e+06	1.16622e+06	1.08789e+06	1.18451e+06	1.26898e+06	4	3
P41805	60S ribosomal protein L10 OS=Saccharomyces cerevisiae (strain ATCC 204508 / S288c) OX=559292 GN=RPL10 PE=1 SV=1	181121_602_AT_set1_8Plex.raw	1.44138e+07	1.39091e+07	1.48111e+07	1.24494e+07	1.36724e+07	12	6
Q3E757; P0C0W9	60S ribosomal protein L11-B OS=Saccharomyces cerevisiae (strain ATCC 204508 / S288c) OX=559292 GN=RPL11B PE=1 SV=3; 60S ribosomal protein L11-A OS=Saccharomyces cerevisiae (strain ATCC 204508 / S288c) OX=559292 GN=RPL11A PE=1 SV=2	181121_602_AT_set1_8Plex.raw	1.41546e+07	1.26516e+07	1.31532e+07	1.32657e+07	1.51026e+07	6	3
P0CX53;P0CX54	60S ribosomal protein L12-A OS=Saccharomyces cerevisiae (strain ATCC 204508 / S288c) OX=559292 GN=RPL12A PE=1 SV=1;60S ribosomal protein L12-B OS=Saccharomyces cerevisiae (strain ATCC 204508 / S288c) OX=559292 GN=RPL12B PE=1 SV=1	181121_602_AT_set1_8Plex.raw	3.92299e+07	3.61011e+07	3.78121e+07	3.22683e+07	3.5048e+07	16	7
Q12690	60S ribosomal protein L13-A OS=Saccharomyces cerevisiae (strain ATCC 204508 / S288c) OX=559292 GN=RPL13A PE=1 SV=1	181121_602_AT_set1_8Plex.raw	387417	358150	354953	381657	412326	4	1
P40212	60S ribosomal protein L13-B OS=Saccharomyces cerevisiae (strain ATCC 204508 / S288c) OX=559292 GN=RPL13B PE=1 SV=1	181121_602_AT_set1_8Plex.raw	1.41175e+06	1.26737e+06	1.27696e+06	1.3502e+06	1.41373e+06	9	1
P40212; Q12690	60S ribosomal protein L13-B OS=Saccharomyces cerevisiae (strain ATCC 204508 / S288c) OX=559292 GN=RPL13B PE=1 SV=1; 60S ribosomal protein L13-A OS=Saccharomyces cerevisiae (strain ATCC 204508 / S288c) OX=559292 GN=RPL13A PE=1 SV=1	181121_602_AT_set1_8Plex.raw	5.97303e+07	5.75408e+07	5.25926e+07	4.59062e+07	5.79535e+07	18	7
P36105; P38754	60S ribosomal protein L14-A OS=Saccharomyces cerevisiae (strain ATCC 204508 / S288c) OX=559292 GN=RPL14A PE=1 SV=1; 60S ribosomal protein L14-B OS=Saccharomyces cerevisiae (strain ATCC 204508 / S288c) OX=559292 GN=RPL14B PE=1 SV=1	181121_602_AT_set1_8Plex.raw	4.01218e+07	3.7587e+07	3.69418e+07	3.45378e+07	3.94653e+07	15	8
P05748	60S ribosomal protein L15-A OS=Saccharomyces cerevisiae (strain ATCC 204508 / S288c) OX=559292 GN=RPL15A PE=1 SV=3	181121_602_AT_set1_8Plex.raw	1.04556e+07	1.01384e+07	8.35506e+06	6.25498e+06	8.24135e+06	2	2
P54780; P05748	60S ribosomal protein L15-B OS=Saccharomyces cerevisiae (strain ATCC 204508 / S288c) OX=559292 GN=RPL15B PE=1 SV=2; 60S ribosomal protein L15-A OS=Saccharomyces cerevisiae (strain ATCC 204508 / S288c) OX=559292 GN=RPL15A PE=1 SV=3	181121_602_AT_set1_8Plex.raw	7.16278e+06	7.72086e+06	6.66347e+06	5.91987e+06	7.10243e+06	7	4
P05740	60S ribosomal protein L17-A OS=Saccharomyces cerevisiae (strain ATCC 204508 / S288c) OX=559292 GN=RPL17A PE=1 SV=4	181121_602_AT_set1_8Plex.raw	2.71608e+06	2.36392e+06	2.1844e+06	2.70097e+06	3.02559e+06	5	1
P46990; P05740	60S ribosomal protein L17-B OS=Saccharomyces cerevisiae (strain ATCC 204508 / S288c) OX=559292 GN=RPL17B PE=1 SV=2; 60S ribosomal protein L17-A OS=Saccharomyces cerevisiae (strain ATCC 204508 / S288c) OX=559292 GN=RPL17A PE=1 SV=4	181121_602_AT_set1_8Plex.raw	3.17845e+07	2.90826e+07	2.92203e+07	2.62439e+07	3.09524e+07	16	5
P0CX49;P0CX50	60S ribosomal protein L18-A OS=Saccharomyces cerevisiae (strain ATCC 204508 / S288c) OX=559292 GN=RPL18A PE=1 SV=1;60S ribosomal protein L18-B OS=Saccharomyces cerevisiae (strain ATCC 204508 / S288c) OX=559292 GN=RPL18B PE=1 SV=1	181121_602_AT_set1_8Plex.raw	9.97135e+06	9.30376e+06	9.7714e+06	8.6369e+06	8.16469e+06	7	4
P0CX82;P0CX83	60S ribosomal protein L19-A OS=Saccharomyces cerevisiae (strain ATCC 204508 / S288c) OX=559292 GN=RPL19A PE=1 SV=1;60S ribosomal protein L19-B OS=Saccharomyces cerevisiae (strain ATCC 204508 / S288c) OX=559292 GN=RPL19B PE=1 SV=1	181121_602_AT_set1_8Plex.raw	2.09494e+07	2.04512e+07	1.69761e+07	1.55226e+07	1.88616e+07	14	6
P0CX43;P0CX44	60S ribosomal protein L1-A OS=Saccharomyces cerevisiae (strain ATCC 204508 / S288c) OX=559292 GN=RPL1A PE=1 SV=1;60S ribosomal protein L1-B OS=Saccharomyces cerevisiae (strain ATCC 204508 / S288c) OX=559292 GN=RPL1B PE=1 SV=1	181121_602_AT_set1_8Plex.raw	1.91258e+07	1.88943e+07	1.81938e+07	1.45655e+07	1.32003e+07	9	7
P0CX23;P0CX24	60S ribosomal protein L20-A OS=Saccharomyces cerevisiae (strain ATCC 204508 / S288c) OX=559292 GN=RPL20A PE=1 SV=1;60S ribosomal protein L20-B OS=Saccharomyces cerevisiae (strain ATCC 204508 / S288c) OX=559292 GN=RPL20B PE=1 SV=1	181121_602_AT_set1_8Plex.raw	1.49806e+07	1.30442e+07	1.18913e+07	1.10814e+07	1.33301e+07	9	5
Q02753; Q12672	60S ribosomal protein L21-A OS=Saccharomyces cerevisiae (strain ATCC 204508 / S288c) OX=559292 GN=RPL21A PE=1 SV=1; 60S ribosomal protein L21-B OS=Saccharomyces cerevisiae (strain ATCC 204508 / S288c) OX=559292 GN=RPL21B PE=1 SV=1	181121_602_AT_set1_8Plex.raw	2.20323e+07	1.90018e+07	1.77124e+07	1.75e+07	1.99411e+07	14	6
P05749	60S ribosomal protein L22-A OS=Saccharomyces cerevisiae (strain ATCC 204508 / S288c) OX=559292 GN=RPL22A PE=1 SV=3	181121_602_AT_set1_8Plex.raw	1.50038e+06	1.59673e+06	1.69514e+06	1.5151e+06	1.69972e+06	7	2
P0CX41;P0CX42	60S ribosomal protein L23-A OS=Saccharomyces cerevisiae (strain ATCC 204508 / S288c) OX=559292 GN=RPL23A PE=1 SV=1;60S ribosomal protein L23-B OS=Saccharomyces cerevisiae (strain ATCC 204508 / S288c) OX=559292 GN=RPL23B PE=1 SV=1	181121_602_AT_set1_8Plex.raw	2.19886e+07	1.71888e+07	1.52907e+07	1.82583e+07	2.14876e+07	12	4
P24000; P04449	60S ribosomal protein L24-B OS=Saccharomyces cerevisiae (strain ATCC 204508 / S288c) OX=559292 GN=RPL24B PE=1 SV=1; 60S ribosomal protein L24-A OS=Saccharomyces cerevisiae (strain ATCC 204508 / S288c) OX=559292 GN=RPL24A PE=1 SV=1	181121_602_AT_set1_8Plex.raw	1.10379e+07	1.20892e+07	1.20844e+07	9.1299e+06	1.07899e+07	3	2
P04456	60S ribosomal protein L25 OS=Saccharomyces cerevisiae (strain ATCC 204508 / S288c) OX=559292 GN=RPL25 PE=1 SV=4	181121_602_AT_set1_8Plex.raw	4.5883e+06	4.66292e+06	4358878	3.91309e+06	4.39876e+06	5	2
P05743; P53221	60S ribosomal protein L26-A OS=Saccharomyces cerevisiae (strain ATCC 204508 / S288c) OX=559292 GN=RPL26A PE=1 SV=3; 60S ribosomal protein L26-B OS=Saccharomyces cerevisiae (strain ATCC 204508 / S288c) OX=559292 GN=RPL26B PE=1 SV=2	181121_602_AT_set1_8Plex.raw	2.9237e+07	2.98055e+07	2.7615e+07	2.32635e+07	2.78346e+07	9	5
P0C2H6; P0C2H7	60S ribosomal protein L27-A OS=Saccharomyces cerevisiae (strain ATCC 204508 / S288c) OX=559292 GN=RPL27A PE=1 SV=1; 60S ribosomal protein L27-B OS=Saccharomyces cerevisiae (strain ATCC 204508 / S288c) OX=559292 GN=RPL27B PE=1 SV=1	181121_602_AT_set1_8Plex.raw	3.20831e+07	3.26092e+07	3.09128e+07	2.74258e+07	3.37145e+07	13	7
P02406	60S ribosomal protein L28 OS=Saccharomyces cerevisiae (strain ATCC 204508 / S288c) OX=559292 GN=RPL28 PE=1 SV=3	181121_602_AT_set1_8Plex.raw	1.02777e+07	9.44355e+06	1.03568e+07	9.16157e+06	1.04492e+07	12	7
P0CX45;P0CX46	60S ribosomal protein L2-A OS=Saccharomyces cerevisiae (strain ATCC 204508 / S288c) OX=559292 GN=RPL2A PE=1 SV=1;60S ribosomal protein L2-B OS=Saccharomyces cerevisiae (strain ATCC 204508 / S288c) OX=559292 GN=RPL2B PE=1 SV=1	181121_602_AT_set1_8Plex.raw	3.61325e+07	3.26254e+07	3.19622e+07	2.95873e+07	3.56176e+07	10	5
P14126	60S ribosomal protein L3 OS=Saccharomyces cerevisiae (strain ATCC 204508 / S288c) OX=559292 GN=RPL3 PE=1 SV=4	181121_602_AT_set1_8Plex.raw	4.12749e+07	3.90657e+07	3.51446e+07	3.04452e+07	3.5543e+07	17	10
P14120	60S ribosomal protein L30 OS=Saccharomyces cerevisiae (strain ATCC 204508 / S288c) OX=559292 GN=RPL30 PE=1 SV=3	181121_602_AT_set1_8Plex.raw	2.37419e+07	2.10362e+07	2.15125e+07	2.22609e+07	2.88311e+07	12	6
P0C2H8; P0C2H9	60S ribosomal protein L31-A OS=Saccharomyces cerevisiae (strain ATCC 204508 / S288c) OX=559292 GN=RPL31A PE=1 SV=1; 60S ribosomal protein L31-B OS=Saccharomyces cerevisiae (strain ATCC 204508 / S288c) OX=559292 GN=RPL31B PE=1 SV=1	181121_602_AT_set1_8Plex.raw	6.62943e+06	4.78112e+06	4.21266e+06	5.45948e+06	6.25261e+06	6	4
P38061	60S ribosomal protein L32 OS=Saccharomyces cerevisiae (strain ATCC 204508 / S288c) OX=559292 GN=RPL32 PE=1 SV=1	181121_602_AT_set1_8Plex.raw	3.56225e+07	3.58349e+07	3.54971e+07	2.75792e+07	3.46289e+07	10	5
P05744	60S ribosomal protein L33-A OS=Saccharomyces cerevisiae (strain ATCC 204508 / S288c) OX=559292 GN=RPL33A PE=1 SV=3	181121_602_AT_set1_8Plex.raw	5.09561e+06	4.85198e+06	5.2774e+06	4.51944e+06	4.77361e+06	7	2
P41056	60S ribosomal protein L33-B OS=Saccharomyces cerevisiae (strain ATCC 204508 / S288c) OX=559292 GN=RPL33B PE=1 SV=2	181121_602_AT_set1_8Plex.raw	2.19144e+06	2.26762e+06	2.36942e+06	2.11651e+06	2.28222e+06	3	2
P41056; P05744	60S ribosomal protein L33-B OS=Saccharomyces cerevisiae (strain ATCC 204508 / S288c) OX=559292 GN=RPL33B PE=1 SV=2; 60S ribosomal protein L33-A OS=Saccharomyces cerevisiae (strain ATCC 204508 / S288c) OX=559292 GN=RPL33A PE=1 SV=3	181121_602_AT_set1_8Plex.raw	1.54166e+07	1.4894e+07	1.57206e+07	1.28911e+07	1.465e+07	3	2
P40525; P87262	60S ribosomal protein L34-B OS=Saccharomyces cerevisiae (strain ATCC 204508 / S288c) OX=559292 GN=RPL34B PE=1 SV=1; 60S ribosomal protein L34-A OS=Saccharomyces cerevisiae (strain ATCC 204508 / S288c) OX=559292 GN=RPL34A PE=1 SV=1	181121_602_AT_set1_8Plex.raw	2.51763e+07	2.74639e+07	2.45336e+07	1.72855e+07	2.38909e+07	6	3
P0CX84;P0CX85	60S ribosomal protein L35-A OS=Saccharomyces cerevisiae (strain ATCC 204508 / S288c) OX=559292 GN=RPL35A PE=1 SV=1;60S ribosomal protein L35-B OS=Saccharomyces cerevisiae (strain ATCC 204508 / S288c) OX=559292 GN=RPL35B PE=1 SV=1	181121_602_AT_set1_8Plex.raw	2.01845e+07	1.98822e+07	1.83742e+07	1.61156e+07	1.90539e+07	10	5
P05745; O14455	60S ribosomal protein L36-A OS=Saccharomyces cerevisiae (strain ATCC 204508 / S288c) OX=559292 GN=RPL36A PE=1 SV=3; 60S ribosomal protein L36-B OS=Saccharomyces cerevisiae (strain ATCC 204508 / S288c) OX=559292 GN=RPL36B PE=1 SV=3	181121_602_AT_set1_8Plex.raw	2.41702e+07	2.15545e+07	2.40083e+07	2.03838e+07	2.32874e+07	7	5
P49166	60S ribosomal protein L37-A OS=Saccharomyces cerevisiae (strain ATCC 204508 / S288c) OX=559292 GN=RPL37A PE=1 SV=2	181121_602_AT_set1_8Plex.raw	1.05615e+06	1.13117e+06	1.02539e+06	619269	834915	2	2
P49167	60S ribosomal protein L38 OS=Saccharomyces cerevisiae (strain ATCC 204508 / S288c) OX=559292 GN=RPL38 PE=1 SV=1	181121_602_AT_set1_8Plex.raw	1.23908e+07	1.35317e+07	1.23561e+07	1.02834e+07	1.03058e+07	5	3
P0CX25;P0CX26	60S ribosomal protein L43-A OS=Saccharomyces cerevisiae (strain ATCC 204508 / S288c) OX=559292 GN=RPL43A PE=1 SV=1;60S ribosomal protein L43-B OS=Saccharomyces cerevisiae (strain ATCC 204508 / S288c) OX=559292 GN=RPL43B PE=1 SV=1	181121_602_AT_set1_8Plex.raw	4.83312e+06	4.85767e+06	5.92098e+06	3.69446e+06	4.53777e+06	3	2
P10664; P49626	60S ribosomal protein L4-A OS=Saccharomyces cerevisiae (strain ATCC 204508 / S288c) OX=559292 GN=RPL4A PE=1 SV=4; 60S ribosomal protein L4-B OS=Saccharomyces cerevisiae (strain ATCC 204508 / S288c) OX=559292 GN=RPL4B PE=1 SV=2	181121_602_AT_set1_8Plex.raw	4.58724e+07	4.15156e+07	4.32628e+07	3.7025e+07	4.57239e+07	31	12
P26321	60S ribosomal protein L5 OS=Saccharomyces cerevisiae (strain ATCC 204508 / S288c) OX=559292 GN=RPL5 PE=1 SV=4	181121_602_AT_set1_8Plex.raw	6.82181e+06	6.01287e+06	5.9281e+06	5.45846e+06	6.17417e+06	13	8
Q02326	60S ribosomal protein L6-A OS=Saccharomyces cerevisiae (strain ATCC 204508 / S288c) OX=559292 GN=RPL6A PE=1 SV=2	181121_602_AT_set1_8Plex.raw	8.99382e+06	8.26763e+06	9.10597e+06	8.89691e+06	1.02198e+07	9	4
Q02326; P05739	60S ribosomal protein L6-A OS=Saccharomyces cerevisiae (strain ATCC 204508 / S288c) OX=559292 GN=RPL6A PE=1 SV=2; 60S ribosomal protein L6-B OS=Saccharomyces cerevisiae (strain ATCC 204508 / S288c) OX=559292 GN=RPL6B PE=1 SV=4	181121_602_AT_set1_8Plex.raw	2.61555e+07	2.40485e+07	2.80954e+07	2.43054e+07	3.01926e+07	8	4
P05739	60S ribosomal protein L6-B OS=Saccharomyces cerevisiae (strain ATCC 204508 / S288c) OX=559292 GN=RPL6B PE=1 SV=4	181121_602_AT_set1_8Plex.raw	2.83631e+06	2.19312e+06	2.10693e+06	2.49121e+06	3.54385e+06	5	2
P05737	60S ribosomal protein L7-A OS=Saccharomyces cerevisiae (strain ATCC 204508 / S288c) OX=559292 GN=RPL7A PE=1 SV=3	181121_602_AT_set1_8Plex.raw	7.96331e+06	7.87657e+06	9.1867e+06	6.72222e+06	6.59366e+06	4	1
P05737; Q12213	60S ribosomal protein L7-A OS=Saccharomyces cerevisiae (strain ATCC 204508 / S288c) OX=559292 GN=RPL7A PE=1 SV=3; 60S ribosomal protein L7-B OS=Saccharomyces cerevisiae (strain ATCC 204508 / S288c) OX=559292 GN=RPL7B PE=1 SV=3	181121_602_AT_set1_8Plex.raw	1.79046e+07	1.78002e+07	1.85883e+07	1.50943e+07	1.61178e+07	17	7
P29453	60S ribosomal protein L8-B OS=Saccharomyces cerevisiae (strain ATCC 204508 / S288c) OX=559292 GN=RPL8B PE=1 SV=3	181121_602_AT_set1_8Plex.raw	1.17909e+07	1.00636e+07	1.12421e+07	9.61144e+06	1.09319e+07	7	3
P29453; P17076	60S ribosomal protein L8-B OS=Saccharomyces cerevisiae (strain ATCC 204508 / S288c) OX=559292 GN=RPL8B PE=1 SV=3; 60S ribosomal protein L8-A OS=Saccharomyces cerevisiae (strain ATCC 204508 / S288c) OX=559292 GN=RPL8A PE=1 SV=4	181121_602_AT_set1_8Plex.raw	5.00211e+07	4.62004e+07	5.31435e+07	4.53307e+07	5.42035e+07	21	10
P05738	60S ribosomal protein L9-A OS=Saccharomyces cerevisiae (strain ATCC 204508 / S288c) OX=559292 GN=RPL9A PE=1 SV=2	181121_602_AT_set1_8Plex.raw	1.50305e+06	1.42202e+06	1.46037e+06	1.42514e+06	1.50284e+06	5	2
P05738; P51401	60S ribosomal protein L9-A OS=Saccharomyces cerevisiae (strain ATCC 204508 / S288c) OX=559292 GN=RPL9A PE=1 SV=2; 60S ribosomal protein L9-B OS=Saccharomyces cerevisiae (strain ATCC 204508 / S288c) OX=559292 GN=RPL9B PE=1 SV=1	181121_602_AT_set1_8Plex.raw	1.57883e+07	1.5027e+07	1.75151e+07	1.52417e+07	1.65699e+07	7	4
P51401	60S ribosomal protein L9-B OS=Saccharomyces cerevisiae (strain ATCC 204508 / S288c) OX=559292 GN=RPL9B PE=1 SV=1	181121_602_AT_set1_8Plex.raw	209268	225387	276677	235578	239027	2	2
P38720	6-phosphogluconate dehydrogenase, decarboxylating 1 OS=Saccharomyces cerevisiae (strain ATCC 204508 / S288c) OX=559292 GN=GND1 PE=1 SV=1	181121_602_AT_set1_8Plex.raw	1.09359e+07	1.34102e+07	1.46082e+07	1.15541e+07	9.20937e+06	18	10
P53319; P38720	6-phosphogluconate dehydrogenase, decarboxylating 2 OS=Saccharomyces cerevisiae (strain ATCC 204508 / S288c) OX=559292 GN=GND2 PE=1 SV=1; 6-phosphogluconate dehydrogenase, decarboxylating 1 OS=Saccharomyces cerevisiae (strain ATCC 204508 / S288c) OX=559292 GN=GND1 PE=1 SV=1	181121_602_AT_set1_8Plex.raw	2.99471e+06	3.34743e+06	3.59357e+06	3.1422e+06	2.50961e+06	4	2
P40024	ABC transporter ATP-binding protein ARB1 OS=Saccharomyces cerevisiae (strain ATCC 204508 / S288c) OX=559292 GN=ARB1 PE=1 SV=1	181121_602_AT_set1_8Plex.raw	1.15929e+06	1.16683e+06	1.16103e+06	1.13924e+06	1.09342e+06	5	4
P07342	Acetolactate synthase catalytic subunit, mitochondrial OS=Saccharomyces cerevisiae (strain ATCC 204508 / S288c) OX=559292 GN=ILV2 PE=1 SV=1	181121_602_AT_set1_8Plex.raw	1.76371e+06	1.72313e+06	1.72056e+06	1.92793e+06	2.06127e+06	6	5
P25605	Acetolactate synthase small subunit, mitochondrial OS=Saccharomyces cerevisiae (strain ATCC 204508 / S288c) OX=559292 GN=ILV6 PE=1 SV=2	181121_602_AT_set1_8Plex.raw	1.86494e+06	1.93048e+06	2.07992e+06	2.30119e+06	2.53774e+06	6	3
P41338	Acetyl-CoA acetyltransferase OS=Saccharomyces cerevisiae (strain ATCC 204508 / S288c) OX=559292 GN=ERG10 PE=1 SV=3	181121_602_AT_set1_8Plex.raw	6.23204e+06	6.48783e+06	7.50305e+06	7.63243e+06	6.94515e+06	14	7
Q00955	Acetyl-CoA carboxylase OS=Saccharomyces cerevisiae (strain ATCC 204508 / S288c) OX=559292 GN=ACC1 PE=1 SV=2	181121_602_AT_set1_8Plex.raw	1.71195e+06	1.85536e+06	1.7598e+06	1.61656e+06	1.52983e+06	9	7
P52910	Acetyl-coenzyme A synthetase 2 OS=Saccharomyces cerevisiae (strain ATCC 204508 / S288c) OX=559292 GN=ACS2 PE=1 SV=1	181121_602_AT_set1_8Plex.raw	6.51976e+06	6.63714e+06	6.97788e+06	6.9197e+06	6.52538e+06	10	8
P38693; P35842	Acid phosphatase PHO12 OS=Saccharomyces cerevisiae (strain ATCC 204508 / S288c) OX=559292 GN=PHO12 PE=1 SV=1; Acid phosphatase PHO11 OS=Saccharomyces cerevisiae (strain ATCC 204508 / S288c) OX=559292 GN=PHO11 PE=1 SV=1	181121_602_AT_set1_8Plex.raw	753642	584995	554726	586897	571747	2	2
P19414	Aconitate hydratase, mitochondrial OS=Saccharomyces cerevisiae (strain ATCC 204508 / S288c) OX=559292 GN=ACO1 PE=1 SV=2	181121_602_AT_set1_8Plex.raw	9.59911e+06	9.3315e+06	1.18188e+07	1.34494e+07	1.52532e+07	19	15
P32521; A6ZVS5	Actin cytoskeleton-regulatory complex protein PAN1 OS=Saccharomyces cerevisiae (strain ATCC 204508 / S288c) OX=559292 GN=PAN1 PE=1 SV=2; Actin cytoskeleton-regulatory complex protein PAN1 OS=Saccharomyces cerevisiae (strain YJM789) OX=307796 GN=PAN1 PE=3 SV=2	181121_602_AT_set1_8Plex.raw	661529	694472	708117	754367	788842	2	2
P60010	Actin OS=Saccharomyces cerevisiae (strain ATCC 204508 / S288c) OX=559292 GN=ACT1 PE=1 SV=1	181121_602_AT_set1_8Plex.raw	3.90738e+07	4.65674e+07	4.73117e+07	3.66181e+07	3.3104e+07	32	14
P15891	Actin-binding protein OS=Saccharomyces cerevisiae (strain ATCC 204508 / S288c) OX=559292 GN=ABP1 PE=1 SV=4	181121_602_AT_set1_8Plex.raw	2.68865e+06	2.87625e+06	3.18201e+06	2.84213e+06	2.58718e+06	5	4
P46680	Actin-interacting protein 1 OS=Saccharomyces cerevisiae (strain ATCC 204508 / S288c) OX=559292 GN=AIP1 PE=1 SV=1	181121_602_AT_set1_8Plex.raw	775256	888954	941515	863491	782750	3	3
P47117	Actin-related protein 3 OS=Saccharomyces cerevisiae (strain ATCC 204508 / S288c) OX=559292 GN=ARP3 PE=1 SV=1	181121_602_AT_set1_8Plex.raw	388809	408373	476657	442051	421098	2	2
P32463	Acyl carrier protein, mitochondrial OS=Saccharomyces cerevisiae (strain ATCC 204508 / S288c) OX=559292 GN=ACP1 PE=1 SV=1	181121_602_AT_set1_8Plex.raw	3.0499e+06	3.63983e+06	4.48396e+06	4.45874e+06	4.99989e+06	2	2
P47143	Adenosine kinase OS=Saccharomyces cerevisiae (strain ATCC 204508 / S288c) OX=559292 GN=ADO1 PE=1 SV=1	181121_602_AT_set1_8Plex.raw	2.43714e+06	2.85026e+06	3.0149e+06	2.69431e+06	2.19906e+06	5	4
P39954	Adenosylhomocysteinase OS=Saccharomyces cerevisiae (strain ATCC 204508 / S288c) OX=559292 GN=SAH1 PE=1 SV=1	181121_602_AT_set1_8Plex.raw	2.0383e+07	1.89522e+07	1.88302e+07	1.51918e+07	1.21583e+07	17	7
A6ZYI0; B3LG61;P07170	Adenylate kinase OS=Saccharomyces cerevisiae (strain YJM789) OX=307796 GN=ADK1 PE=3 SV=1; Adenylate kinase OS=Saccharomyces cerevisiae (strain RM11-1a) OX=285006 GN=ADK1 PE=3 SV=1;Adenylate kinase OS=Saccharomyces cerevisiae (strain ATCC 204508 / S288c) OX=559292 GN=ADK1 PE=1 SV=2	181121_602_AT_set1_8Plex.raw	1.14247e+07	1.16473e+07	1.16791e+07	9.99769e+06	9.16527e+06	9	6
A6ZRM0; B3LP64;B5VQJ1; C7GPD7;P80210; C8ZG13	Adenylosuccinate synthetase OS=Saccharomyces cerevisiae (strain YJM789) OX=307796 GN=ADE12 PE=3 SV=1; Adenylosuccinate synthetase OS=Saccharomyces cerevisiae (strain RM11-1a) OX=285006 GN=ADE12 PE=3 SV=1;Adenylosuccinate synthetase OS=Saccharomyces cerevisiae (strain AWRI1631) OX=545124 GN=ADE12 PE=3 SV=1; Adenylosuccinate synthetase OS=Saccharomyces cerevisiae (strain JAY291) OX=574961 GN=ADE12 …	181121_602_AT_set1_8Plex.raw	436895	462232	548333	529177	485823	2	2
P18239	ADP,ATP carrier protein 2 OS=Saccharomyces cerevisiae (strain ATCC 204508 / S288c) OX=559292 GN=PET9 PE=1 SV=2	181121_602_AT_set1_8Plex.raw	2.68444e+06	2.84766e+06	3.21121e+06	2.45431e+06	2.14378e+06	5	4
P18238; P18239	ADP,ATP carrier protein 3 OS=Saccharomyces cerevisiae (strain ATCC 204508 / S288c) OX=559292 GN=AAC3 PE=1 SV=1; ADP,ATP carrier protein 2 OS=Saccharomyces cerevisiae (strain ATCC 204508 / S288c) OX=559292 GN=PET9 PE=1 SV=2	181121_602_AT_set1_8Plex.raw	5.72499e+06	5.7924e+06	6.5184e+06	4.17205e+06	3.3253e+06	3	3
P19146; P11076	ADP-ribosylation factor 2 OS=Saccharomyces cerevisiae (strain ATCC 204508 / S288c) OX=559292 GN=ARF2 PE=1 SV=3; ADP-ribosylation factor 1 OS=Saccharomyces cerevisiae (strain ATCC 204508 / S288c) OX=559292 GN=ARF1 PE=1 SV=3	181121_602_AT_set1_8Plex.raw	1.7121e+06	1.67903e+06	1689455	1.3979e+06	1.34342e+06	4	4
P37898	Alanine/arginine aminopeptidase OS=Saccharomyces cerevisiae (strain ATCC 204508 / S288c) OX=559292 GN=AAP1 PE=1 SV=2	181121_602_AT_set1_8Plex.raw	552027	602318	567314	551013	538131	3	3
P40825	Alanine--tRNA ligase, mitochondrial OS=Saccharomyces cerevisiae (strain ATCC 204508 / S288c) OX=559292 GN=ALA1 PE=1 SV=3	181121_602_AT_set1_8Plex.raw	3.02774e+06	2.8883e+06	2.78713e+06	2.69634e+06	2.6589e+06	6	6
P00330	Alcohol dehydrogenase 1 OS=Saccharomyces cerevisiae (strain ATCC 204508 / S288c) OX=559292 GN=ADH1 PE=1 SV=5	181121_602_AT_set1_8Plex.raw	8.7679e+07	8.9773e+07	8.55295e+07	8.34242e+07	7.31594e+07	30	9
P00331; P00330	Alcohol dehydrogenase 2 OS=Saccharomyces cerevisiae (strain ATCC 204508 / S288c) OX=559292 GN=ADH2 PE=1 SV=3; Alcohol dehydrogenase 1 OS=Saccharomyces cerevisiae (strain ATCC 204508 / S288c) OX=559292 GN=ADH1 PE=1 SV=5	181121_602_AT_set1_8Plex.raw	5.63699e+07	7.01419e+07	7.22826e+07	5.43418e+07	4.60057e+07	10	4
P00331; P00330; P38113	Alcohol dehydrogenase 2 OS=Saccharomyces cerevisiae (strain ATCC 204508 / S288c) OX=559292 GN=ADH2 PE=1 SV=3; Alcohol dehydrogenase 1 OS=Saccharomyces cerevisiae (strain ATCC 204508 / S288c) OX=559292 GN=ADH1 PE=1 SV=5; Alcohol dehydrogenase 5 OS=Saccharomyces cerevisiae (strain ATCC 204508 / S288c) OX=559292 GN=ADH5 PE=1 SV=1	181121_602_AT_set1_8Plex.raw	4.14832e+07	4.92533e+07	53347371	3.74489e+07	3.21638e+07	4	1
P07246	Alcohol dehydrogenase 3, mitochondrial OS=Saccharomyces cerevisiae (strain ATCC 204508 / S288c) OX=559292 GN=ADH3 PE=1 SV=2	181121_602_AT_set1_8Plex.raw	1.23916e+06	1.46713e+06	1.58436e+06	1.7878e+06	1.86453e+06	3	3
A6ZR27;P40047	Aldehyde dehydrogenase 5, mitochondrial OS=Saccharomyces cerevisiae (strain YJM789) OX=307796 GN=ALD5 PE=3 SV=1;Aldehyde dehydrogenase 5, mitochondrial OS=Saccharomyces cerevisiae (strain ATCC 204508 / S288c) OX=559292 GN=ALD5 PE=1 SV=4	181121_602_AT_set1_8Plex.raw	1.5366e+06	1.53694e+06	1.70313e+06	1.76969e+06	1.88728e+06	3	3
P04046	Amidophosphoribosyltransferase OS=Saccharomyces cerevisiae (strain ATCC 204508 / S288c) OX=559292 GN=ADE4 PE=1 SV=2	181121_602_AT_set1_8Plex.raw	1.53613e+06	1.55291e+06	1.62771e+06	1.56468e+06	1.52838e+06	3	3
P32454	Aminopeptidase 2, mitochondrial OS=Saccharomyces cerevisiae (strain ATCC 204508 / S288c) OX=559292 GN=APE2 PE=1 SV=4	181121_602_AT_set1_8Plex.raw	928877	1.069e+06	1.20917e+06	986919	841918	4	4
P37302	Aminopeptidase Y OS=Saccharomyces cerevisiae (strain ATCC 204508 / S288c) OX=559292 GN=APE3 PE=1 SV=1	181121_602_AT_set1_8Plex.raw	6.07943e+06	5.9666e+06	5.67476e+06	5.26658e+06	4.87104e+06	9	4
P46683	Ankyrin repeat-containing protein YAR1 OS=Saccharomyces cerevisiae (strain ATCC 204508 / S288c) OX=559292 GN=YAR1 PE=1 SV=1	181121_602_AT_set1_8Plex.raw	963561	928865	911646	853647	844529	3	2
P53066	Ankyrin repeat-containing protein YGL242C OS=Saccharomyces cerevisiae (strain ATCC 204508 / S288c) OX=559292 GN=YGL242C PE=1 SV=1	181121_602_AT_set1_8Plex.raw	692184	715409	789112	712441	725713	2	2
P00812	Arginase OS=Saccharomyces cerevisiae (strain ATCC 204508 / S288c) OX=559292 GN=CAR1 PE=1 SV=1	181121_602_AT_set1_8Plex.raw	2.60999e+06	2.81351e+06	2.8746e+06	2.83581e+06	2.60161e+06	5	4
Q05506	Arginine--tRNA ligase, cytoplasmic OS=Saccharomyces cerevisiae (strain ATCC 204508 / S288c) OX=559292 GN=YDR341C PE=1 SV=1	181121_602_AT_set1_8Plex.raw	2.27934e+06	2.39832e+06	2.29223e+06	1.9507e+06	1.8064e+06	5	4
P53090	Aromatic/aminoadipate aminotransferase 1 OS=Saccharomyces cerevisiae (strain ATCC 204508 / S288c) OX=559292 GN=ARO8 PE=1 SV=1	181121_602_AT_set1_8Plex.raw	2.96332e+06	3.15915e+06	3.20507e+06	2.96563e+06	2.55896e+06	11	7
P49089	Asparagine synthetase [glutamine-hydrolyzing] 1 OS=Saccharomyces cerevisiae (strain ATCC 204508 / S288c) OX=559292 GN=ASN1 PE=1 SV=2	181121_602_AT_set1_8Plex.raw	1.13424e+06	1.10723e+06	1.09905e+06	1.02562e+06	929945	3	2
P49090	Asparagine synthetase [glutamine-hydrolyzing] 2 OS=Saccharomyces cerevisiae (strain ATCC 204508 / S288c) OX=559292 GN=ASN2 PE=1 SV=2	181121_602_AT_set1_8Plex.raw	1.90688e+06	1.75833e+06	1.78022e+06	1.54309e+06	1.52474e+06	5	4
P49090; P49089	Asparagine synthetase [glutamine-hydrolyzing] 2 OS=Saccharomyces cerevisiae (strain ATCC 204508 / S288c) OX=559292 GN=ASN2 PE=1 SV=2; Asparagine synthetase [glutamine-hydrolyzing] 1 OS=Saccharomyces cerevisiae (strain ATCC 204508 / S288c) OX=559292 GN=ASN1 PE=1 SV=2	181121_602_AT_set1_8Plex.raw	1.73548e+06	1.55624e+06	1.54421e+06	1.40622e+06	1.27766e+06	3	2
P38707	Asparagine--tRNA ligase, cytoplasmic OS=Saccharomyces cerevisiae (strain ATCC 204508 / S288c) OX=559292 GN=DED81 PE=1 SV=1	181121_602_AT_set1_8Plex.raw	1.86719e+06	1.9023e+06	1.76237e+06	1.68703e+06	1.6044e+06	8	5
P23542	Aspartate aminotransferase, cytoplasmic OS=Saccharomyces cerevisiae (strain ATCC 204508 / S288c) OX=559292 GN=AAT2 PE=1 SV=3	181121_602_AT_set1_8Plex.raw	3.38602e+06	3.11914e+06	3.19802e+06	2.90876e+06	2.93393e+06	4	4
P13663	Aspartate-semialdehyde dehydrogenase OS=Saccharomyces cerevisiae (strain ATCC 204508 / S288c) OX=559292 GN=HOM2 PE=1 SV=1	181121_602_AT_set1_8Plex.raw	4.83466e+06	4.94623e+06	6.5708e+06	5.58292e+06	4.47886e+06	9	6
P04802	Aspartate--tRNA ligase, cytoplasmic OS=Saccharomyces cerevisiae (strain ATCC 204508 / S288c) OX=559292 GN=DPS1 PE=1 SV=3	181121_602_AT_set1_8Plex.raw	7.9725e+06	9.02042e+06	8.87358e+06	7.84855e+06	6.97913e+06	15	11
P09457	ATP synthase subunit 5, mitochondrial OS=Saccharomyces cerevisiae (strain ATCC 204508 / S288c) OX=559292 GN=ATP5 PE=1 SV=1	181121_602_AT_set1_8Plex.raw	410869	422975	440341	494437	520924	2	2
P07251	ATP synthase subunit alpha, mitochondrial OS=Saccharomyces cerevisiae (strain ATCC 204508 / S288c) OX=559292 GN=ATP1 PE=1 SV=5	181121_602_AT_set1_8Plex.raw	1.43171e+07	1.41562e+07	1.70317e+07	1.8701e+07	1.98281e+07	13	11
P00830	ATP synthase subunit beta, mitochondrial OS=Saccharomyces cerevisiae (strain ATCC 204508 / S288c) OX=559292 GN=ATP2 PE=1 SV=2	181121_602_AT_set1_8Plex.raw	1.30386e+07	1.21391e+07	1.41257e+07	1.66139e+07	1.87398e+07	29	15
P30902	ATP synthase subunit d, mitochondrial OS=Saccharomyces cerevisiae (strain ATCC 204508 / S288c) OX=559292 GN=ATP7 PE=1 SV=2	181121_602_AT_set1_8Plex.raw	853370	695089	728080	1.03865e+06	1.31849e+06	3	3
Q12165	ATP synthase subunit delta, mitochondrial OS=Saccharomyces cerevisiae (strain ATCC 204508 / S288c) OX=559292 GN=ATP16 PE=1 SV=1	181121_602_AT_set1_8Plex.raw	309474	279604	297063	356660	426978	2	2
P81449	ATP synthase subunit e, mitochondrial OS=Saccharomyces cerevisiae (strain ATCC 204508 / S288c) OX=559292 GN=TIM11 PE=1 SV=2	181121_602_AT_set1_8Plex.raw	225161	221391	229442	250098	255654	2	2
Q06405	ATP synthase subunit f, mitochondrial OS=Saccharomyces cerevisiae (strain ATCC 204508 / S288c) OX=559292 GN=ATP17 PE=1 SV=1	181121_602_AT_set1_8Plex.raw	768735	681153	752107	770251	783972	2	2
B3LGZ3;A6ZXM9;Q12154	ATPase GET3 OS=Saccharomyces cerevisiae (strain RM11-1a) OX=285006 GN=GET3 PE=3 SV=1;ATPase GET3 OS=Saccharomyces cerevisiae (strain YJM789) OX=307796 GN=GET3 PE=3 SV=1;ATPase GET3 OS=Saccharomyces cerevisiae (strain ATCC 204508 / S288c) OX=559292 GN=GET3 PE=1 SV=1	181121_602_AT_set1_8Plex.raw	2.13965e+06	2.40274e+06	2.48151e+06	2.22379e+06	1.94129e+06	5	4
P16861	ATP-dependent 6-phosphofructokinase subunit alpha OS=Saccharomyces cerevisiae (strain ATCC 204508 / S288c) OX=559292 GN=PFK1 PE=1 SV=1	181121_602_AT_set1_8Plex.raw	1.1492e+07	1.21142e+07	1.23024e+07	1.14751e+07	1.12058e+07	20	15
P16862	ATP-dependent 6-phosphofructokinase subunit beta OS=Saccharomyces cerevisiae (strain ATCC 204508 / S288c) OX=559292 GN=PFK2 PE=1 SV=4	181121_602_AT_set1_8Plex.raw	7.09608e+06	7.7756e+06	7.30296e+06	6.65292e+06	6.231e+06	15	11
P15108	ATP-dependent molecular chaperone HSC82 OS=Saccharomyces cerevisiae (strain ATCC 204508 / S288c) OX=559292 GN=HSC82 PE=1 SV=4	181121_602_AT_set1_8Plex.raw	2.4095e+07	1.83959e+07	1.37622e+07	1.574e+07	1.8869e+07	10	6
P02829	ATP-dependent molecular chaperone HSP82 OS=Saccharomyces cerevisiae (strain ATCC 204508 / S288c) OX=559292 GN=HSP82 PE=1 SV=1	181121_602_AT_set1_8Plex.raw	7.28651e+06	6.37472e+06	5.28874e+06	6.82637e+06	7.58599e+06	12	6
P02829; P15108	ATP-dependent molecular chaperone HSP82 OS=Saccharomyces cerevisiae (strain ATCC 204508 / S288c) OX=559292 GN=HSP82 PE=1 SV=1; ATP-dependent molecular chaperone HSC82 OS=Saccharomyces cerevisiae (strain ATCC 204508 / S288c) OX=559292 GN=HSC82 PE=1 SV=4	181121_602_AT_set1_8Plex.raw	1.07375e+08	1.13701e+08	1.0052e+08	8.2877e+07	8.60032e+07	58	26
A6ZRX0; P24783	ATP-dependent RNA helicase DBP2 OS=Saccharomyces cerevisiae (strain YJM789) OX=307796 GN=DBP2 PE=3 SV=1; ATP-dependent RNA helicase DBP2 OS=Saccharomyces cerevisiae (strain ATCC 204508 / S288c) OX=559292 GN=DBP2 PE=1 SV=1	181121_602_AT_set1_8Plex.raw	1.94101e+06	1.40746e+06	1.27025e+06	1.30616e+06	1.32969e+06	4	4
P06634; A6ZP47	ATP-dependent RNA helicase DED1 OS=Saccharomyces cerevisiae (strain ATCC 204508 / S288c) OX=559292 GN=DED1 PE=1 SV=2; ATP-dependent RNA helicase DED1 OS=Saccharomyces cerevisiae (strain YJM789) OX=307796 GN=DED1 PE=3 SV=1	181121_602_AT_set1_8Plex.raw	4.20506e+06	3.16912e+06	2.93025e+06	3.10552e+06	3.13599e+06	7	6
A6ZQJ1;P10081	ATP-dependent RNA helicase eIF4A OS=Saccharomyces cerevisiae (strain YJM789) OX=307796 GN=TIF1 PE=3 SV=1;ATP-dependent RNA helicase eIF4A OS=Saccharomyces cerevisiae (strain ATCC 204508 / S288c) OX=559292 GN=TIF1 PE=1 SV=3	181121_602_AT_set1_8Plex.raw	3.35563e+07	3.30083e+07	3.19564e+07	3.02027e+07	3.09297e+07	34	13
Q07478; A6ZXP4	ATP-dependent RNA helicase SUB2 OS=Saccharomyces cerevisiae (strain ATCC 204508 / S288c) OX=559292 GN=SUB2 PE=1 SV=1; ATP-dependent RNA helicase SUB2 OS=Saccharomyces cerevisiae (strain YJM789) OX=307796 GN=SUB2 PE=3 SV=1	181121_602_AT_set1_8Plex.raw	1.11137e+06	1.33757e+06	1.33249e+06	1.16278e+06	1.0056e+06	4	2
P54113	Bifunctional purine biosynthesis protein ADE16 OS=Saccharomyces cerevisiae (strain ATCC 204508 / S288c) OX=559292 GN=ADE16 PE=1 SV=1	181121_602_AT_set1_8Plex.raw	299631	345265	348620	377180	371928	2	2
P07244	Bifunctional purine biosynthetic protein ADE5,7 OS=Saccharomyces cerevisiae (strain ATCC 204508 / S288c) OX=559292 GN=ADE5,7 PE=1 SV=1	181121_602_AT_set1_8Plex.raw	1.16866e+06	1.252e+06	1.26866e+06	1.3719e+06	1.21025e+06	4	4
P47176; P38891	Branched-chain-amino-acid aminotransferase, cytosolic OS=Saccharomyces cerevisiae (strain ATCC 204508 / S288c) OX=559292 GN=BAT2 PE=1 SV=1; Branched-chain-amino-acid aminotransferase, mitochondrial OS=Saccharomyces cerevisiae (strain ATCC 204508 / S288c) OX=559292 GN=BAT1 PE=1 SV=1	181121_602_AT_set1_8Plex.raw	2.68115e+06	3.32907e+06	4.2615e+06	4.08707e+06	4.16597e+06	4	2
P38891	Branched-chain-amino-acid aminotransferase, mitochondrial OS=Saccharomyces cerevisiae (strain ATCC 204508 / S288c) OX=559292 GN=BAT1 PE=1 SV=1	181121_602_AT_set1_8Plex.raw	5.235e+06	5.8343e+06	7.0942e+06	7.69627e+06	8.07168e+06	12	6
P07245	C-1-tetrahydrofolate synthase, cytoplasmic OS=Saccharomyces cerevisiae (strain ATCC 204508 / S288c) OX=559292 GN=ADE3 PE=1 SV=1	181121_602_AT_set1_8Plex.raw	1.94877e+06	1.9408e+06	1.9563e+06	1.90137e+06	1.87436e+06	6	4
P09440; P07245	C-1-tetrahydrofolate synthase, mitochondrial OS=Saccharomyces cerevisiae (strain ATCC 204508 / S288c) OX=559292 GN=MIS1 PE=1 SV=1; C-1-tetrahydrofolate synthase, cytoplasmic OS=Saccharomyces cerevisiae (strain ATCC 204508 / S288c) OX=559292 GN=ADE3 PE=1 SV=1	181121_602_AT_set1_8Plex.raw	2.06645e+06	2.13173e+06	2.2521e+06	2.06687e+06	2.0425e+06	2	2
P06787	Calmodulin OS=Saccharomyces cerevisiae (strain ATCC 204508 / S288c) OX=559292 GN=CMD1 PE=1 SV=1	181121_602_AT_set1_8Plex.raw	900517	1.07089e+06	1.06409e+06	965560	867953	2	2
P03965	Carbamoyl-phosphate synthase arginine-specific large chain OS=Saccharomyces cerevisiae (strain ATCC 204508 / S288c) OX=559292 GN=CPA2 PE=1 SV=1	181121_602_AT_set1_8Plex.raw	1.74555e+06	1.53345e+06	1.49177e+06	1.27052e+06	1.08686e+06	5	5
P23292	Casein kinase I homolog 2 OS=Saccharomyces cerevisiae (strain ATCC 204508 / S288c) OX=559292 GN=YCK2 PE=1 SV=1	181121_602_AT_set1_8Plex.raw	314161	298430	299249	287051	295097	2	2
P25342	Cell division control protein 10 OS=Saccharomyces cerevisiae (strain ATCC 204508 / S288c) OX=559292 GN=CDC10 PE=1 SV=1	181121_602_AT_set1_8Plex.raw	1.08028e+06	1.20727e+06	1.33729e+06	1.38478e+06	1.31546e+06	2	2
P32468	Cell division control protein 12 OS=Saccharomyces cerevisiae (strain ATCC 204508 / S288c) OX=559292 GN=CDC12 PE=1 SV=1	181121_602_AT_set1_8Plex.raw	1.01528e+06	1.05459e+06	1.06103e+06	1.18754e+06	1.14087e+06	3	3
P25694	Cell division control protein 48 OS=Saccharomyces cerevisiae (strain ATCC 204508 / S288c) OX=559292 GN=CDC48 PE=1 SV=3	181121_602_AT_set1_8Plex.raw	6.99257e+06	7.59729e+06	8.33241e+06	7.43958e+06	6.74649e+06	13	10
P09232	Cerevisin OS=Saccharomyces cerevisiae (strain ATCC 204508 / S288c) OX=559292 GN=PRB1 PE=1 SV=1	181121_602_AT_set1_8Plex.raw	1.69823e+06	1.66609e+06	1.87075e+06	2.01887e+06	2.10101e+06	3	3
P28777	Chorismate synthase OS=Saccharomyces cerevisiae (strain ATCC 204508 / S288c) OX=559292 GN=ARO2 PE=1 SV=1	181121_602_AT_set1_8Plex.raw	861648	860912	836287	706725	695496	3	3
P00890	Citrate synthase, mitochondrial OS=Saccharomyces cerevisiae (strain ATCC 204508 / S288c) OX=559292 GN=CIT1 PE=1 SV=2	181121_602_AT_set1_8Plex.raw	2.37126e+06	2.15986e+06	2.4771e+06	2.72553e+06	3.02802e+06	8	7
P22137	Clathrin heavy chain OS=Saccharomyces cerevisiae (strain ATCC 204508 / S288c) OX=559292 GN=CHC1 PE=1 SV=1	181121_602_AT_set1_8Plex.raw	1.00194e+06	1.13659e+06	1.0949e+06	843417	734270	5	5
P17891	Clathrin light chain OS=Saccharomyces cerevisiae (strain ATCC 204508 / S288c) OX=559292 GN=CLC1 PE=1 SV=1	181121_602_AT_set1_8Plex.raw	733979	831002	858874	704780	675015	2	2
Q03690	Clustered mitochondria protein 1 OS=Saccharomyces cerevisiae (strain ATCC 204508 / S288c) OX=559292 GN=CLU1 PE=1 SV=1	181121_602_AT_set1_8Plex.raw	1.40271e+06	1.47623e+06	1.43781e+06	1.19077e+06	1.17292e+06	2	2
P53622	Coatomer subunit alpha OS=Saccharomyces cerevisiae (strain ATCC 204508 / S288c) OX=559292 GN=COP1 PE=1 SV=2	181121_602_AT_set1_8Plex.raw	296777	312529	321294	308625	296438	2	2
P41811	Coatomer subunit beta' OS=Saccharomyces cerevisiae (strain ATCC 204508 / S288c) OX=559292 GN=SEC27 PE=1 SV=1	181121_602_AT_set1_8Plex.raw	2.38045e+06	2.38351e+06	2.44533e+06	2.17583e+06	2.20404e+06	6	6
P40509	Coatomer subunit epsilon OS=Saccharomyces cerevisiae (strain ATCC 204508 / S288c) OX=559292 GN=SEC28 PE=1 SV=2	181121_602_AT_set1_8Plex.raw	601329	558828	516646	621810	689901	2	2
P32074	Coatomer subunit gamma OS=Saccharomyces cerevisiae (strain ATCC 204508 / S288c) OX=559292 GN=SEC21 PE=1 SV=2	181121_602_AT_set1_8Plex.raw	497264	514051	495495	490085	484657	3	3
Q03048	Cofilin OS=Saccharomyces cerevisiae (strain ATCC 204508 / S288c) OX=559292 GN=COF1 PE=1 SV=1	181121_602_AT_set1_8Plex.raw	4.43816e+06	5.78032e+06	6.0269e+06	5.12915e+06	3.98616e+06	8	4
P43616	Cys-Gly metallodipeptidase DUG1 OS=Saccharomyces cerevisiae (strain ATCC 204508 / S288c) OX=559292 GN=DUG1 PE=1 SV=1	181121_602_AT_set1_8Plex.raw	1.49826e+06	1.63066e+06	1.8312e+06	1.58955e+06	1.39599e+06	7	6
P32582	Cystathionine beta-synthase OS=Saccharomyces cerevisiae (strain ATCC 204508 / S288c) OX=559292 GN=CYS4 PE=1 SV=1	181121_602_AT_set1_8Plex.raw	9.58991e+06	9.80118e+06	1.07831e+07	1.04248e+07	1.17987e+07	18	13
P31373	Cystathionine gamma-lyase OS=Saccharomyces cerevisiae (strain ATCC 204508 / S288c) OX=559292 GN=CYS3 PE=1 SV=2	181121_602_AT_set1_8Plex.raw	6.12599e+06	6.86594e+06	6.74365e+06	5.60078e+06	4.81167e+06	12	8
P07256	Cytochrome b-c1 complex subunit 1, mitochondrial OS=Saccharomyces cerevisiae (strain ATCC 204508 / S288c) OX=559292 GN=COR1 PE=1 SV=1	181121_602_AT_set1_8Plex.raw	3.1127e+06	3.16653e+06	3.70704e+06	4.2294e+06	4.70132e+06	7	7
P07257	Cytochrome b-c1 complex subunit 2, mitochondrial OS=Saccharomyces cerevisiae (strain ATCC 204508 / S288c) OX=559292 GN=QCR2 PE=1 SV=1	181121_602_AT_set1_8Plex.raw	3.75076e+06	3.91233e+06	5.33814e+06	5.90677e+06	6.56245e+06	8	7
P00128	Cytochrome b-c1 complex subunit 7 OS=Saccharomyces cerevisiae (strain ATCC 204508 / S288c) OX=559292 GN=QCR7 PE=1 SV=2	181121_602_AT_set1_8Plex.raw	1.64667e+06	1.56548e+06	1.93464e+06	2.15594e+06	2.40608e+06	5	4
P00410	Cytochrome c oxidase subunit 2 OS=Saccharomyces cerevisiae (strain ATCC 204508 / S288c) OX=559292 GN=COX2 PE=1 SV=1	181121_602_AT_set1_8Plex.raw	656732	706589	746969	707643	710441	3	3
P04037	Cytochrome c oxidase subunit 4, mitochondrial OS=Saccharomyces cerevisiae (strain ATCC 204508 / S288c) OX=559292 GN=COX4 PE=1 SV=1	181121_602_AT_set1_8Plex.raw	1.36223e+06	1.29435e+06	1.50343e+06	1.62683e+06	1.8058e+06	5	2
P00427	Cytochrome c oxidase subunit 6, mitochondrial OS=Saccharomyces cerevisiae (strain ATCC 204508 / S288c) OX=559292 GN=COX6 PE=1 SV=1	181121_602_AT_set1_8Plex.raw	460521	370877	392513	581308	765095	2	2
P07143	Cytochrome c1, heme protein, mitochondrial OS=Saccharomyces cerevisiae (strain ATCC 204508 / S288c) OX=559292 GN=CYT1 PE=1 SV=1	181121_602_AT_set1_8Plex.raw	467374	448713	513010	528111	478674	3	3
P39976	D-2-hydroxyglutarate--pyruvate transhydrogenase DLD3 OS=Saccharomyces cerevisiae (strain ATCC 204508 / S288c) OX=559292 GN=DLD3 PE=1 SV=1	181121_602_AT_set1_8Plex.raw	1.33675e+06	1.25367e+06	1.29173e+06	1.19471e+06	1.17361e+06	3	3
P38115	D-arabinose dehydrogenase [NAD(P)+] heavy chain OS=Saccharomyces cerevisiae (strain ATCC 204508 / S288c) OX=559292 GN=ARA1 PE=1 SV=1	181121_602_AT_set1_8Plex.raw	2.32596e+06	2.49967e+06	2.70664e+06	2.69939e+06	2.45475e+06	3	3
P47120	Deoxyhypusine hydroxylase OS=Saccharomyces cerevisiae (strain ATCC 204508 / S288c) OX=559292 GN=LIA1 PE=1 SV=1	181121_602_AT_set1_8Plex.raw	2.13903e+06	2.01362e+06	1.88107e+06	1.71414e+06	1.55295e+06	4	3
P09624	Dihydrolipoyl dehydrogenase, mitochondrial OS=Saccharomyces cerevisiae (strain ATCC 204508 / S288c) OX=559292 GN=LPD1 PE=1 SV=1	181121_602_AT_set1_8Plex.raw	5.99925e+06	6.17849e+06	7.00166e+06	8.21992e+06	9.2357e+06	10	10
P12695	Dihydrolipoyllysine-residue acetyltransferase component of pyruvate dehydrogenase complex, mitochondrial OS=Saccharomyces cerevisiae (strain ATCC 204508 / S288c) OX=559292 GN=LAT1 PE=1 SV=1	181121_602_AT_set1_8Plex.raw	2.28865e+06	2.66282e+06	3.15912e+06	3.06774e+06	3.38447e+06	5	5
P39522	Dihydroxy-acid dehydratase, mitochondrial OS=Saccharomyces cerevisiae (strain ATCC 204508 / S288c) OX=559292 GN=ILV3 PE=1 SV=2	181121_602_AT_set1_8Plex.raw	1.0393e+06	1.03623e+06	1.07813e+06	1.16187e+06	1.20784e+06	4	4
P40087	DNA damage-inducible protein 1 OS=Saccharomyces cerevisiae (strain ATCC 204508 / S288c) OX=559292 GN=DDI1 PE=1 SV=1	181121_602_AT_set1_8Plex.raw	110802	119363	122542	120694	116619	2	2
P20434	DNA-directed RNA polymerases I, II, and III subunit RPABC1 OS=Saccharomyces cerevisiae (strain ATCC 204508 / S288c) OX=559292 GN=RPB5 PE=1 SV=1	181121_602_AT_set1_8Plex.raw	667200	647261	617970	642799	640199	2	2
P20435	DNA-directed RNA polymerases I, II, and III subunit RPABC2 OS=Saccharomyces cerevisiae (strain ATCC 204508 / S288c) OX=559292 GN=RPO26 PE=1 SV=1	181121_602_AT_set1_8Plex.raw	861133	755771	688461	637621	681779	2	2
P14020	Dolichol-phosphate mannosyltransferase OS=Saccharomyces cerevisiae (strain ATCC 204508 / S288c) OX=559292 GN=DPM1 PE=1 SV=3	181121_602_AT_set1_8Plex.raw	535367	746214	790733	708862	599350	2	2
P33767	Dolichyl-diphosphooligosaccharide--protein glycosyltransferase subunit WBP1 OS=Saccharomyces cerevisiae (strain ATCC 204508 / S288c) OX=559292 GN=WBP1 PE=1 SV=1	181121_602_AT_set1_8Plex.raw	377263	387750	375895	303660	291051	2	2
P34216	EH domain-containing and endocytosis protein 1 OS=Saccharomyces cerevisiae (strain ATCC 204508 / S288c) OX=559292 GN=EDE1 PE=1 SV=2	181121_602_AT_set1_8Plex.raw	2.7827e+06	2.99107e+06	3.12474e+06	2.79387e+06	2.55491e+06	8	7
P02994	Elongation factor 1-alpha OS=Saccharomyces cerevisiae (strain ATCC 204508 / S288c) OX=559292 GN=TEF1 PE=1 SV=1	181121_602_AT_set1_8Plex.raw	3.95308e+08	4.19807e+08	4.10611e+08	3.50224e+08	3.64963e+08	69	16
P32471	Elongation factor 1-beta OS=Saccharomyces cerevisiae (strain ATCC 204508 / S288c) OX=559292 GN=EFB1 PE=1 SV=4	181121_602_AT_set1_8Plex.raw	2.38083e+07	2.15978e+07	2.10299e+07	1.90503e+07	1.869e+07	13	5
P29547	Elongation factor 1-gamma 1 OS=Saccharomyces cerevisiae (strain ATCC 204508 / S288c) OX=559292 GN=CAM1 PE=1 SV=2	181121_602_AT_set1_8Plex.raw	3.39018e+06	3.79905e+06	4.10673e+06	3.60987e+06	3.46799e+06	8	5
P36008	Elongation factor 1-gamma 2 OS=Saccharomyces cerevisiae (strain ATCC 204508 / S288c) OX=559292 GN=TEF4 PE=1 SV=1	181121_602_AT_set1_8Plex.raw	1.74597e+07	1.75508e+07	1.63286e+07	1.35766e+07	1.3051e+07	19	10
P32324	Elongation factor 2 OS=Saccharomyces cerevisiae (strain ATCC 204508 / S288c) OX=559292 GN=EFT1 PE=1 SV=1	181121_602_AT_set1_8Plex.raw	1.12816e+08	1.11401e+08	1.10341e+08	8.27139e+07	7.06209e+07	54	27
P16521	Elongation factor 3A OS=Saccharomyces cerevisiae (strain ATCC 204508 / S288c) OX=559292 GN=YEF3 PE=1 SV=4	181121_602_AT_set1_8Plex.raw	3.77541e+07	3.87425e+07	3.67738e+07	2.77221e+07	2.60098e+07	36	19
P16521; P53978	Elongation factor 3A OS=Saccharomyces cerevisiae (strain ATCC 204508 / S288c) OX=559292 GN=YEF3 PE=1 SV=4; Elongation factor 3B OS=Saccharomyces cerevisiae (strain ATCC 204508 / S288c) OX=559292 GN=HEF3 PE=1 SV=2	181121_602_AT_set1_8Plex.raw	8.85633e+06	8.43297e+06	7.85797e+06	6.72463e+06	6.1825e+06	6	3
P02992	Elongation factor Tu, mitochondrial OS=Saccharomyces cerevisiae (strain ATCC 204508 / S288c) OX=559292 GN=TUF1 PE=1 SV=1	181121_602_AT_set1_8Plex.raw	5.40469e+06	5.53888e+06	6.1052e+06	6.9797e+06	7.5295e+06	12	7
P16474	Endoplasmic reticulum chaperone BiP OS=Saccharomyces cerevisiae (strain ATCC 204508 / S288c) OX=559292 GN=KAR2 PE=1 SV=1	181121_602_AT_set1_8Plex.raw	2.10596e+07	1.99569e+07	1.89515e+07	1.95299e+07	2.12129e+07	32	22
P54837	Endoplasmic reticulum vesicle protein 25 OS=Saccharomyces cerevisiae (strain ATCC 204508 / S288c) OX=559292 GN=ERV25 PE=1 SV=1	181121_602_AT_set1_8Plex.raw	614524	683619	724070	561244	580155	2	2
P00924	Enolase 1 OS=Saccharomyces cerevisiae (strain ATCC 204508 / S288c) OX=559292 GN=ENO1 PE=1 SV=3	181121_602_AT_set1_8Plex.raw	3.73082e+07	4.24176e+07	5.3828e+07	5.37465e+07	4.4311e+07	27	8
P00924; P00925	Enolase 1 OS=Saccharomyces cerevisiae (strain ATCC 204508 / S288c) OX=559292 GN=ENO1 PE=1 SV=3; Enolase 2 OS=Saccharomyces cerevisiae (strain ATCC 204508 / S288c) OX=559292 GN=ENO2 PE=1 SV=2	181121_602_AT_set1_8Plex.raw	2.08503e+08	2.24771e+08	2.45409e+08	1.88404e+08	1.4073e+08	32	13
P00925	Enolase 2 OS=Saccharomyces cerevisiae (strain ATCC 204508 / S288c) OX=559292 GN=ENO2 PE=1 SV=2	181121_602_AT_set1_8Plex.raw	1.72337e+08	1.71893e+08	1.55764e+08	1.22539e+08	9.34107e+07	50	8
P39935	Eukaryotic initiation factor 4F subunit p150 OS=Saccharomyces cerevisiae (strain ATCC 204508 / S288c) OX=559292 GN=TIF4631 PE=1 SV=2	181121_602_AT_set1_8Plex.raw	812305	715345	688621	489985	476069	3	3
P05453	Eukaryotic peptide chain release factor GTP-binding subunit OS=Saccharomyces cerevisiae (strain ATCC 204508 / S288c) OX=559292 GN=SUP35 PE=1 SV=1	181121_602_AT_set1_8Plex.raw	1.06935e+06	1.02119e+06	957465	923759	931492	2	2
P12385	Eukaryotic peptide chain release factor subunit 1 OS=Saccharomyces cerevisiae (strain ATCC 204508 / S288c) OX=559292 GN=SUP45 PE=1 SV=2	181121_602_AT_set1_8Plex.raw	1.74382e+06	1.80797e+06	1.64805e+06	1.79893e+06	1.82642e+06	2	2
P38912	Eukaryotic translation initiation factor 1A OS=Saccharomyces cerevisiae (strain ATCC 204508 / S288c) OX=559292 GN=TIF11 PE=1 SV=1	181121_602_AT_set1_8Plex.raw	1.0797e+06	1.17195e+06	1.09197e+06	861649	872550	3	1
P20459	Eukaryotic translation initiation factor 2 subunit alpha OS=Saccharomyces cerevisiae (strain ATCC 204508 / S288c) OX=559292 GN=SUI2 PE=1 SV=1	181121_602_AT_set1_8Plex.raw	1.13756e+06	1.14718e+06	1.11404e+06	1.05727e+06	1.02065e+06	5	5
P32481	Eukaryotic translation initiation factor 2 subunit gamma OS=Saccharomyces cerevisiae (strain ATCC 204508 / S288c) OX=559292 GN=GCD11 PE=1 SV=1	181121_602_AT_set1_8Plex.raw	3.49258e+06	3.40034e+06	3.39557e+06	3.30831e+06	3.25634e+06	10	8
P38249	Eukaryotic translation initiation factor 3 subunit A OS=Saccharomyces cerevisiae (strain ATCC 204508 / S288c) OX=559292 GN=RPG1 PE=1 SV=1	181121_602_AT_set1_8Plex.raw	2.75223e+06	2.65203e+06	2.55942e+06	2.57284e+06	2.59209e+06	6	6
A6ZPJ1; P06103	Eukaryotic translation initiation factor 3 subunit B OS=Saccharomyces cerevisiae (strain YJM789) OX=307796 GN=PRT1 PE=3 SV=1; Eukaryotic translation initiation factor 3 subunit B OS=Saccharomyces cerevisiae (strain ATCC 204508 / S288c) OX=559292 GN=PRT1 PE=1 SV=1	181121_602_AT_set1_8Plex.raw	2.53598e+06	2.46164e+06	2.55782e+06	2.44286e+06	2.30326e+06	4	4
A6ZN26; P32497	Eukaryotic translation initiation factor 3 subunit C OS=Saccharomyces cerevisiae (strain YJM789) OX=307796 GN=NIP1 PE=3 SV=1; Eukaryotic translation initiation factor 3 subunit C OS=Saccharomyces cerevisiae (strain ATCC 204508 / S288c) OX=559292 GN=NIP1 PE=1 SV=2	181121_602_AT_set1_8Plex.raw	1.32025e+06	1.36695e+06	1.27397e+06	1.19918e+06	1.23136e+06	3	3
A6ZMK5;P40217	Eukaryotic translation initiation factor 3 subunit I OS=Saccharomyces cerevisiae (strain YJM789) OX=307796 GN=TIF34 PE=3 SV=1;Eukaryotic translation initiation factor 3 subunit I OS=Saccharomyces cerevisiae (strain ATCC 204508 / S288c) OX=559292 GN=TIF34 PE=1 SV=1	181121_602_AT_set1_8Plex.raw	1.90368e+06	1.6308e+06	1.51287e+06	1.60714e+06	1.71658e+06	4	4
Q05775	Eukaryotic translation initiation factor 3 subunit J OS=Saccharomyces cerevisiae (strain ATCC 204508 / S288c) OX=559292 GN=HCR1 PE=1 SV=1	181121_602_AT_set1_8Plex.raw	1.08735e+06	1.12565e+06	1.09763e+06	1.08667e+06	1.06363e+06	4	2
P34167	Eukaryotic translation initiation factor 4B OS=Saccharomyces cerevisiae (strain ATCC 204508 / S288c) OX=559292 GN=TIF3 PE=1 SV=1	181121_602_AT_set1_8Plex.raw	1.03838e+06	1.01921e+06	931963	951280	1.06435e+06	2	2
P38431	Eukaryotic translation initiation factor 5 OS=Saccharomyces cerevisiae (strain ATCC 204508 / S288c) OX=559292 GN=TIF5 PE=1 SV=1	181121_602_AT_set1_8Plex.raw	653444	619922	643588	688995	748098	2	2
P19211; P23301	Eukaryotic translation initiation factor 5A-2 OS=Saccharomyces cerevisiae (strain ATCC 204508 / S288c) OX=559292 GN=ANB1 PE=1 SV=3; Eukaryotic translation initiation factor 5A-1 OS=Saccharomyces cerevisiae (strain ATCC 204508 / S288c) OX=559292 GN=HYP2 PE=1 SV=3	181121_602_AT_set1_8Plex.raw	3.35283e+07	2.94714e+07	2.74529e+07	2.43449e+07	2.767e+07	4	2
P39730	Eukaryotic translation initiation factor 5B OS=Saccharomyces cerevisiae (strain ATCC 204508 / S288c) OX=559292 GN=FUN12 PE=1 SV=2	181121_602_AT_set1_8Plex.raw	1.16025e+06	1.21821e+06	1.20962e+06	1.11253e+06	1.03166e+06	2	2
P32911	Eukaryotic translation initiation factor eIF-1 OS=Saccharomyces cerevisiae (strain ATCC 204508 / S288c) OX=559292 GN=SUI1 PE=1 SV=1	181121_602_AT_set1_8Plex.raw	2.36587e+06	2.48465e+06	2.43405e+06	2.34135e+06	2.3718e+06	7	4
P40215	External NADH-ubiquinone oxidoreductase 1, mitochondrial OS=Saccharomyces cerevisiae (strain ATCC 204508 / S288c) OX=559292 GN=NDE1 PE=1 SV=1	181121_602_AT_set1_8Plex.raw	2.00005e+06	1.88619e+06	2.30327e+06	1.92461e+06	1.7603e+06	2	2
P08524	Farnesyl pyrophosphate synthase OS=Saccharomyces cerevisiae (strain ATCC 204508 / S288c) OX=559292 GN=ERG20 PE=1 SV=2	181121_602_AT_set1_8Plex.raw	5.75873e+06	6.96734e+06	8.12629e+06	5.86856e+06	4.51802e+06	11	8
P19097	Fatty acid synthase subunit alpha OS=Saccharomyces cerevisiae (strain ATCC 204508 / S288c) OX=559292 GN=FAS2 PE=1 SV=2	181121_602_AT_set1_8Plex.raw	1.53756e+07	1.71418e+07	1.70432e+07	1.56595e+07	1.38061e+07	33	29
P07149	Fatty acid synthase subunit beta OS=Saccharomyces cerevisiae (strain ATCC 204508 / S288c) OX=559292 GN=FAS1 PE=1 SV=2	181121_602_AT_set1_8Plex.raw	1.54448e+07	1.84101e+07	1.81086e+07	1.55598e+07	1.33607e+07	30	23
P32599	Fimbrin OS=Saccharomyces cerevisiae (strain ATCC 204508 / S288c) OX=559292 GN=SAC6 PE=1 SV=1	181121_602_AT_set1_8Plex.raw	1.61338e+06	1.49178e+06	1.52992e+06	1.34004e+06	1.30504e+06	3	3
P38911	FK506-binding nuclear protein OS=Saccharomyces cerevisiae (strain ATCC 204508 / S288c) OX=559292 GN=FPR3 PE=1 SV=2	181121_602_AT_set1_8Plex.raw	830778	832491	856322	749155	778856	2	2
P20081	FK506-binding protein 1 OS=Saccharomyces cerevisiae (strain ATCC 204508 / S288c) OX=559292 GN=FPR1 PE=1 SV=2	181121_602_AT_set1_8Plex.raw	9.91112e+06	1.04808e+07	1.15406e+07	8.84054e+06	7.59392e+06	9	5
Q06205	FK506-binding protein 4 OS=Saccharomyces cerevisiae (strain ATCC 204508 / S288c) OX=559292 GN=FPR4 PE=1 SV=1	181121_602_AT_set1_8Plex.raw	819399	898175	880682	769904	821178	2	2
P39676	Flavohemoprotein OS=Saccharomyces cerevisiae (strain ATCC 204508 / S288c) OX=559292 GN=YHB1 PE=1 SV=2	181121_602_AT_set1_8Plex.raw	1.54087e+07	1.20025e+07	1.2592e+07	1.29023e+07	1.33135e+07	30	13
P14540	Fructose-bisphosphate aldolase OS=Saccharomyces cerevisiae (strain ATCC 204508 / S288c) OX=559292 GN=FBA1 PE=1 SV=3	181121_602_AT_set1_8Plex.raw	4.06032e+07	3.67016e+07	3.40518e+07	3.76153e+07	4.20291e+07	35	12
P08417	Fumarate hydratase, mitochondrial OS=Saccharomyces cerevisiae (strain ATCC 204508 / S288c) OX=559292 GN=FUM1 PE=1 SV=2	181121_602_AT_set1_8Plex.raw	1.00783e+06	969126	988630	1.24058e+06	1.26917e+06	2	2
P32614	Fumarate reductase 1 OS=Saccharomyces cerevisiae (strain ATCC 204508 / S288c) OX=559292 GN=FRD1 PE=1 SV=1	181121_602_AT_set1_8Plex.raw	1.78004e+06	1.94359e+06	2.07541e+06	1.97149e+06	1.84847e+06	4	4
P54885	Gamma-glutamyl phosphate reductase OS=Saccharomyces cerevisiae (strain ATCC 204508 / S288c) OX=559292 GN=PRO2 PE=1 SV=1	181121_602_AT_set1_8Plex.raw	1.92865e+06	1.86385e+06	1.82085e+06	1.92352e+06	2.01897e+06	4	4
P15703	Glucan 1,3-beta-glucosidase OS=Saccharomyces cerevisiae (strain ATCC 204508 / S288c) OX=559292 GN=BGL2 PE=1 SV=1	181121_602_AT_set1_8Plex.raw	1.01801e+07	1.00263e+07	1.07324e+07	1.46733e+07	1.5227e+07	9	6
P17709	Glucokinase-1 OS=Saccharomyces cerevisiae (strain ATCC 204508 / S288c) OX=559292 GN=GLK1 PE=1 SV=1	181121_602_AT_set1_8Plex.raw	1.56462e+06	1.51412e+06	1.64059e+06	1.62632e+06	1.58532e+06	4	4
P11412	Glucose-6-phosphate 1-dehydrogenase OS=Saccharomyces cerevisiae (strain ATCC 204508 / S288c) OX=559292 GN=ZWF1 PE=1 SV=4	181121_602_AT_set1_8Plex.raw	1.48038e+06	1.60784e+06	1.72253e+06	1.49308e+06	1.40121e+06	2	2
Q03161	Glucose-6-phosphate 1-epimerase OS=Saccharomyces cerevisiae (strain ATCC 204508 / S288c) OX=559292 GN=YMR099C PE=1 SV=1	181121_602_AT_set1_8Plex.raw	1.69054e+06	2.09954e+06	2.36825e+06	1.95865e+06	1.60527e+06	4	4
P12709	Glucose-6-phosphate isomerase OS=Saccharomyces cerevisiae (strain ATCC 204508 / S288c) OX=559292 GN=PGI1 PE=1 SV=3	181121_602_AT_set1_8Plex.raw	2.51731e+07	2.83794e+07	2.94246e+07	2.26409e+07	1.76428e+07	20	11
Q12680	Glutamate synthase [NADH] OS=Saccharomyces cerevisiae (strain ATCC 204508 / S288c) OX=559292 GN=GLT1 PE=1 SV=2	181121_602_AT_set1_8Plex.raw	389852	414579	441895	383449	378629	2	2
P46655	Glutamate--tRNA ligase, cytoplasmic OS=Saccharomyces cerevisiae (strain ATCC 204508 / S288c) OX=559292 GN=GUS1 PE=1 SV=3	181121_602_AT_set1_8Plex.raw	1.07982e+07	1.21326e+07	1.26558e+07	1.13832e+07	1.09125e+07	20	14
P32288	Glutamine synthetase OS=Saccharomyces cerevisiae (strain ATCC 204508 / S288c) OX=559292 GN=GLN1 PE=1 SV=4	181121_602_AT_set1_8Plex.raw	4.96293e+06	5.03391e+06	4550712	4.01406e+06	3.72275e+06	5	3
P14742	Glutamine--fructose-6-phosphate aminotransferase [isomerizing] OS=Saccharomyces cerevisiae (strain ATCC 204508 / S288c) OX=559292 GN=GFA1 PE=1 SV=4	181121_602_AT_set1_8Plex.raw	1.79859e+06	2.19229e+06	2.48734e+06	2.1254e+06	1.93213e+06	6	5
P13188	Glutamine--tRNA ligase OS=Saccharomyces cerevisiae (strain ATCC 204508 / S288c) OX=559292 GN=GLN4 PE=1 SV=2	181121_602_AT_set1_8Plex.raw	2.09762e+06	1.89606e+06	1.70759e+06	2.01841e+06	2.19554e+06	4	4
P25373	Glutaredoxin-1 OS=Saccharomyces cerevisiae (strain ATCC 204508 / S288c) OX=559292 GN=GRX1 PE=1 SV=1	181121_602_AT_set1_8Plex.raw	1.31365e+06	1.55294e+06	1.73959e+06	1.64479e+06	1.54654e+06	6	5
P40581	Glutathione peroxidase-like peroxiredoxin HYR1 OS=Saccharomyces cerevisiae (strain ATCC 204508 / S288c) OX=559292 GN=HYR1 PE=1 SV=1	181121_602_AT_set1_8Plex.raw	1.72135e+06	2.13563e+06	2.5007e+06	2.31483e+06	2.29411e+06	4	2
P41921	Glutathione reductase OS=Saccharomyces cerevisiae (strain ATCC 204508 / S288c) OX=559292 GN=GLR1 PE=1 SV=2	181121_602_AT_set1_8Plex.raw	883783	883163	952146	882672	922966	3	3
P00360	Glyceraldehyde-3-phosphate dehydrogenase 1 OS=Saccharomyces cerevisiae (strain ATCC 204508 / S288c) OX=559292 GN=TDH1 PE=1 SV=3	181121_602_AT_set1_8Plex.raw	1.46343e+06	1.69203e+06	3.96652e+06	5.71011e+06	5.25039e+06	7	5
P00360; P00358	Glyceraldehyde-3-phosphate dehydrogenase 1 OS=Saccharomyces cerevisiae (strain ATCC 204508 / S288c) OX=559292 GN=TDH1 PE=1 SV=3; Glyceraldehyde-3-phosphate dehydrogenase 2 OS=Saccharomyces cerevisiae (strain ATCC 204508 / S288c) OX=559292 GN=TDH2 PE=1 SV=3	181121_602_AT_set1_8Plex.raw	437996	501098	637796	707063	642500	3	1
P00360; P00359; P00358	Glyceraldehyde-3-phosphate dehydrogenase 1 OS=Saccharomyces cerevisiae (strain ATCC 204508 / S288c) OX=559292 GN=TDH1 PE=1 SV=3; Glyceraldehyde-3-phosphate dehydrogenase 3 OS=Saccharomyces cerevisiae (strain ATCC 204508 / S288c) OX=559292 GN=TDH3 PE=1 SV=3; Glyceraldehyde-3-phosphate dehydrogenase 2 OS=Saccharomyces cerevisiae (strain ATCC 204508 / S288c) OX=559292 GN=TDH2 PE=1 SV=3	181121_602_AT_set1_8Plex.raw	1.0014e+08	1.03726e+08	1.90175e+08	1.50482e+08	1.36724e+08	18	5
P00358	Glyceraldehyde-3-phosphate dehydrogenase 2 OS=Saccharomyces cerevisiae (strain ATCC 204508 / S288c) OX=559292 GN=TDH2 PE=1 SV=3	181121_602_AT_set1_8Plex.raw	1.20102e+06	1.0904e+06	1.41397e+06	1.76019e+06	1.86615e+06	5	2
P00359	Glyceraldehyde-3-phosphate dehydrogenase 3 OS=Saccharomyces cerevisiae (strain ATCC 204508 / S288c) OX=559292 GN=TDH3 PE=1 SV=3	181121_602_AT_set1_8Plex.raw	7.43262e+06	7.15068e+06	1.22947e+07	1.16261e+07	9.80984e+06	11	3
P00359; P00358	Glyceraldehyde-3-phosphate dehydrogenase 3 OS=Saccharomyces cerevisiae (strain ATCC 204508 / S288c) OX=559292 GN=TDH3 PE=1 SV=3; Glyceraldehyde-3-phosphate dehydrogenase 2 OS=Saccharomyces cerevisiae (strain ATCC 204508 / S288c) OX=559292 GN=TDH2 PE=1 SV=3	181121_602_AT_set1_8Plex.raw	5.39536e+07	5.47223e+07	8.99146e+07	8.15539e+07	7.17993e+07	32	9
P14065	Glycerol 2-dehydrogenase (NADP(+)) OS=Saccharomyces cerevisiae (strain ATCC 204508 / S288c) OX=559292 GN=GCY1 PE=1 SV=1	181121_602_AT_set1_8Plex.raw	506834	576061	603297	717801	672384	2	2
P41277	Glycerol-1-phosphate phosphohydrolase 1 OS=Saccharomyces cerevisiae (strain ATCC 204508 / S288c) OX=559292 GN=GPP1 PE=1 SV=3	181121_602_AT_set1_8Plex.raw	7.67688e+06	7.54188e+06	7.92485e+06	7.6302e+06	8.26998e+06	8	6
P40106	Glycerol-1-phosphate phosphohydrolase 2 OS=Saccharomyces cerevisiae (strain ATCC 204508 / S288c) OX=559292 GN=GPP2 PE=1 SV=1	181121_602_AT_set1_8Plex.raw	1.61264e+06	1.99011e+06	2.40702e+06	2.12381e+06	2.10833e+06	3	3
P40106; P41277	Glycerol-1-phosphate phosphohydrolase 2 OS=Saccharomyces cerevisiae (strain ATCC 204508 / S288c) OX=559292 GN=GPP2 PE=1 SV=1; Glycerol-1-phosphate phosphohydrolase 1 OS=Saccharomyces cerevisiae (strain ATCC 204508 / S288c) OX=559292 GN=GPP1 PE=1 SV=3	181121_602_AT_set1_8Plex.raw	1.44178e+07	1.46858e+07	1.57291e+07	1.473e+07	1.63482e+07	6	3
Q00055	Glycerol-3-phosphate dehydrogenase [NAD(+)] 1 OS=Saccharomyces cerevisiae (strain ATCC 204508 / S288c) OX=559292 GN=GPD1 PE=1 SV=4	181121_602_AT_set1_8Plex.raw	3.31046e+06	4.15667e+06	5.01727e+06	5.06955e+06	4.48553e+06	10	7
P41911	Glycerol-3-phosphate dehydrogenase [NAD(+)] 2, mitochondrial OS=Saccharomyces cerevisiae (strain ATCC 204508 / S288c) OX=559292 GN=GPD2 PE=1 SV=2	181121_602_AT_set1_8Plex.raw	770144	684862	597877	696751	713943	3	2
P39726	Glycine cleavage system H protein, mitochondrial OS=Saccharomyces cerevisiae (strain ATCC 204508 / S288c) OX=559292 GN=GCV3 PE=1 SV=3	181121_602_AT_set1_8Plex.raw	845285	780237	843092	1.07573e+06	1.16236e+06	2	2
P38088	Glycine--tRNA ligase 1, mitochondrial OS=Saccharomyces cerevisiae (strain ATCC 204508 / S288c) OX=559292 GN=GRS1 PE=1 SV=3	181121_602_AT_set1_8Plex.raw	2.64479e+06	2.66682e+06	2.72837e+06	2.33534e+06	2.19881e+06	8	6
P06738	Glycogen phosphorylase OS=Saccharomyces cerevisiae (strain ATCC 204508 / S288c) OX=559292 GN=GPH1 PE=1 SV=4	181121_602_AT_set1_8Plex.raw	653678	719634	818326	740635	611819	2	2
P38625	GMP synthase [glutamine-hydrolyzing] OS=Saccharomyces cerevisiae (strain ATCC 204508 / S288c) OX=559292 GN=GUA1 PE=1 SV=4	181121_602_AT_set1_8Plex.raw	5.92506e+06	5.70281e+06	5.93273e+06	6.13258e+06	6.06082e+06	10	9
P32836; P32835	GTP-binding nuclear protein GSP2/CNR2 OS=Saccharomyces cerevisiae (strain ATCC 204508 / S288c) OX=559292 GN=GSP2 PE=1 SV=1; GTP-binding nuclear protein GSP1/CNR1 OS=Saccharomyces cerevisiae (strain ATCC 204508 / S288c) OX=559292 GN=GSP1 PE=1 SV=1	181121_602_AT_set1_8Plex.raw	7.63644e+06	7.63333e+06	7.13992e+06	6.97531e+06	7.404e+06	7	4
P06780	GTP-binding protein RHO1 OS=Saccharomyces cerevisiae (strain ATCC 204508 / S288c) OX=559292 GN=RHO1 PE=1 SV=3	181121_602_AT_set1_8Plex.raw	820414	882903	978812	862882	783576	2	2
P01123	GTP-binding protein YPT1 OS=Saccharomyces cerevisiae (strain ATCC 204508 / S288c) OX=559292 GN=YPT1 PE=1 SV=2	181121_602_AT_set1_8Plex.raw	859307	977198	1.00116e+06	909254	820840	2	2
P38011	Guanine nucleotide-binding protein subunit beta-like protein OS=Saccharomyces cerevisiae (strain ATCC 204508 / S288c) OX=559292 GN=ASC1 PE=1 SV=4	181121_602_AT_set1_8Plex.raw	1.45582e+07	1.32028e+07	1.2314e+07	1.302e+07	1.42993e+07	26	12
P28007	H/ACA ribonucleoprotein complex subunit GAR1 OS=Saccharomyces cerevisiae (strain ATCC 204508 / S288c) OX=559292 GN=GAR1 PE=1 SV=1	181121_602_AT_set1_8Plex.raw	518280	448088	378606	352170	438305	2	2
P31539	Heat shock protein 104 OS=Saccharomyces cerevisiae (strain ATCC 204508 / S288c) OX=559292 GN=HSP104 PE=1 SV=2	181121_602_AT_set1_8Plex.raw	3.20157e+07	3.0052e+07	2.97138e+07	3.01461e+07	2.96053e+07	41	23
P15992	Heat shock protein 26 OS=Saccharomyces cerevisiae (strain ATCC 204508 / S288c) OX=559292 GN=HSP26 PE=1 SV=3	181121_602_AT_set1_8Plex.raw	1.71681e+07	1.21941e+07	1.26751e+07	1.95895e+07	2.80555e+07	15	6
P19882	Heat shock protein 60, mitochondrial OS=Saccharomyces cerevisiae (strain ATCC 204508 / S288c) OX=559292 GN=HSP60 PE=1 SV=1	181121_602_AT_set1_8Plex.raw	4.39753e+07	4.87015e+07	5.46928e+07	5.35012e+07	5.80268e+07	48	23
P33416	Heat shock protein 78, mitochondrial OS=Saccharomyces cerevisiae (strain ATCC 204508 / S288c) OX=559292 GN=HSP78 PE=1 SV=2	181121_602_AT_set1_8Plex.raw	3.88113e+06	3.80591e+06	3.76857e+06	4.12684e+06	4.65903e+06	12	10
P32589	Heat shock protein homolog SSE1 OS=Saccharomyces cerevisiae (strain ATCC 204508 / S288c) OX=559292 GN=SSE1 PE=1 SV=4	181121_602_AT_set1_8Plex.raw	1.64605e+07	1.59386e+07	1.51934e+07	1.66564e+07	1.73038e+07	26	13
P32590	Heat shock protein homolog SSE2 OS=Saccharomyces cerevisiae (strain ATCC 204508 / S288c) OX=559292 GN=SSE2 PE=1 SV=3	181121_602_AT_set1_8Plex.raw	823990	951401	1.03491e+06	1.16655e+06	1.22435e+06	2	2
P32590; P32589	Heat shock protein homolog SSE2 OS=Saccharomyces cerevisiae (strain ATCC 204508 / S288c) OX=559292 GN=SSE2 PE=1 SV=3; Heat shock protein homolog SSE1 OS=Saccharomyces cerevisiae (strain ATCC 204508 / S288c) OX=559292 GN=SSE1 PE=1 SV=4	181121_602_AT_set1_8Plex.raw	1.26365e+07	1.3402e+07	1.33073e+07	1.45722e+07	1.41624e+07	6	5
P10591	Heat shock protein SSA1 OS=Saccharomyces cerevisiae (strain ATCC 204508 / S288c) OX=559292 GN=SSA1 PE=1 SV=4	181121_602_AT_set1_8Plex.raw	1.05638e+07	1.17452e+07	1.0925e+07	9.48263e+06	1.0277e+07	21	6
P10591; P16474; P22202; P10592	Heat shock protein SSA1 OS=Saccharomyces cerevisiae (strain ATCC 204508 / S288c) OX=559292 GN=SSA1 PE=1 SV=4; Endoplasmic reticulum chaperone BiP OS=Saccharomyces cerevisiae (strain ATCC 204508 / S288c) OX=559292 GN=KAR2 PE=1 SV=1; Heat shock protein SSA4 OS=Saccharomyces cerevisiae (strain ATCC 204508 / S288c) OX=559292 GN=SSA4 PE=1 SV=3; Heat shock protein SSA2 OS=Saccharomyces cerevisiae (stra…	181121_602_AT_set1_8Plex.raw	3.00987e+07	3.23439e+07	2.80782e+07	2.35434e+07	2.54626e+07	8	1
P10591; P10592	Heat shock protein SSA1 OS=Saccharomyces cerevisiae (strain ATCC 204508 / S288c) OX=559292 GN=SSA1 PE=1 SV=4; Heat shock protein SSA2 OS=Saccharomyces cerevisiae (strain ATCC 204508 / S288c) OX=559292 GN=SSA2 PE=1 SV=3	181121_602_AT_set1_8Plex.raw	8.96889e+07	8.61426e+07	7.356e+07	6.97577e+07	7.86283e+07	38	16
P10591; P22202; P09435; P10592	Heat shock protein SSA1 OS=Saccharomyces cerevisiae (strain ATCC 204508 / S288c) OX=559292 GN=SSA1 PE=1 SV=4; Heat shock protein SSA4 OS=Saccharomyces cerevisiae (strain ATCC 204508 / S288c) OX=559292 GN=SSA4 PE=1 SV=3; Heat shock protein SSA3 OS=Saccharomyces cerevisiae (strain ATCC 204508 / S288c) OX=559292 GN=SSA3 PE=1 SV=3; Heat shock protein SSA2 OS=Saccharomyces cerevisiae (strain ATCC 2045…	181121_602_AT_set1_8Plex.raw	6.51042e+07	6.35336e+07	5.3332e+07	4.64979e+07	5.02852e+07	25	6
P10592	Heat shock protein SSA2 OS=Saccharomyces cerevisiae (strain ATCC 204508 / S288c) OX=559292 GN=SSA2 PE=1 SV=3	181121_602_AT_set1_8Plex.raw	1.03189e+07	9.56917e+06	8.39913e+06	8.13863e+06	8.49909e+06	18	5
P22202	Heat shock protein SSA4 OS=Saccharomyces cerevisiae (strain ATCC 204508 / S288c) OX=559292 GN=SSA4 PE=1 SV=3	181121_602_AT_set1_8Plex.raw	5.43419e+06	3.31745e+06	2.77312e+06	2.96101e+06	3.03171e+06	8	7
P22202; P09435	Heat shock protein SSA4 OS=Saccharomyces cerevisiae (strain ATCC 204508 / S288c) OX=559292 GN=SSA4 PE=1 SV=3; Heat shock protein SSA3 OS=Saccharomyces cerevisiae (strain ATCC 204508 / S288c) OX=559292 GN=SSA3 PE=1 SV=3	181121_602_AT_set1_8Plex.raw	3.38584e+06	2.17392e+06	1.83257e+06	1.74203e+06	1.72171e+06	4	3
P0CS90; P0CS91	Heat shock protein SSC1, mitochondrial OS=Saccharomyces cerevisiae (strain ATCC 204508 / S288c) OX=559292 GN=SSC1 PE=1 SV=1; Heat shock protein SSC1, mitochondrial OS=Saccharomyces cerevisiae OX=4932 GN=SSC1 PE=1 SV=1	181121_602_AT_set1_8Plex.raw	2.00642e+07	2.01945e+07	2.11807e+07	2.1523e+07	2.48936e+07	27	10
P39987; P0CS90; P0CS91	Heat shock protein SSC3, mitochondrial OS=Saccharomyces cerevisiae (strain ATCC 204508 / S288c) OX=559292 GN=ECM10 PE=3 SV=1; Heat shock protein SSC1, mitochondrial OS=Saccharomyces cerevisiae (strain ATCC 204508 / S288c) OX=559292 GN=SSC1 PE=1 SV=1; Heat shock protein SSC1, mitochondrial OS=Saccharomyces cerevisiae OX=4932 GN=SSC1 PE=1 SV=1	181121_602_AT_set1_8Plex.raw	3.80667e+06	3.65248e+06	3.84062e+06	4.22922e+06	4.6623e+06	13	3
P15705	Heat shock protein STI1 OS=Saccharomyces cerevisiae (strain ATCC 204508 / S288c) OX=559292 GN=STI1 PE=1 SV=1	181121_602_AT_set1_8Plex.raw	3.29815e+07	3.27305e+07	2.99422e+07	2.79652e+07	2.67972e+07	29	18
P04806	Hexokinase-1 OS=Saccharomyces cerevisiae (strain ATCC 204508 / S288c) OX=559292 GN=HXK1 PE=1 SV=2	181121_602_AT_set1_8Plex.raw	2.70941e+06	2.87539e+06	2.54758e+06	2.50638e+06	2.14045e+06	7	6
P04807	Hexokinase-2 OS=Saccharomyces cerevisiae (strain ATCC 204508 / S288c) OX=559292 GN=HXK2 PE=1 SV=4	181121_602_AT_set1_8Plex.raw	1.42716e+07	1.54933e+07	1.54564e+07	1.24671e+07	9.31702e+06	23	13
P07263	Histidine--tRNA ligase, mitochondrial OS=Saccharomyces cerevisiae (strain ATCC 204508 / S288c) OX=559292 GN=HTS1 PE=1 SV=2	181121_602_AT_set1_8Plex.raw	2.22411e+06	2.39713e+06	2.47363e+06	2.36155e+06	2.32107e+06	8	5
P04912; P04911	Histone H2A.2 OS=Saccharomyces cerevisiae (strain ATCC 204508 / S288c) OX=559292 GN=HTA2 PE=1 SV=2; Histone H2A.1 OS=Saccharomyces cerevisiae (strain ATCC 204508 / S288c) OX=559292 GN=HTA1 PE=1 SV=2	181121_602_AT_set1_8Plex.raw	713860	416849	400283	567639	624144	2	2
P02293; P02294	Histone H2B.1 OS=Saccharomyces cerevisiae (strain ATCC 204508 / S288c) OX=559292 GN=HTB1 PE=1 SV=2; Histone H2B.2 OS=Saccharomyces cerevisiae (strain ATCC 204508 / S288c) OX=559292 GN=HTB2 PE=1 SV=2	181121_602_AT_set1_8Plex.raw	9.42738e+06	5.50868e+06	6.11158e+06	5.19319e+06	5.76095e+06	5	4
P39533	Homocitrate dehydratase, mitochondrial OS=Saccharomyces cerevisiae (strain ATCC 204508 / S288c) OX=559292 GN=ACO2 PE=1 SV=1	181121_602_AT_set1_8Plex.raw	934283	954342	956325	1.0375e+06	1.04946e+06	2	2
Q12122; P48570	Homocitrate synthase, mitochondrial OS=Saccharomyces cerevisiae (strain ATCC 204508 / S288c) OX=559292 GN=LYS21 PE=1 SV=1; Homocitrate synthase, cytosolic isozyme OS=Saccharomyces cerevisiae (strain ATCC 204508 / S288c) OX=559292 GN=LYS20 PE=1 SV=1	181121_602_AT_set1_8Plex.raw	3.27479e+06	3.21904e+06	3.1871e+06	3.27087e+06	3.20081e+06	8	7
P06106	Homocysteine/cysteine synthase OS=Saccharomyces cerevisiae (strain ATCC 204508 / S288c) OX=559292 GN=MET17 PE=1 SV=3	181121_602_AT_set1_8Plex.raw	7.65398e+06	8.28667e+06	9.1897e+06	7.44698e+06	6.07983e+06	11	8
P40495	Homoisocitrate dehydrogenase, mitochondrial OS=Saccharomyces cerevisiae (strain ATCC 204508 / S288c) OX=559292 GN=LYS12 PE=1 SV=1	181121_602_AT_set1_8Plex.raw	1.9015e+06	2.123e+06	2.39627e+06	2.34661e+06	2.46683e+06	4	4
P31116	Homoserine dehydrogenase OS=Saccharomyces cerevisiae (strain ATCC 204508 / S288c) OX=559292 GN=HOM6 PE=1 SV=1	181121_602_AT_set1_8Plex.raw	3.31249e+06	3.66842e+06	4.04697e+06	3.40997e+06	3.02831e+06	5	4
P17423	Homoserine kinase OS=Saccharomyces cerevisiae (strain ATCC 204508 / S288c) OX=559292 GN=THR1 PE=1 SV=4	181121_602_AT_set1_8Plex.raw	781782	857169	866109	689827	570355	2	2
Q12449	Hsp90 co-chaperone AHA1 OS=Saccharomyces cerevisiae (strain ATCC 204508 / S288c) OX=559292 GN=AHA1 PE=1 SV=1	181121_602_AT_set1_8Plex.raw	2.20907e+06	2.66949e+06	2.39933e+06	2.21283e+06	1.97883e+06	3	2
P06101	Hsp90 co-chaperone Cdc37 OS=Saccharomyces cerevisiae (strain ATCC 204508 / S288c) OX=559292 GN=CDC37 PE=1 SV=2	181121_602_AT_set1_8Plex.raw	814845	851217	884593	820650	887380	2	2
P53834	Hsp90 co-chaperone HCH1 OS=Saccharomyces cerevisiae (strain ATCC 204508 / S288c) OX=559292 GN=HCH1 PE=1 SV=1	181121_602_AT_set1_8Plex.raw	2.57731e+06	3.11798e+06	2.97737e+06	2.40639e+06	2.63204e+06	2	2
P54839	Hydroxymethylglutaryl-CoA synthase OS=Saccharomyces cerevisiae (strain ATCC 204508 / S288c) OX=559292 GN=ERG13 PE=1 SV=1	181121_602_AT_set1_8Plex.raw	1.27989e+07	1.34529e+07	1.53945e+07	1.35287e+07	1.08965e+07	16	10
Q06142	Importin subunit beta-1 OS=Saccharomyces cerevisiae (strain ATCC 204508 / S288c) OX=559292 GN=KAP95 PE=1 SV=1	181121_602_AT_set1_8Plex.raw	347576	400266	371245	268240	219597	2	2
P40069	Importin subunit beta-4 OS=Saccharomyces cerevisiae (strain ATCC 204508 / S288c) OX=559292 GN=KAP123 PE=1 SV=1	181121_602_AT_set1_8Plex.raw	3.46874e+06	3.73101e+06	3.38287e+06	2.71625e+06	2.49109e+06	13	10
P00817	Inorganic pyrophosphatase OS=Saccharomyces cerevisiae (strain ATCC 204508 / S288c) OX=559292 GN=IPP1 PE=1 SV=4	181121_602_AT_set1_8Plex.raw	1.84781e+07	2.35801e+07	2.58902e+07	2.22106e+07	1.95306e+07	22	11
P50095	Inosine-5'-monophosphate dehydrogenase 3 OS=Saccharomyces cerevisiae (strain ATCC 204508 / S288c) OX=559292 GN=IMD3 PE=1 SV=1	181121_602_AT_set1_8Plex.raw	2.26293e+06	2.09233e+06	1.86898e+06	1.88266e+06	1.75203e+06	4	3
P50095; P50094	Inosine-5'-monophosphate dehydrogenase 3 OS=Saccharomyces cerevisiae (strain ATCC 204508 / S288c) OX=559292 GN=IMD3 PE=1 SV=1; Inosine-5'-monophosphate dehydrogenase 4 OS=Saccharomyces cerevisiae (strain ATCC 204508 / S288c) OX=559292 GN=IMD4 PE=1 SV=1	181121_602_AT_set1_8Plex.raw	1.14867e+06	1.14696e+06	1.03803e+06	1.1302e+06	1.07228e+06	4	3
P50095; P39567; P38697	Inosine-5'-monophosphate dehydrogenase 3 OS=Saccharomyces cerevisiae (strain ATCC 204508 / S288c) OX=559292 GN=IMD3 PE=1 SV=1; Putative inosine-5'-monophosphate dehydrogenase 1 OS=Saccharomyces cerevisiae (strain ATCC 204508 / S288c) OX=559292 GN=IMD1 PE=5 SV=1; Inosine-5'-monophosphate dehydrogenase 2 OS=Saccharomyces cerevisiae (strain ATCC 204508 / S288c) OX=559292 GN=IMD2 PE=1 SV=1	181121_602_AT_set1_8Plex.raw	297325	268445	255979	252260	231583	2	2
P28834	Isocitrate dehydrogenase [NAD] subunit 1, mitochondrial OS=Saccharomyces cerevisiae (strain ATCC 204508 / S288c) OX=559292 GN=IDH1 PE=1 SV=2	181121_602_AT_set1_8Plex.raw	5.76761e+06	5.36006e+06	6.48674e+06	7.04976e+06	7.84738e+06	9	6
P28241	Isocitrate dehydrogenase [NAD] subunit 2, mitochondrial OS=Saccharomyces cerevisiae (strain ATCC 204508 / S288c) OX=559292 GN=IDH2 PE=1 SV=1	181121_602_AT_set1_8Plex.raw	784061	785771	938586	1.01587e+06	1.03657e+06	3	3
P21954	Isocitrate dehydrogenase [NADP], mitochondrial OS=Saccharomyces cerevisiae (strain ATCC 204508 / S288c) OX=559292 GN=IDP1 PE=1 SV=1	181121_602_AT_set1_8Plex.raw	2.25733e+06	2.43742e+06	2.75948e+06	2.94781e+06	3.06047e+06	6	5
P09436	Isoleucine--tRNA ligase, cytoplasmic OS=Saccharomyces cerevisiae (strain ATCC 204508 / S288c) OX=559292 GN=ILS1 PE=1 SV=1	181121_602_AT_set1_8Plex.raw	1.59619e+06	1.69435e+06	1.45029e+06	1.29265e+06	1.24001e+06	5	4
P15496	Isopentenyl-diphosphate Delta-isomerase OS=Saccharomyces cerevisiae (strain ATCC 204508 / S288c) OX=559292 GN=IDI1 PE=1 SV=2	181121_602_AT_set1_8Plex.raw	3.09282e+06	3.48721e+06	3.82101e+06	3.56582e+06	3.17158e+06	7	5
P06168	Ketol-acid reductoisomerase, mitochondrial OS=Saccharomyces cerevisiae (strain ATCC 204508 / S288c) OX=559292 GN=ILV5 PE=1 SV=1	181121_602_AT_set1_8Plex.raw	2.85696e+07	2.68272e+07	3.0841e+07	3.76296e+07	4.40247e+07	28	16
P26637	Leucine--tRNA ligase, cytoplasmic OS=Saccharomyces cerevisiae (strain ATCC 204508 / S288c) OX=559292 GN=CDC60 PE=1 SV=1	181121_602_AT_set1_8Plex.raw	4.39332e+06	4.53205e+06	4.35183e+06	3.76651e+06	3.50018e+06	17	13
P30624	Long-chain-fatty-acid--CoA ligase 1 OS=Saccharomyces cerevisiae (strain ATCC 204508 / S288c) OX=559292 GN=FAA1 PE=1 SV=1	181121_602_AT_set1_8Plex.raw	693508	790195	931383	725030	634127	2	2
P37303	Low specificity L-threonine aldolase OS=Saccharomyces cerevisiae (strain ATCC 204508 / S288c) OX=559292 GN=GLY1 PE=1 SV=2	181121_602_AT_set1_8Plex.raw	2.18545e+06	1.80561e+06	1.64638e+06	1.35553e+06	1.26942e+06	4	4
P32466	Low-affinity glucose transporter HXT3 OS=Saccharomyces cerevisiae (strain ATCC 204508 / S288c) OX=559292 GN=HXT3 PE=1 SV=1	181121_602_AT_set1_8Plex.raw	812175	929366	904902	858447	788581	4	3
P15180	Lysine--tRNA ligase, cytoplasmic OS=Saccharomyces cerevisiae (strain ATCC 204508 / S288c) OX=559292 GN=KRS1 PE=1 SV=2	181121_602_AT_set1_8Plex.raw	5.92007e+06	5.67165e+06	5.42516e+06	4.58425e+06	4.35459e+06	7	6
Q06151	m7GpppX diphosphatase OS=Saccharomyces cerevisiae (strain ATCC 204508 / S288c) OX=559292 GN=DCS1 PE=1 SV=1	181121_602_AT_set1_8Plex.raw	572876	644652	655772	691647	691164	2	2
P54115	Magnesium-activated aldehyde dehydrogenase, cytosolic OS=Saccharomyces cerevisiae (strain ATCC 204508 / S288c) OX=559292 GN=ALD6 PE=1 SV=4	181121_602_AT_set1_8Plex.raw	3.15718e+07	2.44205e+07	2.74648e+07	2.64114e+07	2.15866e+07	32	19
P47018	Maintenance of telomere capping protein 1 OS=Saccharomyces cerevisiae (strain ATCC 204508 / S288c) OX=559292 GN=MTC1 PE=1 SV=1	181121_602_AT_set1_8Plex.raw	786599	874568	910766	886920	905373	2	2
P17505	Malate dehydrogenase, mitochondrial OS=Saccharomyces cerevisiae (strain ATCC 204508 / S288c) OX=559292 GN=MDH1 PE=1 SV=2	181121_602_AT_set1_8Plex.raw	3.50599e+06	3.22694e+06	3.50301e+06	3.74239e+06	4.11894e+06	9	7
P32419	Malate dehydrogenase, peroxisomal OS=Saccharomyces cerevisiae (strain ATCC 204508 / S288c) OX=559292 GN=MDH3 PE=1 SV=3	181121_602_AT_set1_8Plex.raw	580925	613868	783476	877884	959372	2	2
P41940	Mannose-1-phosphate guanyltransferase OS=Saccharomyces cerevisiae (strain ATCC 204508 / S288c) OX=559292 GN=PSA1 PE=1 SV=2	181121_602_AT_set1_8Plex.raw	1.28619e+07	1.0789e+07	1.12459e+07	1.05014e+07	1.14521e+07	15	10
P29952	Mannose-6-phosphate isomerase OS=Saccharomyces cerevisiae (strain ATCC 204508 / S288c) OX=559292 GN=PMI40 PE=1 SV=4	181121_602_AT_set1_8Plex.raw	3.01859e+06	2.7557e+06	2.60752e+06	2.55893e+06	2.37224e+06	5	5
P00958	Methionine--tRNA ligase, cytoplasmic OS=Saccharomyces cerevisiae (strain ATCC 204508 / S288c) OX=559292 GN=MES1 PE=1 SV=4	181121_602_AT_set1_8Plex.raw	2.4155e+06	2.37921e+06	2.18399e+06	2.03951e+06	1.90354e+06	5	3
Q01852	Mitochondrial import inner membrane translocase subunit TIM44 OS=Saccharomyces cerevisiae (strain ATCC 204508 / S288c) OX=559292 GN=TIM44 PE=1 SV=1	181121_602_AT_set1_8Plex.raw	505510	549347	577492	565659	576401	2	2
O74700	Mitochondrial import inner membrane translocase subunit TIM9 OS=Saccharomyces cerevisiae (strain ATCC 204508 / S288c) OX=559292 GN=TIM9 PE=1 SV=1	181121_602_AT_set1_8Plex.raw	1.28197e+06	1.29668e+06	1.40502e+06	1.29837e+06	1.37249e+06	4	3
A6ZRW3;P07213	Mitochondrial import receptor subunit TOM70 OS=Saccharomyces cerevisiae (strain YJM789) OX=307796 GN=TOM70 PE=3 SV=1;Mitochondrial import receptor subunit TOM70 OS=Saccharomyces cerevisiae (strain ATCC 204508 / S288c) OX=559292 GN=TOM70 PE=1 SV=2	181121_602_AT_set1_8Plex.raw	1.10844e+06	1.18692e+06	1.22095e+06	1.28476e+06	1.29916e+06	4	3
Q03667	Mitochondrial intermembrane space cysteine motif-containing protein MIX17 OS=Saccharomyces cerevisiae (strain ATCC 204508 / S288c) OX=559292 GN=MIX17 PE=1 SV=1	181121_602_AT_set1_8Plex.raw	432777	400957	383467	342480	319570	2	2
P04840	Mitochondrial outer membrane protein porin 1 OS=Saccharomyces cerevisiae (strain ATCC 204508 / S288c) OX=559292 GN=POR1 PE=1 SV=4	181121_602_AT_set1_8Plex.raw	1.70894e+07	2.04961e+07	2.52875e+07	2.88555e+07	2.85383e+07	25	17
P23641	Mitochondrial phosphate carrier protein OS=Saccharomyces cerevisiae (strain ATCC 204508 / S288c) OX=559292 GN=MIR1 PE=1 SV=1	181121_602_AT_set1_8Plex.raw	1.0193e+06	943016	982570	958226	848786	3	3
P25491	Mitochondrial protein import protein MAS5 OS=Saccharomyces cerevisiae (strain ATCC 204508 / S288c) OX=559292 GN=YDJ1 PE=1 SV=1	181121_602_AT_set1_8Plex.raw	4.01339e+06	4.0277e+06	3.93018e+06	3.93607e+06	4.17035e+06	8	7
Q02784	Monothiol glutaredoxin-5, mitochondrial OS=Saccharomyces cerevisiae (strain ATCC 204508 / S288c) OX=559292 GN=GRX5 PE=1 SV=1	181121_602_AT_set1_8Plex.raw	459077	478604	496898	512093	506921	2	2
O14467	Multiprotein-bridging factor 1 OS=Saccharomyces cerevisiae (strain ATCC 204508 / S288c) OX=559292 GN=MBF1 PE=1 SV=2	181121_602_AT_set1_8Plex.raw	5.04947e+06	4.56075e+06	4.10893e+06	4.07771e+06	4.13128e+06	6	4
P53141	Myosin light chain 1 OS=Saccharomyces cerevisiae (strain ATCC 204508 / S288c) OX=559292 GN=MLC1 PE=1 SV=1	181121_602_AT_set1_8Plex.raw	332374	352977	341611	312675	321919	2	2
P36013	NAD-dependent malic enzyme, mitochondrial OS=Saccharomyces cerevisiae (strain ATCC 204508 / S288c) OX=559292 GN=MAE1 PE=1 SV=1	181121_602_AT_set1_8Plex.raw	201956	233040	236864	227455	214612	2	2
Q05016	NADP-dependent 3-hydroxy acid dehydrogenase OS=Saccharomyces cerevisiae (strain ATCC 204508 / S288c) OX=559292 GN=YMR226C PE=1 SV=1	181121_602_AT_set1_8Plex.raw	2.88145e+06	3.25871e+06	3.53901e+06	3.27612e+06	3.22957e+06	5	5
Q04894	NADP-dependent alcohol dehydrogenase 6 OS=Saccharomyces cerevisiae (strain ATCC 204508 / S288c) OX=559292 GN=ADH6 PE=1 SV=1	181121_602_AT_set1_8Plex.raw	813405	831274	871244	817947	820785	3	3
Q03558	NADPH dehydrogenase 2 OS=Saccharomyces cerevisiae (strain ATCC 204508 / S288c) OX=559292 GN=OYE2 PE=1 SV=3	181121_602_AT_set1_8Plex.raw	2.0325e+06	2.43135e+06	2.4193e+06	2.09806e+06	1.86174e+06	5	4
P38715	NADPH-dependent aldose reductase GRE3 OS=Saccharomyces cerevisiae (strain ATCC 204508 / S288c) OX=559292 GN=GRE3 PE=1 SV=1	181121_602_AT_set1_8Plex.raw	1.08367e+06	1.21704e+06	1.30785e+06	1.26905e+06	1.07997e+06	4	4
Q07551	NADPH-dependent alpha-keto amide reductase OS=Saccharomyces cerevisiae (strain ATCC 204508 / S288c) OX=559292 GN=YDL124W PE=1 SV=1	181121_602_AT_set1_8Plex.raw	6.59905e+06	7.35838e+06	8.11078e+06	7.12251e+06	6.96051e+06	11	8
Q12068	NADPH-dependent methylglyoxal reductase GRE2 OS=Saccharomyces cerevisiae (strain ATCC 204508 / S288c) OX=559292 GN=GRE2 PE=1 SV=1	181121_602_AT_set1_8Plex.raw	729265	780900	968243	975132	814194	2	2
P07262	NADP-specific glutamate dehydrogenase 1 OS=Saccharomyces cerevisiae (strain ATCC 204508 / S288c) OX=559292 GN=GDH1 PE=1 SV=2	181121_602_AT_set1_8Plex.raw	2.00189e+07	2.26337e+07	2.58151e+07	2.18528e+07	1.85001e+07	23	10
P07262; P39708	NADP-specific glutamate dehydrogenase 1 OS=Saccharomyces cerevisiae (strain ATCC 204508 / S288c) OX=559292 GN=GDH1 PE=1 SV=2; NADP-specific glutamate dehydrogenase 2 OS=Saccharomyces cerevisiae (strain ATCC 204508 / S288c) OX=559292 GN=GDH3 PE=3 SV=1	181121_602_AT_set1_8Plex.raw	1.01242e+07	1.12201e+07	1.22517e+07	1.08965e+07	9.55936e+06	7	4
A6ZT99;P38879	Nascent polypeptide-associated complex subunit alpha OS=Saccharomyces cerevisiae (strain YJM789) OX=307796 GN=EGD2 PE=3 SV=1;Nascent polypeptide-associated complex subunit alpha OS=Saccharomyces cerevisiae (strain ATCC 204508 / S288c) OX=559292 GN=EGD2 PE=1 SV=3	181121_602_AT_set1_8Plex.raw	8.89041e+06	8.94106e+06	8.66181e+06	7.19449e+06	6.84946e+06	4	3
P53184	Nicotinamidase OS=Saccharomyces cerevisiae (strain ATCC 204508 / S288c) OX=559292 GN=PNC1 PE=1 SV=1	181121_602_AT_set1_8Plex.raw	2.01338e+06	2.12335e+06	2.18251e+06	2.81755e+06	2.68413e+06	4	3
P32588	Nuclear and cytoplasmic polyadenylated RNA-binding protein PUB1 OS=Saccharomyces cerevisiae (strain ATCC 204508 / S288c) OX=559292 GN=PUB1 PE=1 SV=4	181121_602_AT_set1_8Plex.raw	3.59523e+06	3.55252e+06	3.62703e+06	3.26125e+06	3.14482e+06	7	4
P27476	Nuclear localization sequence-binding protein OS=Saccharomyces cerevisiae (strain ATCC 204508 / S288c) OX=559292 GN=NSR1 PE=1 SV=1	181121_602_AT_set1_8Plex.raw	6.01834e+06	4.82788e+06	4.3942e+06	3.84329e+06	3.8807e+06	7	6
P38934	Nuclear segregation protein BFR1 OS=Saccharomyces cerevisiae (strain ATCC 204508 / S288c) OX=559292 GN=BFR1 PE=1 SV=1	181121_602_AT_set1_8Plex.raw	8.80864e+06	9.35689e+06	1.01871e+07	9.5906e+06	1.05009e+07	12	10
P33331	Nuclear transport factor 2 OS=Saccharomyces cerevisiae (strain ATCC 204508 / S288c) OX=559292 GN=NTF2 PE=1 SV=2	181121_602_AT_set1_8Plex.raw	884230	900394	903048	913889	775406	3	2
Q01560	Nucleolar protein 3 OS=Saccharomyces cerevisiae (strain ATCC 204508 / S288c) OX=559292 GN=NPL3 PE=1 SV=1	181121_602_AT_set1_8Plex.raw	1.40202e+06	1.12971e+06	1.06657e+06	956554	896958	5	5
A6ZPE5; Q12499	Nucleolar protein 58 OS=Saccharomyces cerevisiae (strain YJM789) OX=307796 GN=NOP58 PE=3 SV=1; Nucleolar protein 58 OS=Saccharomyces cerevisiae (strain ATCC 204508 / S288c) OX=559292 GN=NOP58 PE=1 SV=1	181121_602_AT_set1_8Plex.raw	808801	732578	690637	672442	677807	2	2
P38219	Obg-like ATPase 1 OS=Saccharomyces cerevisiae (strain ATCC 204508 / S288c) OX=559292 GN=OLA1 PE=1 SV=1	181121_602_AT_set1_8Plex.raw	7.73935e+06	7.81637e+06	8.14152e+06	7.76707e+06	7.69451e+06	12	9
P07991	Ornithine aminotransferase OS=Saccharomyces cerevisiae (strain ATCC 204508 / S288c) OX=559292 GN=CAR2 PE=1 SV=2	181121_602_AT_set1_8Plex.raw	702108	702350	697933	720504	642221	2	2
P25719	Peptidyl-prolyl cis-trans isomerase C, mitochondrial OS=Saccharomyces cerevisiae (strain ATCC 204508 / S288c) OX=559292 GN=CPR3 PE=1 SV=1	181121_602_AT_set1_8Plex.raw	2.28858e+06	2.44408e+06	2.67753e+06	2.79085e+06	2.88335e+06	5	4
P53691	Peptidyl-prolyl cis-trans isomerase CPR6 OS=Saccharomyces cerevisiae (strain ATCC 204508 / S288c) OX=559292 GN=CPR6 PE=1 SV=1	181121_602_AT_set1_8Plex.raw	7.46454e+06	8.51508e+06	8.2332e+06	7.0897e+06	5.74994e+06	7	6
P14832	Peptidyl-prolyl cis-trans isomerase OS=Saccharomyces cerevisiae (strain ATCC 204508 / S288c) OX=559292 GN=CPR1 PE=1 SV=3	181121_602_AT_set1_8Plex.raw	2.27373e+07	2.62371e+07	2.81473e+07	2.23633e+07	1.84469e+07	13	4
P38013	Peroxiredoxin AHP1 OS=Saccharomyces cerevisiae (strain ATCC 204508 / S288c) OX=559292 GN=AHP1 PE=1 SV=4	181121_602_AT_set1_8Plex.raw	2.89927e+06	3.57222e+06	3.66195e+06	3.50044e+06	2.73046e+06	12	7
P34227	Peroxiredoxin PRX1, mitochondrial OS=Saccharomyces cerevisiae (strain ATCC 204508 / S288c) OX=559292 GN=PRX1 PE=1 SV=1	181121_602_AT_set1_8Plex.raw	1.21774e+06	1.23717e+06	1.5247e+06	1.70444e+06	2.01508e+06	2	2
P34760	Peroxiredoxin TSA1 OS=Saccharomyces cerevisiae (strain ATCC 204508 / S288c) OX=559292 GN=TSA1 PE=1 SV=3	181121_602_AT_set1_8Plex.raw	1.84912e+07	1.90369e+07	2.04762e+07	1.69877e+07	1.40716e+07	16	9
Q04120; P34760	Peroxiredoxin TSA2 OS=Saccharomyces cerevisiae (strain ATCC 204508 / S288c) OX=559292 GN=TSA2 PE=1 SV=3; Peroxiredoxin TSA1 OS=Saccharomyces cerevisiae (strain ATCC 204508 / S288c) OX=559292 GN=TSA1 PE=1 SV=3	181121_602_AT_set1_8Plex.raw	1.48066e+07	1.55335e+07	17455420	1.42184e+07	1.06686e+07	4	1
P15625	Phenylalanine--tRNA ligase alpha subunit OS=Saccharomyces cerevisiae (strain ATCC 204508 / S288c) OX=559292 GN=FRS2 PE=1 SV=3	181121_602_AT_set1_8Plex.raw	1.89245e+06	2.0387e+06	2009169	1.79974e+06	1.78277e+06	4	3
P15624	Phenylalanine--tRNA ligase beta subunit OS=Saccharomyces cerevisiae (strain ATCC 204508 / S288c) OX=559292 GN=FRS1 PE=1 SV=3	181121_602_AT_set1_8Plex.raw	1.65556e+06	1.74671e+06	1.77306e+06	1.48732e+06	1.3551e+06	3	3
P14843	Phospho-2-dehydro-3-deoxyheptonate aldolase, phenylalanine-inhibited OS=Saccharomyces cerevisiae (strain ATCC 204508 / S288c) OX=559292 GN=ARO3 PE=1 SV=1	181121_602_AT_set1_8Plex.raw	665363	617207	517544	581753	599053	2	2
P32449	Phospho-2-dehydro-3-deoxyheptonate aldolase, tyrosine-inhibited OS=Saccharomyces cerevisiae (strain ATCC 204508 / S288c) OX=559292 GN=ARO4 PE=1 SV=2	181121_602_AT_set1_8Plex.raw	6.1166e+06	5.07824e+06	4.84902e+06	5.39209e+06	4.91486e+06	10	7
P37012	Phosphoglucomutase 2 OS=Saccharomyces cerevisiae (strain ATCC 204508 / S288c) OX=559292 GN=PGM2 PE=1 SV=1	181121_602_AT_set1_8Plex.raw	945108	974236	865994	701110	581980	2	2
P00560	Phosphoglycerate kinase OS=Saccharomyces cerevisiae (strain ATCC 204508 / S288c) OX=559292 GN=PGK1 PE=1 SV=2	181121_602_AT_set1_8Plex.raw	2.52445e+08	2.92588e+08	3.12736e+08	2.60405e+08	1.99733e+08	82	21
P00950	Phosphoglycerate mutase 1 OS=Saccharomyces cerevisiae (strain ATCC 204508 / S288c) OX=559292 GN=GPM1 PE=1 SV=3	181121_602_AT_set1_8Plex.raw	4.34082e+07	4.6409e+07	5.13727e+07	4.54515e+07	3.77621e+07	30	13
P07283	Phosphomannomutase OS=Saccharomyces cerevisiae (strain ATCC 204508 / S288c) OX=559292 GN=SEC53 PE=1 SV=1	181121_602_AT_set1_8Plex.raw	6.49373e+06	5.75986e+06	4.88139e+06	4.85046e+06	5.0305e+06	11	8
P38972	Phosphoribosylformylglycinamidine synthase OS=Saccharomyces cerevisiae (strain ATCC 204508 / S288c) OX=559292 GN=ADE6 PE=1 SV=2	181121_602_AT_set1_8Plex.raw	2.10135e+06	2.05634e+06	1.85339e+06	1.67339e+06	1.54535e+06	4	4
P33330	Phosphoserine aminotransferase OS=Saccharomyces cerevisiae (strain ATCC 204508 / S288c) OX=559292 GN=SER1 PE=1 SV=1	181121_602_AT_set1_8Plex.raw	329594	287981	313786	482553	502927	2	2
P05030	Plasma membrane ATPase 1 OS=Saccharomyces cerevisiae (strain ATCC 204508 / S288c) OX=559292 GN=PMA1 PE=1 SV=2	181121_602_AT_set1_8Plex.raw	3.22203e+06	3.27094e+06	2.5133e+06	2.30209e+06	2.20221e+06	4	3
P19657; P05030	Plasma membrane ATPase 2 OS=Saccharomyces cerevisiae (strain ATCC 204508 / S288c) OX=559292 GN=PMA2 PE=1 SV=3; Plasma membrane ATPase 1 OS=Saccharomyces cerevisiae (strain ATCC 204508 / S288c) OX=559292 GN=PMA1 PE=1 SV=2	181121_602_AT_set1_8Plex.raw	2.84947e+07	2.85908e+07	2.44964e+07	2.02719e+07	1.80591e+07	23	14
P33302	Pleiotropic ABC efflux transporter of multiple drugs OS=Saccharomyces cerevisiae (strain ATCC 204508 / S288c) OX=559292 GN=PDR5 PE=1 SV=1	181121_602_AT_set1_8Plex.raw	1.49553e+06	1.7024e+06	1.70507e+06	1.53004e+06	1.38902e+06	5	5
P33302; Q04182	Pleiotropic ABC efflux transporter of multiple drugs OS=Saccharomyces cerevisiae (strain ATCC 204508 / S288c) OX=559292 GN=PDR5 PE=1 SV=1; ATP-dependent permease PDR15 OS=Saccharomyces cerevisiae (strain ATCC 204508 / S288c) OX=559292 GN=PDR15 PE=1 SV=1	181121_602_AT_set1_8Plex.raw	702335	723031	740671	729092	671002	2	2
P04147	Polyadenylate-binding protein, cytoplasmic and nuclear OS=Saccharomyces cerevisiae (strain ATCC 204508 / S288c) OX=559292 GN=PAB1 PE=1 SV=4	181121_602_AT_set1_8Plex.raw	1.42767e+07	1.31381e+07	1.19883e+07	1.15438e+07	1.23006e+07	22	16
Q12447	Polyamine N-acetyltransferase 1 OS=Saccharomyces cerevisiae (strain ATCC 204508 / S288c) OX=559292 GN=PAA1 PE=1 SV=1	181121_602_AT_set1_8Plex.raw	2.59141e+06	2.72122e+06	2.89957e+06	2.77917e+06	2.94799e+06	8	5
P46367	Potassium-activated aldehyde dehydrogenase, mitochondrial OS=Saccharomyces cerevisiae (strain ATCC 204508 / S288c) OX=559292 GN=ALD4 PE=1 SV=2	181121_602_AT_set1_8Plex.raw	3.71586e+06	3.29832e+06	3.58594e+06	4.39374e+06	4.8091e+06	10	7
P52553	Prefoldin subunit 6 OS=Saccharomyces cerevisiae (strain ATCC 204508 / S288c) OX=559292 GN=YKE2 PE=1 SV=1	181121_602_AT_set1_8Plex.raw	499469	511169	456351	401617	369892	2	2
Q03862	Probable metalloprotease ARX1 OS=Saccharomyces cerevisiae (strain ATCC 204508 / S288c) OX=559292 GN=ARX1 PE=1 SV=1	181121_602_AT_set1_8Plex.raw	1.05993e+06	889618	798436	849090	786014	2	2
P23180	Probable oxidoreductase AIM17 OS=Saccharomyces cerevisiae (strain ATCC 204508 / S288c) OX=559292 GN=AIM17 PE=1 SV=2	181121_602_AT_set1_8Plex.raw	316652	293856	321998	345399	380209	2	2
P15873	Proliferating cell nuclear antigen OS=Saccharomyces cerevisiae (strain ATCC 204508 / S288c) OX=559292 GN=POL30 PE=1 SV=1	181121_602_AT_set1_8Plex.raw	819655	814419	877871	735058	645115	2	2
P40032	Prolyl 3,4-dihydroxylase TPA1 OS=Saccharomyces cerevisiae (strain ATCC 204508 / S288c) OX=559292 GN=TPA1 PE=1 SV=1	181121_602_AT_set1_8Plex.raw	230782	223661	220108	234875	238095	2	2
P21243	Proteasome subunit alpha type-1 OS=Saccharomyces cerevisiae (strain ATCC 204508 / S288c) OX=559292 GN=SCL1 PE=1 SV=1	181121_602_AT_set1_8Plex.raw	828908	861506	856909	807623	725273	2	2
P40303	Proteasome subunit alpha type-4 OS=Saccharomyces cerevisiae (strain ATCC 204508 / S288c) OX=559292 GN=PRE6 PE=1 SV=1	181121_602_AT_set1_8Plex.raw	1.74272e+06	1.87333e+06	1.96014e+06	1.75308e+06	1.68128e+06	5	4
P40302	Proteasome subunit alpha type-6 OS=Saccharomyces cerevisiae (strain ATCC 204508 / S288c) OX=559292 GN=PRE5 PE=1 SV=1	181121_602_AT_set1_8Plex.raw	2.72786e+06	2.78772e+06	2.88066e+06	2.82788e+06	2.56365e+06	5	3
P16550	Protein APA1 OS=Saccharomyces cerevisiae (strain ATCC 204508 / S288c) OX=559292 GN=APA1 PE=1 SV=4	181121_602_AT_set1_8Plex.raw	5.00718e+06	4.63571e+06	3.74784e+06	3.85905e+06	3.46635e+06	8	5
P29311	Protein BMH1 OS=Saccharomyces cerevisiae (strain ATCC 204508 / S288c) OX=559292 GN=BMH1 PE=1 SV=4	181121_602_AT_set1_8Plex.raw	1.54974e+06	1.79065e+06	1.78005e+06	1.56639e+06	1.3852e+06	4	3
P34730; P29311	Protein BMH2 OS=Saccharomyces cerevisiae (strain ATCC 204508 / S288c) OX=559292 GN=BMH2 PE=1 SV=3; Protein BMH1 OS=Saccharomyces cerevisiae (strain ATCC 204508 / S288c) OX=559292 GN=BMH1 PE=1 SV=4	181121_602_AT_set1_8Plex.raw	1.88131e+07	2.1302e+07	2.2495e+07	2.0331e+07	1.65187e+07	13	10
P39101	Protein CAJ1 OS=Saccharomyces cerevisiae (strain ATCC 204508 / S288c) OX=559292 GN=CAJ1 PE=1 SV=1	181121_602_AT_set1_8Plex.raw	162144	162657	163173	173454	167424	2	2
P17967	Protein disulfide-isomerase OS=Saccharomyces cerevisiae (strain ATCC 204508 / S288c) OX=559292 GN=PDI1 PE=1 SV=2	181121_602_AT_set1_8Plex.raw	1.83038e+07	2.00789e+07	2.23715e+07	2.34235e+07	2.4698e+07	23	11
Q05359	Protein ERP1 OS=Saccharomyces cerevisiae (strain ATCC 204508 / S288c) OX=559292 GN=ERP1 PE=1 SV=1	181121_602_AT_set1_8Plex.raw	832189	864165	837286	766115	689555	2	2
P43535	Protein GCN20 OS=Saccharomyces cerevisiae (strain ATCC 204508 / S288c) OX=559292 GN=GCN20 PE=1 SV=1	181121_602_AT_set1_8Plex.raw	423739	456104	483481	483163	474796	2	2
P40531	Protein GVP36 OS=Saccharomyces cerevisiae (strain ATCC 204508 / S288c) OX=559292 GN=GVP36 PE=1 SV=1	181121_602_AT_set1_8Plex.raw	2.30294e+06	2.38704e+06	2.52293e+06	2.61038e+06	2.74578e+06	4	4
P40037	Protein HMF1 OS=Saccharomyces cerevisiae (strain ATCC 204508 / S288c) OX=559292 GN=HMF1 PE=1 SV=1	181121_602_AT_set1_8Plex.raw	488458	491617	480574	424749	389246	2	2
P40185	Protein MMF1, mitochondrial OS=Saccharomyces cerevisiae (strain ATCC 204508 / S288c) OX=559292 GN=MMF1 PE=1 SV=1	181121_602_AT_set1_8Plex.raw	4.96353e+06	5.23721e+06	5.90386e+06	6.02344e+06	6.29957e+06	10	4
P36139	Protein PET10 OS=Saccharomyces cerevisiae (strain ATCC 204508 / S288c) OX=559292 GN=PET10 PE=1 SV=3	181121_602_AT_set1_8Plex.raw	723241	737955	844241	852918	823288	2	2
P06105	Protein SCP160 OS=Saccharomyces cerevisiae (strain ATCC 204508 / S288c) OX=559292 GN=SCP160 PE=1 SV=3	181121_602_AT_set1_8Plex.raw	4.20247e+06	4.67085e+06	4.77332e+06	4.58953e+06	4.61367e+06	8	7
P25294	Protein SIS1 OS=Saccharomyces cerevisiae (strain ATCC 204508 / S288c) OX=559292 GN=SIS1 PE=1 SV=1	181121_602_AT_set1_8Plex.raw	6.03418e+06	5.69995e+06	6.15191e+06	6.54721e+06	7.00689e+06	5	4
P38288	Protein TOS1 OS=Saccharomyces cerevisiae (strain ATCC 204508 / S288c) OX=559292 GN=TOS1 PE=1 SV=1	181121_602_AT_set1_8Plex.raw	1.03375e+06	1.07424e+06	977525	1.20763e+06	1.31521e+06	2	2
Q04491	Protein transport protein SEC13 OS=Saccharomyces cerevisiae (strain ATCC 204508 / S288c) OX=559292 GN=SEC13 PE=1 SV=1	181121_602_AT_set1_8Plex.raw	1.82112e+06	1.68755e+06	1.48926e+06	1.8776e+06	1.89808e+06	3	3
P15303	Protein transport protein SEC23 OS=Saccharomyces cerevisiae (strain ATCC 204508 / S288c) OX=559292 GN=SEC23 PE=1 SV=1	181121_602_AT_set1_8Plex.raw	564118	637899	610086	463225	436693	2	2
P38968	Protein transport protein SEC31 OS=Saccharomyces cerevisiae (strain ATCC 204508 / S288c) OX=559292 GN=SEC31 PE=1 SV=3	181121_602_AT_set1_8Plex.raw	742962	789737	816689	853464	848366	7	6
P07259	Protein URA2 OS=Saccharomyces cerevisiae (strain ATCC 204508 / S288c) OX=559292 GN=URA2 PE=1 SV=5	181121_602_AT_set1_8Plex.raw	8.12186e+06	8.49138e+06	8.16964e+06	7.35696e+06	7.03656e+06	18	18
Q08245	Protein ZEO1 OS=Saccharomyces cerevisiae (strain ATCC 204508 / S288c) OX=559292 GN=ZEO1 PE=1 SV=3	181121_602_AT_set1_8Plex.raw	4.89574e+06	4.45423e+06	4.10185e+06	3.57207e+06	3.12723e+06	9	6
Q12335	Protoplast secreted protein 2 OS=Saccharomyces cerevisiae (strain ATCC 204508 / S288c) OX=559292 GN=PST2 PE=1 SV=1	181121_602_AT_set1_8Plex.raw	2.53755e+06	3.34977e+06	4.74484e+06	4.60078e+06	4.48847e+06	4	3
P38708	Putative proline--tRNA ligase YHR020W OS=Saccharomyces cerevisiae (strain ATCC 204508 / S288c) OX=559292 GN=YHR020W PE=1 SV=1	181121_602_AT_set1_8Plex.raw	6.28182e+06	6.00636e+06	5.79219e+06	5.65547e+06	5.95997e+06	15	12
Q12458	Putative reductase 1 OS=Saccharomyces cerevisiae (strain ATCC 204508 / S288c) OX=559292 GN=YPR1 PE=1 SV=1	181121_602_AT_set1_8Plex.raw	1.99929e+06	2.17341e+06	2.39526e+06	2.1509e+06	1.8479e+06	7	6
P32263	Pyrroline-5-carboxylate reductase OS=Saccharomyces cerevisiae (strain ATCC 204508 / S288c) OX=559292 GN=PRO3 PE=1 SV=1	181121_602_AT_set1_8Plex.raw	766982	745138	808031	794162	744734	2	2
P11154; P32327	Pyruvate carboxylase 1 OS=Saccharomyces cerevisiae (strain ATCC 204508 / S288c) OX=559292 GN=PYC1 PE=1 SV=2; Pyruvate carboxylase 2 OS=Saccharomyces cerevisiae (strain ATCC 204508 / S288c) OX=559292 GN=PYC2 PE=1 SV=2	181121_602_AT_set1_8Plex.raw	1.54298e+06	1.56575e+06	1.38697e+06	1.16823e+06	1.04783e+06	5	5
P06169	Pyruvate decarboxylase isozyme 1 OS=Saccharomyces cerevisiae (strain ATCC 204508 / S288c) OX=559292 GN=PDC1 PE=1 SV=7	181121_602_AT_set1_8Plex.raw	1.71345e+08	1.81505e+08	1.9116e+08	1.69319e+08	1.50809e+08	76	20
P06169; P16467	Pyruvate decarboxylase isozyme 1 OS=Saccharomyces cerevisiae (strain ATCC 204508 / S288c) OX=559292 GN=PDC1 PE=1 SV=7; Pyruvate decarboxylase isozyme 2 OS=Saccharomyces cerevisiae (strain ATCC 204508 / S288c) OX=559292 GN=PDC5 PE=1 SV=4	181121_602_AT_set1_8Plex.raw	3.63297e+07	4.16603e+07	4.72213e+07	3.56204e+07	2.94079e+07	9	1
P06169; P16467; P26263	Pyruvate decarboxylase isozyme 1 OS=Saccharomyces cerevisiae (strain ATCC 204508 / S288c) OX=559292 GN=PDC1 PE=1 SV=7; Pyruvate decarboxylase isozyme 2 OS=Saccharomyces cerevisiae (strain ATCC 204508 / S288c) OX=559292 GN=PDC5 PE=1 SV=4; Pyruvate decarboxylase isozyme 3 OS=Saccharomyces cerevisiae (strain ATCC 204508 / S288c) OX=559292 GN=PDC6 PE=1 SV=3	181121_602_AT_set1_8Plex.raw	6.0536e+06	7.85107e+06	8.39767e+06	6.95982e+06	6.46217e+06	6	1
P06169; P26263	Pyruvate decarboxylase isozyme 1 OS=Saccharomyces cerevisiae (strain ATCC 204508 / S288c) OX=559292 GN=PDC1 PE=1 SV=7; Pyruvate decarboxylase isozyme 3 OS=Saccharomyces cerevisiae (strain ATCC 204508 / S288c) OX=559292 GN=PDC6 PE=1 SV=3	181121_602_AT_set1_8Plex.raw	1.9799e+06	1.59894e+06	1.51885e+06	1.52374e+06	1.7258e+06	4	2
P16387	Pyruvate dehydrogenase E1 component subunit alpha, mitochondrial OS=Saccharomyces cerevisiae (strain ATCC 204508 / S288c) OX=559292 GN=PDA1 PE=1 SV=2	181121_602_AT_set1_8Plex.raw	3.25452e+06	3.45245e+06	3.95643e+06	3.62021e+06	3.54684e+06	6	5
P32473	Pyruvate dehydrogenase E1 component subunit beta, mitochondrial OS=Saccharomyces cerevisiae (strain ATCC 204508 / S288c) OX=559292 GN=PDB1 PE=1 SV=2	181121_602_AT_set1_8Plex.raw	833009	974186	1.0989e+06	1.11836e+06	1.27399e+06	3	2
P00549	Pyruvate kinase 1 OS=Saccharomyces cerevisiae (strain ATCC 204508 / S288c) OX=559292 GN=CDC19 PE=1 SV=2	181121_602_AT_set1_8Plex.raw	2.349e+08	2.29415e+08	2.43015e+08	2.19409e+08	1.79915e+08	98	31
P52489; P00549	Pyruvate kinase 2 OS=Saccharomyces cerevisiae (strain ATCC 204508 / S288c) OX=559292 GN=PYK2 PE=1 SV=1; Pyruvate kinase 1 OS=Saccharomyces cerevisiae (strain ATCC 204508 / S288c) OX=559292 GN=CDC19 PE=1 SV=2	181121_602_AT_set1_8Plex.raw	1.19564e+07	1.20479e+07	12030355	1.05362e+07	8.75974e+06	3	1
P39958	Rab GDP-dissociation inhibitor OS=Saccharomyces cerevisiae (strain ATCC 204508 / S288c) OX=559292 GN=GDI1 PE=1 SV=1	181121_602_AT_set1_8Plex.raw	1.70018e+06	1.83409e+06	1.99155e+06	1.91414e+06	1.77601e+06	2	2
P11745	Ran GTPase-activating protein 1 OS=Saccharomyces cerevisiae (strain ATCC 204508 / S288c) OX=559292 GN=RNA1 PE=1 SV=2	181121_602_AT_set1_8Plex.raw	1.80138e+06	1.93523e+06	1.83491e+06	1.59741e+06	1.48033e+06	4	4
P41920	Ran-specific GTPase-activating protein 1 OS=Saccharomyces cerevisiae (strain ATCC 204508 / S288c) OX=559292 GN=YRB1 PE=1 SV=1	181121_602_AT_set1_8Plex.raw	1.03049e+06	1.08761e+06	1.0412e+06	1.06144e+06	1.04941e+06	2	2
P01120	Ras-like protein 2 OS=Saccharomyces cerevisiae (strain ATCC 204508 / S288c) OX=559292 GN=RAS2 PE=1 SV=4	181121_602_AT_set1_8Plex.raw	434718	432448	478002	563504	553518	3	2
P07560	Ras-related protein SEC4 OS=Saccharomyces cerevisiae (strain ATCC 204508 / S288c) OX=559292 GN=SEC4 PE=1 SV=1	181121_602_AT_set1_8Plex.raw	661234	711060	710856	679003	623880	2	2
P25343	Reduced viability upon starvation protein 161 OS=Saccharomyces cerevisiae (strain ATCC 204508 / S288c) OX=559292 GN=RVS161 PE=1 SV=1	181121_602_AT_set1_8Plex.raw	728632	871459	884776	846522	813609	3	3
Q04947	Reticulon-like protein 1 OS=Saccharomyces cerevisiae (strain ATCC 204508 / S288c) OX=559292 GN=RTN1 PE=1 SV=1	181121_602_AT_set1_8Plex.raw	3.17483e+06	3.63048e+06	3.90024e+06	3.20188e+06	2.71715e+06	7	6
Q12434	Rho GDP-dissociation inhibitor OS=Saccharomyces cerevisiae (strain ATCC 204508 / S288c) OX=559292 GN=RDI1 PE=1 SV=1	181121_602_AT_set1_8Plex.raw	418392	472761	484089	564514	533733	2	2
P21524	Ribonucleoside-diphosphate reductase large chain 1 OS=Saccharomyces cerevisiae (strain ATCC 204508 / S288c) OX=559292 GN=RNR1 PE=1 SV=2	181121_602_AT_set1_8Plex.raw	1.02158e+06	904126	848285	899675	892481	3	3
P49723	Ribonucleoside-diphosphate reductase small chain 2 OS=Saccharomyces cerevisiae (strain ATCC 204508 / S288c) OX=559292 GN=RNR4 PE=1 SV=1	181121_602_AT_set1_8Plex.raw	1.35627e+07	1.7433e+07	2.2272e+07	2.04321e+07	2.01444e+07	16	8
P38788	Ribosome-associated complex subunit SSZ1 OS=Saccharomyces cerevisiae (strain ATCC 204508 / S288c) OX=559292 GN=SSZ1 PE=1 SV=2	181121_602_AT_set1_8Plex.raw	1.03304e+07	1.08859e+07	1.13597e+07	1.17876e+07	1.33068e+07	17	11
P11484	Ribosome-associated molecular chaperone SSB1 OS=Saccharomyces cerevisiae (strain ATCC 204508 / S288c) OX=559292 GN=SSB1 PE=1 SV=3	181121_602_AT_set1_8Plex.raw	1.0815e+06	1.05866e+06	1.02036e+06	1.10275e+06	1.15233e+06	5	2
P40150	Ribosome-associated molecular chaperone SSB2 OS=Saccharomyces cerevisiae (strain ATCC 204508 / S288c) OX=559292 GN=SSB2 PE=1 SV=2	181121_602_AT_set1_8Plex.raw	569309	589104	572286	598224	576240	3	1
P40150; P11484	Ribosome-associated molecular chaperone SSB2 OS=Saccharomyces cerevisiae (strain ATCC 204508 / S288c) OX=559292 GN=SSB2 PE=1 SV=2; Ribosome-associated molecular chaperone SSB1 OS=Saccharomyces cerevisiae (strain ATCC 204508 / S288c) OX=559292 GN=SSB1 PE=1 SV=3	181121_602_AT_set1_8Plex.raw	1.47686e+08	1.3362e+08	1.27799e+08	1.27518e+08	1.43555e+08	64	26
Q12159	RNA annealing protein YRA1 OS=Saccharomyces cerevisiae (strain ATCC 204508 / S288c) OX=559292 GN=YRA1 PE=1 SV=2	181121_602_AT_set1_8Plex.raw	2.54137e+06	2.40581e+06	2.32547e+06	2.15745e+06	2.43048e+06	3	2
P25567	RNA-binding protein SRO9 OS=Saccharomyces cerevisiae (strain ATCC 204508 / S288c) OX=559292 GN=SRO9 PE=1 SV=2	181121_602_AT_set1_8Plex.raw	258790	273945	277960	250799	267601	2	2
P15646	rRNA 2'-O-methyltransferase fibrillarin OS=Saccharomyces cerevisiae (strain ATCC 204508 / S288c) OX=559292 GN=NOP1 PE=1 SV=1	181121_602_AT_set1_8Plex.raw	7.22411e+06	5.62688e+06	4.76079e+06	5.28761e+06	5.72996e+06	12	9
Q05022	rRNA biogenesis protein RRP5 OS=Saccharomyces cerevisiae (strain ATCC 204508 / S288c) OX=559292 GN=RRP5 PE=1 SV=1	181121_602_AT_set1_8Plex.raw	674369	717897	674704	619871	628392	2	2
Q03940	RuvB-like protein 1 OS=Saccharomyces cerevisiae (strain ATCC 204508 / S288c) OX=559292 GN=RVB1 PE=1 SV=1	181121_602_AT_set1_8Plex.raw	1.12681e+06	1.27266e+06	1.34173e+06	1.35415e+06	1.34636e+06	3	3
Q12464	RuvB-like protein 2 OS=Saccharomyces cerevisiae (strain ATCC 204508 / S288c) OX=559292 GN=RVB2 PE=1 SV=1	181121_602_AT_set1_8Plex.raw	1.31255e+06	1.35857e+06	1.39451e+06	1.33639e+06	1.45145e+06	3	3
P32771	S-(hydroxymethyl)glutathione dehydrogenase OS=Saccharomyces cerevisiae (strain ATCC 204508 / S288c) OX=559292 GN=SFA1 PE=1 SV=1	181121_602_AT_set1_8Plex.raw	1.0618e+06	1.14569e+06	1.17751e+06	1.19194e+06	1.16446e+06	4	3
P07267	Saccharopepsin OS=Saccharomyces cerevisiae (strain ATCC 204508 / S288c) OX=559292 GN=PEP4 PE=1 SV=1	181121_602_AT_set1_8Plex.raw	2.54981e+06	2.75994e+06	3.13253e+06	3.22584e+06	3.27623e+06	5	4
P10659; P19358	S-adenosylmethionine synthase 1 OS=Saccharomyces cerevisiae (strain ATCC 204508 / S288c) OX=559292 GN=SAM1 PE=1 SV=2; S-adenosylmethionine synthase 2 OS=Saccharomyces cerevisiae (strain ATCC 204508 / S288c) OX=559292 GN=SAM2 PE=1 SV=3	181121_602_AT_set1_8Plex.raw	1.26847e+07	1.24519e+07	1.46716e+07	1.23513e+07	1.20257e+07	11	6
P37291	Serine hydroxymethyltransferase, cytosolic OS=Saccharomyces cerevisiae (strain ATCC 204508 / S288c) OX=559292 GN=SHM2 PE=1 SV=2	181121_602_AT_set1_8Plex.raw	1.41893e+07	1.39257e+07	1.68527e+07	1.53194e+07	1.34431e+07	16	11
P37292	Serine hydroxymethyltransferase, mitochondrial OS=Saccharomyces cerevisiae (strain ATCC 204508 / S288c) OX=559292 GN=SHM1 PE=1 SV=2	181121_602_AT_set1_8Plex.raw	929663	1.04299e+06	1.12241e+06	1.12984e+06	1.22887e+06	4	3
P07284	Serine--tRNA ligase, cytoplasmic OS=Saccharomyces cerevisiae (strain ATCC 204508 / S288c) OX=559292 GN=SES1 PE=1 SV=2	181121_602_AT_set1_8Plex.raw	2.59786e+06	2.58319e+06	2.44568e+06	2.24153e+06	2.11075e+06	9	6
P32445	Single-stranded DNA-binding protein RIM1, mitochondrial OS=Saccharomyces cerevisiae (strain ATCC 204508 / S288c) OX=559292 GN=RIM1 PE=1 SV=1	181121_602_AT_set1_8Plex.raw	833032	832696	873060	818836	852810	2	2
Q12118	Small glutamine-rich tetratricopeptide repeat-containing protein 2 OS=Saccharomyces cerevisiae (strain ATCC 204508 / S288c) OX=559292 GN=SGT2 PE=1 SV=1	181121_602_AT_set1_8Plex.raw	2.82899e+06	2.91184e+06	2.60304e+06	2.58141e+06	2.30872e+06	7	6
Q12074	Spermidine synthase OS=Saccharomyces cerevisiae (strain ATCC 204508 / S288c) OX=559292 GN=SPE3 PE=3 SV=1	181121_602_AT_set1_8Plex.raw	1.01025e+06	1.05701e+06	958156	927139	844425	3	3
Q12230	Sphingolipid long chain base-responsive protein LSP1 OS=Saccharomyces cerevisiae (strain ATCC 204508 / S288c) OX=559292 GN=LSP1 PE=1 SV=1	181121_602_AT_set1_8Plex.raw	2.72882e+06	2.47224e+06	2.43641e+06	2.54611e+06	2.78608e+06	5	5
P53252	Sphingolipid long chain base-responsive protein PIL1 OS=Saccharomyces cerevisiae (strain ATCC 204508 / S288c) OX=559292 GN=PIL1 PE=1 SV=1	181121_602_AT_set1_8Plex.raw	9.85436e+06	1.08111e+07	1.24592e+07	1.2965e+07	1.42637e+07	12	8
P32476	Squalene monooxygenase OS=Saccharomyces cerevisiae (strain ATCC 204508 / S288c) OX=559292 GN=ERG1 PE=1 SV=2	181121_602_AT_set1_8Plex.raw	510742	606413	654394	554357	507347	2	2
P25087	Sterol 24-C-methyltransferase OS=Saccharomyces cerevisiae (strain ATCC 204508 / S288c) OX=559292 GN=ERG6 PE=1 SV=4	181121_602_AT_set1_8Plex.raw	4.5922e+06	4.36313e+06	4.54652e+06	4.75676e+06	4.99251e+06	12	8
Q00711	Succinate dehydrogenase [ubiquinone] flavoprotein subunit, mitochondrial OS=Saccharomyces cerevisiae (strain ATCC 204508 / S288c) OX=559292 GN=SDH1 PE=1 SV=1	181121_602_AT_set1_8Plex.raw	497283	448997	512438	557700	611502	2	2
Q00711; P47052	Succinate dehydrogenase [ubiquinone] flavoprotein subunit, mitochondrial OS=Saccharomyces cerevisiae (strain ATCC 204508 / S288c) OX=559292 GN=SDH1 PE=1 SV=1; Succinate dehydrogenase [ubiquinone] flavoprotein subunit 2, mitochondrial OS=Saccharomyces cerevisiae (strain ATCC 204508 / S288c) OX=559292 GN=YJL045W PE=3 SV=1	181121_602_AT_set1_8Plex.raw	814655	790431	955035	1.12413e+06	1.21821e+06	3	2
P21801	Succinate dehydrogenase [ubiquinone] iron-sulfur subunit, mitochondrial OS=Saccharomyces cerevisiae (strain ATCC 204508 / S288c) OX=559292 GN=SDH2 PE=1 SV=1	181121_602_AT_set1_8Plex.raw	2.13126e+06	1.99397e+06	2.19285e+06	2.85105e+06	3.18852e+06	5	5
P53598	Succinate--CoA ligase [ADP-forming] subunit alpha, mitochondrial OS=Saccharomyces cerevisiae (strain ATCC 204508 / S288c) OX=559292 GN=LSC1 PE=1 SV=1	181121_602_AT_set1_8Plex.raw	1.89804e+06	1.9886e+06	2.22811e+06	2.4675e+06	2.64666e+06	5	4
P00445	Superoxide dismutase [Cu-Zn] OS=Saccharomyces cerevisiae (strain ATCC 204508 / S288c) OX=559292 GN=SOD1 PE=1 SV=2	181121_602_AT_set1_8Plex.raw	6.45548e+06	7.03232e+06	8.33917e+06	7.1636e+06	5.96189e+06	8	7
P00447	Superoxide dismutase [Mn], mitochondrial OS=Saccharomyces cerevisiae (strain ATCC 204508 / S288c) OX=559292 GN=SOD2 PE=1 SV=1	181121_602_AT_set1_8Plex.raw	2.10444e+06	2.11656e+06	2.52495e+06	3.3262e+06	3.82756e+06	6	4
P40202	Superoxide dismutase 1 copper chaperone OS=Saccharomyces cerevisiae (strain ATCC 204508 / S288c) OX=559292 GN=CCS1 PE=1 SV=1	181121_602_AT_set1_8Plex.raw	1.3171e+06	1.41784e+06	1.43528e+06	1.18831e+06	1.09391e+06	2	2
P39015	Suppressor protein STM1 OS=Saccharomyces cerevisiae (strain ATCC 204508 / S288c) OX=559292 GN=STM1 PE=1 SV=3	181121_602_AT_set1_8Plex.raw	8.11394e+06	7.39668e+06	6.61625e+06	6.95325e+06	7.85137e+06	20	8
P39076	T-complex protein 1 subunit beta OS=Saccharomyces cerevisiae (strain ATCC 204508 / S288c) OX=559292 GN=CCT2 PE=1 SV=1	181121_602_AT_set1_8Plex.raw	2.20025e+06	2.06699e+06	2.03283e+06	2.0952e+06	2.33306e+06	6	6
P39078	T-complex protein 1 subunit delta OS=Saccharomyces cerevisiae (strain ATCC 204508 / S288c) OX=559292 GN=CCT4 PE=1 SV=2	181121_602_AT_set1_8Plex.raw	854544	884887	858183	819227	792681	3	2
P40413	T-complex protein 1 subunit epsilon OS=Saccharomyces cerevisiae (strain ATCC 204508 / S288c) OX=559292 GN=CCT5 PE=1 SV=3	181121_602_AT_set1_8Plex.raw	749451	728662	730247	710502	691133	2	2
P42943	T-complex protein 1 subunit eta OS=Saccharomyces cerevisiae (strain ATCC 204508 / S288c) OX=559292 GN=CCT7 PE=1 SV=1	181121_602_AT_set1_8Plex.raw	907362	856431	783982	815368	825183	4	3
P39077	T-complex protein 1 subunit gamma OS=Saccharomyces cerevisiae (strain ATCC 204508 / S288c) OX=559292 GN=CCT3 PE=1 SV=2	181121_602_AT_set1_8Plex.raw	1.91501e+06	1.90646e+06	1.93803e+06	1.83709e+06	1.77878e+06	6	4
P47079	T-complex protein 1 subunit theta OS=Saccharomyces cerevisiae (strain ATCC 204508 / S288c) OX=559292 GN=CCT8 PE=1 SV=1	181121_602_AT_set1_8Plex.raw	1.96659e+06	1.97863e+06	2.03438e+06	1.97813e+06	1.98912e+06	7	5
P39079	T-complex protein 1 subunit zeta OS=Saccharomyces cerevisiae (strain ATCC 204508 / S288c) OX=559292 GN=CCT6 PE=1 SV=1	181121_602_AT_set1_8Plex.raw	613001	630296	637312	626715	600410	5	4
P29509	Thioredoxin reductase 1 OS=Saccharomyces cerevisiae (strain ATCC 204508 / S288c) OX=559292 GN=TRR1 PE=1 SV=3	181121_602_AT_set1_8Plex.raw	2.19623e+06	2.34205e+06	2.29837e+06	2.2672e+06	2.26655e+06	6	5
P22803	Thioredoxin-2 OS=Saccharomyces cerevisiae (strain ATCC 204508 / S288c) OX=559292 GN=TRX2 PE=1 SV=3	181121_602_AT_set1_8Plex.raw	1.17519e+06	1.2002e+06	1.1944e+06	1.09249e+06	974512	2	2
P22803; P22217	Thioredoxin-2 OS=Saccharomyces cerevisiae (strain ATCC 204508 / S288c) OX=559292 GN=TRX2 PE=1 SV=3; Thioredoxin-1 OS=Saccharomyces cerevisiae (strain ATCC 204508 / S288c) OX=559292 GN=TRX1 PE=1 SV=3	181121_602_AT_set1_8Plex.raw	8.76425e+06	9.27932e+06	1.02041e+07	7.52485e+06	5.72167e+06	4	2
P25372	Thioredoxin-3, mitochondrial OS=Saccharomyces cerevisiae (strain ATCC 204508 / S288c) OX=559292 GN=TRX3 PE=1 SV=1	181121_602_AT_set1_8Plex.raw	909392	1.01848e+06	1.11095e+06	1.10492e+06	1.14731e+06	2	2
Q12305	Thiosulfate:glutathione sulfurtransferase OS=Saccharomyces cerevisiae (strain ATCC 204508 / S288c) OX=559292 GN=RDL1 PE=1 SV=1	181121_602_AT_set1_8Plex.raw	874637	952003	952681	1.01808e+06	981845	2	2
P00927	Threonine dehydratase, mitochondrial OS=Saccharomyces cerevisiae (strain ATCC 204508 / S288c) OX=559292 GN=ILV1 PE=1 SV=2	181121_602_AT_set1_8Plex.raw	809505	833194	906602	1.00763e+06	1.02911e+06	5	4
P16120	Threonine synthase OS=Saccharomyces cerevisiae (strain ATCC 204508 / S288c) OX=559292 GN=THR4 PE=1 SV=1	181121_602_AT_set1_8Plex.raw	7.88853e+06	9.07042e+06	8.2892e+06	6.51096e+06	5.84645e+06	10	8
P04801	Threonine--tRNA ligase, cytoplasmic OS=Saccharomyces cerevisiae (strain ATCC 204508 / S288c) OX=559292 GN=THS1 PE=1 SV=2	181121_602_AT_set1_8Plex.raw	3.44835e+06	3.54423e+06	3.29724e+06	2.88116e+06	2.79373e+06	8	7
P15019	Transaldolase OS=Saccharomyces cerevisiae (strain ATCC 204508 / S288c) OX=559292 GN=TAL1 PE=1 SV=4	181121_602_AT_set1_8Plex.raw	9.41618e+06	1.21976e+07	1.23493e+07	1.02704e+07	8.32176e+06	14	11
P27692	Transcription elongation factor SPT5 OS=Saccharomyces cerevisiae (strain ATCC 204508 / S288c) OX=559292 GN=SPT5 PE=1 SV=1	181121_602_AT_set1_8Plex.raw	1.33782e+06	1.37374e+06	1.3553e+06	1.36332e+06	1.41134e+06	3	3
Q12363	Transcriptional modulator WTM1 OS=Saccharomyces cerevisiae (strain ATCC 204508 / S288c) OX=559292 GN=WTM1 PE=1 SV=1	181121_602_AT_set1_8Plex.raw	2.95018e+06	3.50369e+06	3.80499e+06	3.8749e+06	3.82182e+06	10	8
P23254	Transketolase 1 OS=Saccharomyces cerevisiae (strain ATCC 204508 / S288c) OX=559292 GN=TKL1 PE=1 SV=4	181121_602_AT_set1_8Plex.raw	1.00175e+07	1.10415e+07	1.12814e+07	1.05428e+07	8.92702e+06	12	10
A6ZPY2;P47089	Translation machinery-associated protein 22 OS=Saccharomyces cerevisiae (strain YJM789) OX=307796 GN=TMA22 PE=3 SV=1;Translation machinery-associated protein 22 OS=Saccharomyces cerevisiae (strain ATCC 204508 / S288c) OX=559292 GN=TMA22 PE=1 SV=1	181121_602_AT_set1_8Plex.raw	852451	810638	832052	779403	829987	2	2
P35691	Translationally-controlled tumor protein homolog OS=Saccharomyces cerevisiae (strain ATCC 204508 / S288c) OX=559292 GN=TMA19 PE=1 SV=1	181121_602_AT_set1_8Plex.raw	2.90439e+07	2.80477e+07	2.47207e+07	2.12465e+07	2.17198e+07	15	7
P00942	Triosephosphate isomerase OS=Saccharomyces cerevisiae (strain ATCC 204508 / S288c) OX=559292 GN=TPI1 PE=1 SV=2	181121_602_AT_set1_8Plex.raw	6.35739e+07	5.62496e+07	5.06439e+07	4.80701e+07	3.8961e+07	23	12
P46672	tRNA-aminoacylation cofactor ARC1 OS=Saccharomyces cerevisiae (strain ATCC 204508 / S288c) OX=559292 GN=ARC1 PE=1 SV=2	181121_602_AT_set1_8Plex.raw	4.02445e+06	4.12624e+06	4.00817e+06	4.27315e+06	4.79519e+06	7	5
P17536	Tropomyosin-1 OS=Saccharomyces cerevisiae (strain ATCC 204508 / S288c) OX=559292 GN=TPM1 PE=1 SV=1	181121_602_AT_set1_8Plex.raw	2.01766e+06	1.92377e+06	1.74432e+06	2.04944e+06	1.85832e+06	6	5
P00931	Tryptophan synthase OS=Saccharomyces cerevisiae (strain ATCC 204508 / S288c) OX=559292 GN=TRP5 PE=1 SV=1	181121_602_AT_set1_8Plex.raw	5.1612e+06	5.6669e+06	6.0198e+06	5.68611e+06	5.50699e+06	10	10
Q12109	Tryptophan--tRNA ligase, cytoplasmic OS=Saccharomyces cerevisiae (strain ATCC 204508 / S288c) OX=559292 GN=WRS1 PE=1 SV=1	181121_602_AT_set1_8Plex.raw	724819	762969	766773	670123	658528	3	3
P09733	Tubulin alpha-1 chain OS=Saccharomyces cerevisiae (strain ATCC 204508 / S288c) OX=559292 GN=TUB1 PE=1 SV=2	181121_602_AT_set1_8Plex.raw	1.48637e+06	1.55213e+06	1.64901e+06	1.57797e+06	1.50854e+06	4	3
P09734; P09733	Tubulin alpha-3 chain OS=Saccharomyces cerevisiae (strain ATCC 204508 / S288c) OX=559292 GN=TUB3 PE=1 SV=1; Tubulin alpha-1 chain OS=Saccharomyces cerevisiae (strain ATCC 204508 / S288c) OX=559292 GN=TUB1 PE=1 SV=2	181121_602_AT_set1_8Plex.raw	673656	707855	715804	736057	700134	4	1
P02557	Tubulin beta chain OS=Saccharomyces cerevisiae (strain ATCC 204508 / S288c) OX=559292 GN=TUB2 PE=1 SV=2	181121_602_AT_set1_8Plex.raw	2.39416e+06	2.40276e+06	2.36228e+06	2.34126e+06	2.42726e+06	5	3
P36421	Tyrosine--tRNA ligase, cytoplasmic OS=Saccharomyces cerevisiae (strain ATCC 204508 / S288c) OX=559292 GN=TYS1 PE=1 SV=3	181121_602_AT_set1_8Plex.raw	1.88851e+06	2.22976e+06	2.21087e+06	1.71792e+06	1.621e+06	2	2
P43588	Ubiquitin carboxyl-terminal hydrolase RPN11 OS=Saccharomyces cerevisiae (strain ATCC 204508 / S288c) OX=559292 GN=RPN11 PE=1 SV=1	181121_602_AT_set1_8Plex.raw	1.00786e+06	1.02357e+06	1.03658e+06	1.12544e+06	1.20038e+06	4	2
P05759	Ubiquitin-40S ribosomal protein S31 OS=Saccharomyces cerevisiae (strain ATCC 204508 / S288c) OX=559292 GN=RPS31 PE=1 SV=3	181121_602_AT_set1_8Plex.raw	3.37113e+06	3.4307e+06	3.36499e+06	2.30014e+06	2.31571e+06	4	2
P22515	Ubiquitin-activating enzyme E1 1 OS=Saccharomyces cerevisiae (strain ATCC 204508 / S288c) OX=559292 GN=UBA1 PE=1 SV=2	181121_602_AT_set1_8Plex.raw	2.38425e+06	2.35009e+06	2.29533e+06	2.566e+06	2.62663e+06	6	6
Q12306	Ubiquitin-like protein SMT3 OS=Saccharomyces cerevisiae (strain ATCC 204508 / S288c) OX=559292 GN=SMT3 PE=1 SV=1	181121_602_AT_set1_8Plex.raw	2.09344e+06	2.34213e+06	2.06324e+06	2.08854e+06	1.95548e+06	2	2
P43590	Uncharacterized peptidase YFR006W OS=Saccharomyces cerevisiae (strain ATCC 204508 / S288c) OX=559292 GN=YFR006W PE=1 SV=1	181121_602_AT_set1_8Plex.raw	661741	665931	726130	687252	662915	2	2
P53981	Uncharacterized phosphatase YNL010W OS=Saccharomyces cerevisiae (strain ATCC 204508 / S288c) OX=559292 GN=YNL010W PE=1 SV=1	181121_602_AT_set1_8Plex.raw	2.27972e+06	2.48939e+06	2.47357e+06	2.51747e+06	2.57654e+06	4	4
Q06252	Uncharacterized protein YLR179C OS=Saccharomyces cerevisiae (strain ATCC 204508 / S288c) OX=559292 GN=YLR179C PE=1 SV=1	181121_602_AT_set1_8Plex.raw	1.82319e+06	2.33001e+06	2.46325e+06	2.19578e+06	1.97879e+06	3	3
Q04869	Uncharacterized protein YMR315W OS=Saccharomyces cerevisiae (strain ATCC 204508 / S288c) OX=559292 GN=YMR315W PE=1 SV=1	181121_602_AT_set1_8Plex.raw	1.04406e+06	1.14991e+06	1.19266e+06	1.00242e+06	954419	4	3
P53912	Uncharacterized protein YNL134C OS=Saccharomyces cerevisiae (strain ATCC 204508 / S288c) OX=559292 GN=YNL134C PE=1 SV=1	181121_602_AT_set1_8Plex.raw	1.96708e+06	1.94719e+06	2.09766e+06	1.93945e+06	1.77027e+06	5	5
P18562	Uracil phosphoribosyltransferase OS=Saccharomyces cerevisiae (strain ATCC 204508 / S288c) OX=559292 GN=FUR1 PE=1 SV=2	181121_602_AT_set1_8Plex.raw	3.2003e+06	3.66527e+06	3.67389e+06	3.52599e+06	3.61391e+06	6	3
P15700	Uridylate kinase OS=Saccharomyces cerevisiae (strain ATCC 204508 / S288c) OX=559292 GN=URA6 PE=1 SV=1	181121_602_AT_set1_8Plex.raw	1.26044e+06	1.40472e+06	1.41216e+06	1.32257e+06	1.29019e+06	4	4
P32861	UTP--glucose-1-phosphate uridylyltransferase OS=Saccharomyces cerevisiae (strain ATCC 204508 / S288c) OX=559292 GN=UGP1 PE=1 SV=1	181121_602_AT_set1_8Plex.raw	3.57304e+06	3.53665e+06	3.7993e+06	4.07376e+06	3.84345e+06	6	4
P21576	Vacuolar protein sorting-associated protein 1 OS=Saccharomyces cerevisiae (strain ATCC 204508 / S288c) OX=559292 GN=VPS1 PE=1 SV=2	181121_602_AT_set1_8Plex.raw	1.19865e+06	1.28538e+06	1.32886e+06	1.26289e+06	1.17658e+06	6	5
P69771	Vacuolar protein-sorting-associated protein 46 OS=Saccharomyces cerevisiae (strain ATCC 204508 / S288c) OX=559292 GN=DID2 PE=1 SV=1	181121_602_AT_set1_8Plex.raw	569793	640069	655408	600855	636455	2	2
Q02725	Vacuolar transporter chaperone 3 OS=Saccharomyces cerevisiae (strain ATCC 204508 / S288c) OX=559292 GN=VTC3 PE=1 SV=1	181121_602_AT_set1_8Plex.raw	552737	496188	504029	456941	467208	3	2
P47075	Vacuolar transporter chaperone 4 OS=Saccharomyces cerevisiae (strain ATCC 204508 / S288c) OX=559292 GN=VTC4 PE=1 SV=2	181121_602_AT_set1_8Plex.raw	711726	648796	643406	552017	512751	2	2
P07806	Valine--tRNA ligase, mitochondrial OS=Saccharomyces cerevisiae (strain ATCC 204508 / S288c) OX=559292 GN=VAS1 PE=1 SV=2	181121_602_AT_set1_8Plex.raw	2.86638e+06	3.03081e+06	2.98074e+06	2.57235e+06	2.49789e+06	7	6
P40075	Vesicle-associated membrane protein-associated protein SCS2 OS=Saccharomyces cerevisiae (strain ATCC 204508 / S288c) OX=559292 GN=SCS2 PE=1 SV=3	181121_602_AT_set1_8Plex.raw	2.07978e+06	2.2973e+06	2.36508e+06	2.13939e+06	1.9594e+06	6	4
P17255	V-type proton ATPase catalytic subunit A OS=Saccharomyces cerevisiae (strain ATCC 204508 / S288c) OX=559292 GN=VMA1 PE=1 SV=3	181121_602_AT_set1_8Plex.raw	1.77072e+07	1.8792e+07	1.98363e+07	1.84223e+07	1.74714e+07	26	17
P16140	V-type proton ATPase subunit B OS=Saccharomyces cerevisiae (strain ATCC 204508 / S288c) OX=559292 GN=VMA2 PE=1 SV=2	181121_602_AT_set1_8Plex.raw	9.95751e+06	1.09493e+07	1.15544e+07	1.05707e+07	1.08772e+07	19	13
P31412	V-type proton ATPase subunit C OS=Saccharomyces cerevisiae (strain ATCC 204508 / S288c) OX=559292 GN=VMA5 PE=1 SV=4	181121_602_AT_set1_8Plex.raw	2.43074e+06	2.55729e+06	2.64242e+06	2.46904e+06	2.33862e+06	7	6
P32366	V-type proton ATPase subunit d OS=Saccharomyces cerevisiae (strain ATCC 204508 / S288c) OX=559292 GN=VMA6 PE=1 SV=2	181121_602_AT_set1_8Plex.raw	750011	851717	840833	857342	820695	4	2
P22203	V-type proton ATPase subunit E OS=Saccharomyces cerevisiae (strain ATCC 204508 / S288c) OX=559292 GN=VMA4 PE=1 SV=4	181121_602_AT_set1_8Plex.raw	3.20291e+06	3.36593e+06	3.50796e+06	3.36756e+06	3.51681e+06	6	6
P39111	V-type proton ATPase subunit F OS=Saccharomyces cerevisiae (strain ATCC 204508 / S288c) OX=559292 GN=VMA7 PE=1 SV=1	181121_602_AT_set1_8Plex.raw	986114	1.05256e+06	1.03665e+06	1.09202e+06	1.05647e+06	3	2
P48836	V-type proton ATPase subunit G OS=Saccharomyces cerevisiae (strain ATCC 204508 / S288c) OX=559292 GN=VMA10 PE=1 SV=1	181121_602_AT_set1_8Plex.raw	3.49654e+06	3.42709e+06	3.65095e+06	3.19762e+06	3.31401e+06	2	2
P53303	Zinc finger protein ZPR1 OS=Saccharomyces cerevisiae (strain ATCC 204508 / S288c) OX=559292 GN=ZPR1 PE=1 SV=1	181121_602_AT_set1_8Plex.raw	578496	580120	549125	526315	512885	2	2
P32527	Zuotin OS=Saccharomyces cerevisiae (strain ATCC 204508 / S288c) OX=559292 GN=ZUO1 PE=1 SV=1	181121_602_AT_set1_8Plex.raw	2.40567e+06	2.53036e+06	2.68951e+06	2.57862e+06	2.89639e+06	6	6
P39714	(R,R)-butanediol dehydrogenase OS=Saccharomyces cerevisiae (strain ATCC 204508 / S288c) OX=559292 GN=BDH1 PE=1 SV=2	181121_602_AT_set1_8Plex.raw	167652	189677	177910	183110	169846	1	1
P40989; P38631	1,3-beta-glucan synthase component GSC2 OS=Saccharomyces cerevisiae (strain ATCC 204508 / S288c) OX=559292 GN=GSC2 PE=1 SV=2; 1,3-beta-glucan synthase component FKS1 OS=Saccharomyces cerevisiae (strain ATCC 204508 / S288c) OX=559292 GN=FKS1 PE=1 SV=2	181121_602_AT_set1_8Plex.raw	117929	125460	126397	113031	109611	1	1
Q08193	1,3-beta-glucanosyltransferase GAS5 OS=Saccharomyces cerevisiae (strain ATCC 204508 / S288c) OX=559292 GN=GAS5 PE=1 SV=1	181121_602_AT_set1_8Plex.raw	231015	248011	273936	281632	281744	1	1
P25040	20S rRNA accumulation protein 4 OS=Saccharomyces cerevisiae (strain ATCC 204508 / S288c) OX=559292 GN=TSR4 PE=1 SV=2	181121_602_AT_set1_8Plex.raw	80160.1	87089.9	72205.4	83579.2	77225.2	1	1
P40991	25S rRNA (cytosine(2870)-C(5))-methyltransferase OS=Saccharomyces cerevisiae (strain ATCC 204508 / S288c) OX=559292 GN=NOP2 PE=1 SV=1	181121_602_AT_set1_8Plex.raw	782748	730976	714173	821111	855540	1	1
O94742	26S proteasome complex subunit SEM1 OS=Saccharomyces cerevisiae (strain ATCC 204508 / S288c) OX=559292 GN=SEM1 PE=1 SV=1	181121_602_AT_set1_8Plex.raw	365957	404105	391371	384092	355593	1	1
P40327	26S proteasome regulatory subunit 4 homolog OS=Saccharomyces cerevisiae (strain ATCC 204508 / S288c) OX=559292 GN=RPT2 PE=1 SV=3	181121_602_AT_set1_8Plex.raw	280845	272896	278134	262987	280648	1	1
Q06103	26S proteasome regulatory subunit RPN7 OS=Saccharomyces cerevisiae (strain ATCC 204508 / S288c) OX=559292 GN=RPN7 PE=1 SV=3	181121_602_AT_set1_8Plex.raw	234505	238701	243315	238145	223970	1	1
P38774; P38773	2-deoxyglucose-6-phosphate phosphatase 1 OS=Saccharomyces cerevisiae (strain ATCC 204508 / S288c) OX=559292 GN=DOG1 PE=1 SV=1; 2-deoxyglucose-6-phosphate phosphatase 2 OS=Saccharomyces cerevisiae (strain ATCC 204508 / S288c) OX=559292 GN=DOG2 PE=1 SV=1	181121_602_AT_set1_8Plex.raw	404045	430248	461697	477179	487699	1	1
P49017	2-methoxy-6-polyprenyl-1,4-benzoquinol methylase, mitochondrial OS=Saccharomyces cerevisiae (strain ATCC 204508 / S288c) OX=559292 GN=COQ5 PE=1 SV=1	181121_602_AT_set1_8Plex.raw	309612	363845	387681	391758	402390	1	1
P32179	3'(2'),5'-bisphosphate nucleotidase OS=Saccharomyces cerevisiae (strain ATCC 204508 / S288c) OX=559292 GN=MET22 PE=1 SV=1	181121_602_AT_set1_8Plex.raw	486651	428703	438169	396106	360647	1	1
P10662	37S ribosomal protein MRP1, mitochondrial OS=Saccharomyces cerevisiae (strain ATCC 204508 / S288c) OX=559292 GN=MRP1 PE=1 SV=2	181121_602_AT_set1_8Plex.raw	312633	321143	353889	383202	361551	2	1
Q12452	3-keto-steroid reductase OS=Saccharomyces cerevisiae (strain ATCC 204508 / S288c) OX=559292 GN=ERG27 PE=1 SV=1	181121_602_AT_set1_8Plex.raw	154528	188160	177417	132266	106178	1	1
B3LI22;A6ZUM5;P32905	40S ribosomal protein S0-A OS=Saccharomyces cerevisiae (strain RM11-1a) OX=285006 GN=RPS0A PE=3 SV=1;40S ribosomal protein S0-A OS=Saccharomyces cerevisiae (strain YJM789) OX=307796 GN=RPS0A PE=3 SV=1;40S ribosomal protein S0-A OS=Saccharomyces cerevisiae (strain ATCC 204508 / S288c) OX=559292 GN=RPS0A PE=1 SV=3	181121_602_AT_set1_8Plex.raw	395647	404995	443710	355807	391322	1	1
B3LT19;A7A0V3;P46654	40S ribosomal protein S0-B OS=Saccharomyces cerevisiae (strain RM11-1a) OX=285006 GN=RPS0B PE=3 SV=1;40S ribosomal protein S0-B OS=Saccharomyces cerevisiae (strain YJM789) OX=307796 GN=RPS0B PE=3 SV=1;40S ribosomal protein S0-B OS=Saccharomyces cerevisiae (strain ATCC 204508 / S288c) OX=559292 GN=RPS0B PE=1 SV=2	181121_602_AT_set1_8Plex.raw	8.50341e+06	8.67503e+06	9586223	8.3595e+06	7.29134e+06	1	1
P39516	40S ribosomal protein S14-B OS=Saccharomyces cerevisiae (strain ATCC 204508 / S288c) OX=559292 GN=RPS14B PE=1 SV=2	181121_602_AT_set1_8Plex.raw	486417	530405	570601	506100	615550	1	1
B3RHV0;C7GSL4;B5VNY0;A7A1W1;P33442; B3LLJ2;B5VP69;A6ZM02;P23248	40S ribosomal protein S1-A OS=Saccharomyces cerevisiae (strain RM11-1a) OX=285006 GN=RPS1A PE=3 SV=1;40S ribosomal protein S1-A OS=Saccharomyces cerevisiae (strain JAY291) OX=574961 GN=RPS1A PE=3 SV=1;40S ribosomal protein S1-A OS=Saccharomyces cerevisiae (strain AWRI1631) OX=545124 GN=RPS1A PE=3 SV=1;40S ribosomal protein S1-A OS=Saccharomyces cerevisiae (strain YJM789) OX=307796 GN=RPS1A PE=3 S…	181121_602_AT_set1_8Plex.raw	506675	415609	383240	447418	531740	1	1
P39938	40S ribosomal protein S26-A OS=Saccharomyces cerevisiae (strain ATCC 204508 / S288c) OX=559292 GN=RPS26A PE=1 SV=1	181121_602_AT_set1_8Plex.raw	3.4562e+06	3.93493e+06	4.04205e+06	2.54194e+06	3.11234e+06	1	1
P41057	40S ribosomal protein S29-A OS=Saccharomyces cerevisiae (strain ATCC 204508 / S288c) OX=559292 GN=RPS29A PE=1 SV=3	181121_602_AT_set1_8Plex.raw	4.76947e+06	4.96909e+06	4.87101e+06	4.34693e+06	4.2505e+06	1	1
P05755	40S ribosomal protein S9-B OS=Saccharomyces cerevisiae (strain ATCC 204508 / S288c) OX=559292 GN=RPS9B PE=1 SV=4	181121_602_AT_set1_8Plex.raw	395249	263912	251921	295497	410212	2	1
P17649	4-aminobutyrate aminotransferase OS=Saccharomyces cerevisiae (strain ATCC 204508 / S288c) OX=559292 GN=UGA1 PE=1 SV=2	181121_602_AT_set1_8Plex.raw	269027	310291	364900	351994	287638	1	1
P53163	54S ribosomal protein L12, mitochondrial OS=Saccharomyces cerevisiae (strain ATCC 204508 / S288c) OX=559292 GN=MNP1 PE=1 SV=1	181121_602_AT_set1_8Plex.raw	75114.9	71407.9	72996.8	89020.3	92235.8	1	1
P50861	6,7-dimethyl-8-ribityllumazine synthase OS=Saccharomyces cerevisiae (strain ATCC 204508 / S288c) OX=559292 GN=RIB4 PE=1 SV=2	181121_602_AT_set1_8Plex.raw	125313	96915.2	84286.1	122748	119208	1	1
P38861	60S ribosomal export protein NMD3 OS=Saccharomyces cerevisiae (strain ATCC 204508 / S288c) OX=559292 GN=NMD3 PE=1 SV=3	181121_602_AT_set1_8Plex.raw	87272.7	99807.8	85290.5	71539.5	57808.7	1	1
P38754	60S ribosomal protein L14-B OS=Saccharomyces cerevisiae (strain ATCC 204508 / S288c) OX=559292 GN=RPL14B PE=1 SV=1	181121_602_AT_set1_8Plex.raw	5.64794e+06	5.2468e+06	5.22776e+06	4.37331e+06	5.95629e+06	2	1
P26784	60S ribosomal protein L16-A OS=Saccharomyces cerevisiae (strain ATCC 204508 / S288c) OX=559292 GN=RPL16A PE=1 SV=3	181121_602_AT_set1_8Plex.raw	503746	388839	382441	424971	475563	1	1
P26785	60S ribosomal protein L16-B OS=Saccharomyces cerevisiae (strain ATCC 204508 / S288c) OX=559292 GN=RPL16B PE=1 SV=3	181121_602_AT_set1_8Plex.raw	422904	386620	412424	481824	537856	1	1
P26785; P26784	60S ribosomal protein L16-B OS=Saccharomyces cerevisiae (strain ATCC 204508 / S288c) OX=559292 GN=RPL16B PE=1 SV=3; 60S ribosomal protein L16-A OS=Saccharomyces cerevisiae (strain ATCC 204508 / S288c) OX=559292 GN=RPL16A PE=1 SV=3	181121_602_AT_set1_8Plex.raw	5.4264e+06	4.71454e+06	6.00714e+06	5.52193e+06	5.56309e+06	1	1
P46990	60S ribosomal protein L17-B OS=Saccharomyces cerevisiae (strain ATCC 204508 / S288c) OX=559292 GN=RPL17B PE=1 SV=2	181121_602_AT_set1_8Plex.raw	2.40418e+06	2.13065e+06	1.86745e+06	2.24665e+06	2.47627e+06	2	1
P56628; P05749	60S ribosomal protein L22-B OS=Saccharomyces cerevisiae (strain ATCC 204508 / S288c) OX=559292 GN=RPL22B PE=1 SV=2; 60S ribosomal protein L22-A OS=Saccharomyces cerevisiae (strain ATCC 204508 / S288c) OX=559292 GN=RPL22A PE=1 SV=3	181121_602_AT_set1_8Plex.raw	1.29086e+06	852035	589914	979778	1.01918e+06	1	1
P04449	60S ribosomal protein L24-A OS=Saccharomyces cerevisiae (strain ATCC 204508 / S288c) OX=559292 GN=RPL24A PE=1 SV=1	181121_602_AT_set1_8Plex.raw	1.58455e+06	1.53871e+06	1.54003e+06	1.58503e+06	1.73375e+06	2	1
P0C2H8	60S ribosomal protein L31-A OS=Saccharomyces cerevisiae (strain ATCC 204508 / S288c) OX=559292 GN=RPL31A PE=1 SV=1	181121_602_AT_set1_8Plex.raw	2.01514e+06	1.38995e+06	1.42556e+06	1.73045e+06	2.06072e+06	1	1
O14455	60S ribosomal protein L36-B OS=Saccharomyces cerevisiae (strain ATCC 204508 / S288c) OX=559292 GN=RPL36B PE=1 SV=3	181121_602_AT_set1_8Plex.raw	886295	854495	1.0692e+06	882142	985327	1	1
P51402	60S ribosomal protein L37-B OS=Saccharomyces cerevisiae (strain ATCC 204508 / S288c) OX=559292 GN=RPL37B PE=1 SV=2	181121_602_AT_set1_8Plex.raw	644634	656212	609698	394462	494646	1	1
P0CX27;P0CX28	60S ribosomal protein L42-A OS=Saccharomyces cerevisiae (strain ATCC 204508 / S288c) OX=559292 GN=RPL42A PE=1 SV=1;60S ribosomal protein L42-B OS=Saccharomyces cerevisiae (strain ATCC 204508 / S288c) OX=559292 GN=RPL42B PE=1 SV=1	181121_602_AT_set1_8Plex.raw	7.15449e+06	7.96096e+06	8.58487e+06	5.52909e+06	6.29533e+06	1	1
Q12213	60S ribosomal protein L7-B OS=Saccharomyces cerevisiae (strain ATCC 204508 / S288c) OX=559292 GN=RPL7B PE=1 SV=3	181121_602_AT_set1_8Plex.raw	2.66981e+06	2.5503e+06	3.17886e+06	2.40407e+06	2.14977e+06	2	1
P17076	60S ribosomal protein L8-A OS=Saccharomyces cerevisiae (strain ATCC 204508 / S288c) OX=559292 GN=RPL8A PE=1 SV=4	181121_602_AT_set1_8Plex.raw	483682	333660	281982	480855	703540	1	1
Q08962	60S ribosome subunit biogenesis protein NIP7 OS=Saccharomyces cerevisiae (strain ATCC 204508 / S288c) OX=559292 GN=NIP7 PE=1 SV=1	181121_602_AT_set1_8Plex.raw	63889.2	60945.2	69269.8	65250.1	69873.1	1	1
P32874; C7GRE4; A6ZMR9; Q00955; B3LM95; C8ZF72	Acetyl-CoA carboxylase, mitochondrial OS=Saccharomyces cerevisiae (strain ATCC 204508 / S288c) OX=559292 GN=HFA1 PE=1 SV=2; Acetyl-CoA carboxylase, mitochondrial OS=Saccharomyces cerevisiae (strain JAY291) OX=574961 GN=HFA1 PE=3 SV=2; Acetyl-CoA carboxylase, mitochondrial OS=Saccharomyces cerevisiae (strain YJM789) OX=307796 GN=HFA1 PE=3 SV=2; Acetyl-CoA carboxylase OS=Saccharomyces cerevisiae (s…	181121_602_AT_set1_8Plex.raw	336721	279836	244427	340383	372118	1	1
P32316	Acetyl-CoA hydrolase OS=Saccharomyces cerevisiae (strain ATCC 204508 / S288c) OX=559292 GN=ACH1 PE=1 SV=2	181121_602_AT_set1_8Plex.raw	172793	138703	126444	132816	159732	2	1
P53731	Actin-related protein 2/3 complex subunit 2 OS=Saccharomyces cerevisiae (strain ATCC 204508 / S288c) OX=559292 GN=ARC35 PE=1 SV=1	181121_602_AT_set1_8Plex.raw	368225	319101	289843	339785	313828	1	1
P40518	Actin-related protein 2/3 complex subunit 5 OS=Saccharomyces cerevisiae (strain ATCC 204508 / S288c) OX=559292 GN=ARC15 PE=1 SV=1	181121_602_AT_set1_8Plex.raw	514075	591115	690066	635240	652557	1	1
P21147	Acyl-CoA desaturase 1 OS=Saccharomyces cerevisiae (strain ATCC 204508 / S288c) OX=559292 GN=OLE1 PE=1 SV=2	181121_602_AT_set1_8Plex.raw	210590	287171	240128	188105	163569	1	1
P31787	Acyl-CoA-binding protein OS=Saccharomyces cerevisiae (strain ATCC 204508 / S288c) OX=559292 GN=ACB1 PE=1 SV=3	181121_602_AT_set1_8Plex.raw	417012	488966	461113	394216	281064	1	1
P53909	Adenine deaminase OS=Saccharomyces cerevisiae (strain ATCC 204508 / S288c) OX=559292 GN=AAH1 PE=1 SV=1	181121_602_AT_set1_8Plex.raw	386912	364059	344563	340801	362151	1	1
P49435	Adenine phosphoribosyltransferase 1 OS=Saccharomyces cerevisiae (strain ATCC 204508 / S288c) OX=559292 GN=APT1 PE=1 SV=3	181121_602_AT_set1_8Plex.raw	140657	153185	138742	116242	104847	1	1
P04710; P18238; P18239	ADP,ATP carrier protein 1 OS=Saccharomyces cerevisiae (strain ATCC 204508 / S288c) OX=559292 GN=AAC1 PE=1 SV=1; ADP,ATP carrier protein 3 OS=Saccharomyces cerevisiae (strain ATCC 204508 / S288c) OX=559292 GN=AAC3 PE=1 SV=1; ADP,ATP carrier protein 2 OS=Saccharomyces cerevisiae (strain ATCC 204508 / S288c) OX=559292 GN=PET9 PE=1 SV=2	181121_602_AT_set1_8Plex.raw	1.10596e+06	1.27013e+06	1.29865e+06	901381	790627	2	1
P18238	ADP,ATP carrier protein 3 OS=Saccharomyces cerevisiae (strain ATCC 204508 / S288c) OX=559292 GN=AAC3 PE=1 SV=1	181121_602_AT_set1_8Plex.raw	910080	1.00747e+06	1.22208e+06	972848	803216	2	1
Q01976	ADP-ribose pyrophosphatase OS=Saccharomyces cerevisiae (strain ATCC 204508 / S288c) OX=559292 GN=YSA1 PE=1 SV=2	181121_602_AT_set1_8Plex.raw	243661	278682	295505	276001	239851	1	1
P11076	ADP-ribosylation factor 1 OS=Saccharomyces cerevisiae (strain ATCC 204508 / S288c) OX=559292 GN=ARF1 PE=1 SV=3	181121_602_AT_set1_8Plex.raw	1.02769e+06	1.04226e+06	1.01606e+06	1.01681e+06	820460	1	1
P19146	ADP-ribosylation factor 2 OS=Saccharomyces cerevisiae (strain ATCC 204508 / S288c) OX=559292 GN=ARF2 PE=1 SV=3	181121_602_AT_set1_8Plex.raw	492150	453927	424670	544769	511077	2	1
P38817	ADP-ribosylation factor-binding protein GGA2 OS=Saccharomyces cerevisiae (strain ATCC 204508 / S288c) OX=559292 GN=GGA2 PE=1 SV=1	181121_602_AT_set1_8Plex.raw	238578	252567	251425	248597	234818	1	1
P00331; P07246; P00330	Alcohol dehydrogenase 2 OS=Saccharomyces cerevisiae (strain ATCC 204508 / S288c) OX=559292 GN=ADH2 PE=1 SV=3; Alcohol dehydrogenase 3, mitochondrial OS=Saccharomyces cerevisiae (strain ATCC 204508 / S288c) OX=559292 GN=ADH3 PE=1 SV=2; Alcohol dehydrogenase 1 OS=Saccharomyces cerevisiae (strain ATCC 204508 / S288c) OX=559292 GN=ADH1 PE=1 SV=5	181121_602_AT_set1_8Plex.raw	818917	882640	950410	814677	712489	1	1
Q00764	Alpha,alpha-trehalose-phosphate synthase [UDP-forming] 56 kDa subunit OS=Saccharomyces cerevisiae (strain ATCC 204508 / S288c) OX=559292 GN=TPS1 PE=1 SV=2	181121_602_AT_set1_8Plex.raw	538123	527021	539188	568743	527377	2	1
A6ZR36; C8Z792; P40053; C7GRR3; B3LRJ8	Altered inheritance of mitochondria protein 9, mitochondrial OS=Saccharomyces cerevisiae (strain YJM789) OX=307796 GN=AIM9 PE=3 SV=1; Altered inheritance of mitochondria protein 9, mitochondrial OS=Saccharomyces cerevisiae (strain Lalvin EC1118 / Prise de mousse) OX=643680 GN=AIM9 PE=3 SV=1; Altered inheritance of mitochondria protein 9, mitochondrial OS=Saccharomyces cerevisiae (strain ATCC 2045…	181121_602_AT_set1_8Plex.raw	298072	300488	336808	356158	381549	1	1
Q08422	AN1-type zinc finger protein TMC1 OS=Saccharomyces cerevisiae (strain ATCC 204508 / S288c) OX=559292 GN=TMC1 PE=1 SV=1	181121_602_AT_set1_8Plex.raw	409838	382978	392088	308140	301491	1	1
P00899	Anthranilate synthase component 1 OS=Saccharomyces cerevisiae (strain ATCC 204508 / S288c) OX=559292 GN=TRP2 PE=1 SV=4	181121_602_AT_set1_8Plex.raw	222544	227711	206423	238603	232360	1	1
P04076	Argininosuccinate lyase OS=Saccharomyces cerevisiae (strain ATCC 204508 / S288c) OX=559292 GN=ARG4 PE=1 SV=2	181121_602_AT_set1_8Plex.raw	380613	396818	422993	417028	410705	1	1
P22768	Argininosuccinate synthase OS=Saccharomyces cerevisiae (strain ATCC 204508 / S288c) OX=559292 GN=ARG1 PE=1 SV=3	181121_602_AT_set1_8Plex.raw	309224	235556	323650	286973	277536	1	1
Q02486	ARS-binding factor 2, mitochondrial OS=Saccharomyces cerevisiae (strain ATCC 204508 / S288c) OX=559292 GN=ABF2 PE=1 SV=1	181121_602_AT_set1_8Plex.raw	1.03365e+06	1.0489e+06	1.23311e+06	1.25183e+06	1.50225e+06	2	1
P05626	ATP synthase subunit 4, mitochondrial OS=Saccharomyces cerevisiae (strain ATCC 204508 / S288c) OX=559292 GN=ATP4 PE=1 SV=2	181121_602_AT_set1_8Plex.raw	368066	347992	453010	473391	500050	1	1
Q12165; P26637	ATP synthase subunit delta, mitochondrial OS=Saccharomyces cerevisiae (strain ATCC 204508 / S288c) OX=559292 GN=ATP16 PE=1 SV=1; Leucine--tRNA ligase, cytoplasmic OS=Saccharomyces cerevisiae (strain ATCC 204508 / S288c) OX=559292 GN=CDC60 PE=1 SV=1	181121_602_AT_set1_8Plex.raw	1.72611e+06	1.721e+06	1.82179e+06	2.00432e+06	2.01763e+06	1	1
P36059	ATP-dependent (S)-NAD(P)H-hydrate dehydratase OS=Saccharomyces cerevisiae (strain ATCC 204508 / S288c) OX=559292 GN=YKL151C PE=1 SV=1	181121_602_AT_set1_8Plex.raw	219694	214665	254024	228549	219678	1	1
P06634; P24784; A6ZP47; A6ZWD3	ATP-dependent RNA helicase DED1 OS=Saccharomyces cerevisiae (strain ATCC 204508 / S288c) OX=559292 GN=DED1 PE=1 SV=2; ATP-dependent RNA helicase DBP1 OS=Saccharomyces cerevisiae (strain ATCC 204508 / S288c) OX=559292 GN=DBP1 PE=1 SV=2; ATP-dependent RNA helicase DED1 OS=Saccharomyces cerevisiae (strain YJM789) OX=307796 GN=DED1 PE=3 SV=1; ATP-dependent RNA helicase DBP1 OS=Saccharomyces cerevisia…	181121_602_AT_set1_8Plex.raw	1.22901e+06	894972	905925	822274	855752	1	1
P54113; P38009	Bifunctional purine biosynthesis protein ADE16 OS=Saccharomyces cerevisiae (strain ATCC 204508 / S288c) OX=559292 GN=ADE16 PE=1 SV=1; Bifunctional purine biosynthesis protein ADE17 OS=Saccharomyces cerevisiae (strain ATCC 204508 / S288c) OX=559292 GN=ADE17 PE=1 SV=2	181121_602_AT_set1_8Plex.raw	527753	535276	590313	640075	615997	1	1
P38009	Bifunctional purine biosynthesis protein ADE17 OS=Saccharomyces cerevisiae (strain ATCC 204508 / S288c) OX=559292 GN=ADE17 PE=1 SV=2	181121_602_AT_set1_8Plex.raw	264561	271609	308700	334106	324708	1	1
P47176	Branched-chain-amino-acid aminotransferase, cytosolic OS=Saccharomyces cerevisiae (strain ATCC 204508 / S288c) OX=559292 GN=BAT2 PE=1 SV=1	181121_602_AT_set1_8Plex.raw	275355	319387	311281	309195	272338	1	1
P09440	C-1-tetrahydrofolate synthase, mitochondrial OS=Saccharomyces cerevisiae (strain ATCC 204508 / S288c) OX=559292 GN=MIS1 PE=1 SV=1	181121_602_AT_set1_8Plex.raw	368213	345336	341106	364399	385643	1	1
P07278	cAMP-dependent protein kinase regulatory subunit OS=Saccharomyces cerevisiae (strain ATCC 204508 / S288c) OX=559292 GN=BCY1 PE=1 SV=4	181121_602_AT_set1_8Plex.raw	785925	992371	1.20198e+06	1.1523e+06	1.2516e+06	2	1
P27614	Carboxypeptidase S OS=Saccharomyces cerevisiae (strain ATCC 204508 / S288c) OX=559292 GN=CPS1 PE=1 SV=2	181121_602_AT_set1_8Plex.raw	543839	853162	1.09073e+06	817801	746001	1	1
P38930	Casein kinase II subunit beta' OS=Saccharomyces cerevisiae (strain ATCC 204508 / S288c) OX=559292 GN=CKB2 PE=1 SV=1	181121_602_AT_set1_8Plex.raw	102221	83504.8	66130.6	81356.6	91419.5	1	1
P32457	Cell division control protein 3 OS=Saccharomyces cerevisiae (strain ATCC 204508 / S288c) OX=559292 GN=CDC3 PE=1 SV=3	181121_602_AT_set1_8Plex.raw	381477	470022	495876	536266	543000	1	1
P47001; B5VL27;A6ZQH4	Cell wall mannoprotein CIS3 OS=Saccharomyces cerevisiae (strain ATCC 204508 / S288c) OX=559292 GN=CIS3 PE=1 SV=1; Cell wall mannoprotein CIS3 OS=Saccharomyces cerevisiae (strain AWRI1631) OX=545124 GN=CIS3 PE=3 SV=1;Cell wall mannoprotein CIS3 OS=Saccharomyces cerevisiae (strain YJM789) OX=307796 GN=CIS3 PE=3 SV=1	181121_602_AT_set1_8Plex.raw	827610	923142	1.21434e+06	1.00445e+06	896338	1	1
A6ZZG0; B3LPW4; B3LQU0; A6ZQH3; Q03178; P32478; B5VL26	Cell wall mannoprotein PIR1 OS=Saccharomyces cerevisiae (strain YJM789) OX=307796 GN=PIR1 PE=3 SV=1; Cell wall mannoprotein HSP150 OS=Saccharomyces cerevisiae (strain RM11-1a) OX=285006 GN=HSP150 PE=3 SV=1; Cell wall mannoprotein PIR1 OS=Saccharomyces cerevisiae (strain RM11-1a) OX=285006 GN=PIR1 PE=3 SV=1; Cell wall mannoprotein HSP150 OS=Saccharomyces cerevisiae (strain YJM789) OX=307796 GN=HSP…	181121_602_AT_set1_8Plex.raw	1.74223e+06	2.29162e+06	2520540	2.49145e+06	2.23137e+06	1	1
C7GQJ1; P38248; A6ZL22; B5VE42	Cell wall protein ECM33 OS=Saccharomyces cerevisiae (strain JAY291) OX=574961 GN=ECM33 PE=3 SV=1; Cell wall protein ECM33 OS=Saccharomyces cerevisiae (strain ATCC 204508 / S288c) OX=559292 GN=ECM33 PE=1 SV=3; Cell wall protein ECM33 OS=Saccharomyces cerevisiae (strain YJM789) OX=307796 GN=ECM33 PE=3 SV=2; Cell wall protein ECM33 OS=Saccharomyces cerevisiae (strain AWRI1631) OX=545124 GN=ECM33 PE=…	181121_602_AT_set1_8Plex.raw	2.55894e+06	2.48956e+06	2.94137e+06	2.93247e+06	2.62765e+06	2	1
P46992	Cell wall protein YJL171C OS=Saccharomyces cerevisiae (strain ATCC 204508 / S288c) OX=559292 GN=YJL171C PE=1 SV=2	181121_602_AT_set1_8Plex.raw	465884	411680	425711	414608	399710	1	1
P17106	Centromere-binding protein 1 OS=Saccharomyces cerevisiae (strain ATCC 204508 / S288c) OX=559292 GN=CBF1 PE=1 SV=2	181121_602_AT_set1_8Plex.raw	613257	765065	874223	645669	485688	1	1
P32178	Chorismate mutase OS=Saccharomyces cerevisiae (strain ATCC 204508 / S288c) OX=559292 GN=ARO7 PE=1 SV=1	181121_602_AT_set1_8Plex.raw	343515	376702	375185	371587	387926	1	1
P41810	Coatomer subunit beta OS=Saccharomyces cerevisiae (strain ATCC 204508 / S288c) OX=559292 GN=SEC26 PE=1 SV=2	181121_602_AT_set1_8Plex.raw	130373	134131	114561	127253	114384	1	1
P43621	Coatomer subunit delta OS=Saccharomyces cerevisiae (strain ATCC 204508 / S288c) OX=559292 GN=RET2 PE=1 SV=3	181121_602_AT_set1_8Plex.raw	343535	371178	369360	362200	365049	1	1
P24031	Constitutive acid phosphatase OS=Saccharomyces cerevisiae (strain ATCC 204508 / S288c) OX=559292 GN=PHO3 PE=1 SV=2	181121_602_AT_set1_8Plex.raw	96825	112393	101410	98653.5	91502.1	1	1
P24031; P38693; P35842; P00635	Constitutive acid phosphatase OS=Saccharomyces cerevisiae (strain ATCC 204508 / S288c) OX=559292 GN=PHO3 PE=1 SV=2; Acid phosphatase PHO12 OS=Saccharomyces cerevisiae (strain ATCC 204508 / S288c) OX=559292 GN=PHO12 PE=1 SV=1; Acid phosphatase PHO11 OS=Saccharomyces cerevisiae (strain ATCC 204508 / S288c) OX=559292 GN=PHO11 PE=1 SV=1; Repressible acid phosphatase OS=Saccharomyces cerevisiae (strai…	181121_602_AT_set1_8Plex.raw	3.70116e+06	2.90996e+06	2.67521e+06	2.59953e+06	2.60237e+06	1	1
P24031; P00635	Constitutive acid phosphatase OS=Saccharomyces cerevisiae (strain ATCC 204508 / S288c) OX=559292 GN=PHO3 PE=1 SV=2; Repressible acid phosphatase OS=Saccharomyces cerevisiae (strain ATCC 204508 / S288c) OX=559292 GN=PHO5 PE=1 SV=2	181121_602_AT_set1_8Plex.raw	449571	406396	391184	347587	348216	1	1
A6ZRK4; C7GPC1; B3LP78;B5VQH0;C8ZFZ7;Q01532	Cysteine proteinase 1, mitochondrial OS=Saccharomyces cerevisiae (strain YJM789) OX=307796 GN=LAP3 PE=3 SV=2; Cysteine proteinase 1, mitochondrial OS=Saccharomyces cerevisiae (strain JAY291) OX=574961 GN=LAP3 PE=3 SV=2; Cysteine proteinase 1, mitochondrial OS=Saccharomyces cerevisiae (strain RM11-1a) OX=285006 GN=LAP3 PE=3 SV=2;Cysteine proteinase 1, mitochondrial OS=Saccharomyces cerevisiae (str…	181121_602_AT_set1_8Plex.raw	491378	544412	575081	509166	468216	1	1
P40312	Cytochrome b5 OS=Saccharomyces cerevisiae (strain ATCC 204508 / S288c) OX=559292 GN=CYB5 PE=1 SV=2	181121_602_AT_set1_8Plex.raw	727953	743780	900399	785340	735391	1	1
P08067	Cytochrome b-c1 complex subunit Rieske, mitochondrial OS=Saccharomyces cerevisiae (strain ATCC 204508 / S288c) OX=559292 GN=RIP1 PE=1 SV=1	181121_602_AT_set1_8Plex.raw	155655	171652	189165	187257	206171	1	1
P00045; P00044	Cytochrome c iso-2 OS=Saccharomyces cerevisiae (strain ATCC 204508 / S288c) OX=559292 GN=CYC7 PE=1 SV=1; Cytochrome c iso-1 OS=Saccharomyces cerevisiae (strain ATCC 204508 / S288c) OX=559292 GN=CYC1 PE=1 SV=2	181121_602_AT_set1_8Plex.raw	976517	893215	702755	1.14634e+06	1.33018e+06	2	1
P00431	Cytochrome c peroxidase, mitochondrial OS=Saccharomyces cerevisiae (strain ATCC 204508 / S288c) OX=559292 GN=CCP1 PE=1 SV=2	181121_602_AT_set1_8Plex.raw	166210	168269	164363	198078	211714	1	1
P46681	D-2-hydroxyglutarate--pyruvate transhydrogenase DLD2 OS=Saccharomyces cerevisiae (strain ATCC 204508 / S288c) OX=559292 GN=DLD2 PE=1 SV=1	181121_602_AT_set1_8Plex.raw	171316	181180	196189	177630	160412	1	1
P46681; P39976	D-2-hydroxyglutarate--pyruvate transhydrogenase DLD2 OS=Saccharomyces cerevisiae (strain ATCC 204508 / S288c) OX=559292 GN=DLD2 PE=1 SV=1; D-2-hydroxyglutarate--pyruvate transhydrogenase DLD3 OS=Saccharomyces cerevisiae (strain ATCC 204508 / S288c) OX=559292 GN=DLD3 PE=1 SV=1	181121_602_AT_set1_8Plex.raw	388326	384002	389711	324390	293596	1	1
P40510; P40054	D-3-phosphoglycerate dehydrogenase 2 OS=Saccharomyces cerevisiae (strain ATCC 204508 / S288c) OX=559292 GN=SER33 PE=1 SV=1; D-3-phosphoglycerate dehydrogenase 1 OS=Saccharomyces cerevisiae (strain ATCC 204508 / S288c) OX=559292 GN=SER3 PE=1 SV=1	181121_602_AT_set1_8Plex.raw	544874	552512	543260	460930	419632	1	1
P07275	Delta-1-pyrroline-5-carboxylate dehydrogenase, mitochondrial OS=Saccharomyces cerevisiae (strain ATCC 204508 / S288c) OX=559292 GN=PUT2 PE=1 SV=2	181121_602_AT_set1_8Plex.raw	348446	352298	370400	398835	410350	1	1
P33317	Deoxyuridine 5'-triphosphate nucleotidohydrolase OS=Saccharomyces cerevisiae (strain ATCC 204508 / S288c) OX=559292 GN=DUT1 PE=1 SV=2	181121_602_AT_set1_8Plex.raw	258835	236837	222389	219311	218619	1	1
P54838	Dihydroxyacetone kinase 1 OS=Saccharomyces cerevisiae (strain ATCC 204508 / S288c) OX=559292 GN=DAK1 PE=1 SV=1	181121_602_AT_set1_8Plex.raw	248184	273005	280654	293781	252606	1	1
Q99321	Diphosphoinositol polyphosphate phosphohydrolase DDP1 OS=Saccharomyces cerevisiae (strain ATCC 204508 / S288c) OX=559292 GN=DDP1 PE=1 SV=3	181121_602_AT_set1_8Plex.raw	52376.6	64633.8	68984.8	50499.5	39900	1	1
P32377	Diphosphomevalonate decarboxylase OS=Saccharomyces cerevisiae (strain ATCC 204508 / S288c) OX=559292 GN=MVD1 PE=1 SV=2	181121_602_AT_set1_8Plex.raw	194530	203503	214873	184170	167005	1	1
P28000	DNA-directed RNA polymerases I and III subunit RPAC2 OS=Saccharomyces cerevisiae (strain ATCC 204508 / S288c) OX=559292 GN=RPC19 PE=1 SV=1	181121_602_AT_set1_8Plex.raw	515816	505777	475001	511252	531519	1	1
P20436	DNA-directed RNA polymerases I, II, and III subunit RPABC3 OS=Saccharomyces cerevisiae (strain ATCC 204508 / S288c) OX=559292 GN=RPB8 PE=1 SV=1	181121_602_AT_set1_8Plex.raw	453451	428107	446481	371416	370250	1	1
P29029	Endochitinase OS=Saccharomyces cerevisiae (strain ATCC 204508 / S288c) OX=559292 GN=CTS1 PE=1 SV=2	181121_602_AT_set1_8Plex.raw	693045	522622	541615	587647	644881	1	1
P38071	Enoyl-[acyl-carrier-protein] reductase, mitochondrial OS=Saccharomyces cerevisiae (strain ATCC 204508 / S288c) OX=559292 GN=ETR1 PE=1 SV=3	181121_602_AT_set1_8Plex.raw	146934	157558	179295	187394	196917	1	1
P38333	Essential nuclear protein 1 OS=Saccharomyces cerevisiae (strain ATCC 204508 / S288c) OX=559292 GN=ENP1 PE=1 SV=1	181121_602_AT_set1_8Plex.raw	166869	167870	159446	143654	135915	2	1
Q04067	Eukaryotic translation initiation factor 3 subunit G OS=Saccharomyces cerevisiae (strain ATCC 204508 / S288c) OX=559292 GN=TIF35 PE=1 SV=1	181121_602_AT_set1_8Plex.raw	227349	211311	208259	206168	204724	1	1
Q04067; A6ZZ25	Eukaryotic translation initiation factor 3 subunit G OS=Saccharomyces cerevisiae (strain ATCC 204508 / S288c) OX=559292 GN=TIF35 PE=1 SV=1; Eukaryotic translation initiation factor 3 subunit G OS=Saccharomyces cerevisiae (strain YJM789) OX=307796 GN=TIF35 PE=3 SV=1	181121_602_AT_set1_8Plex.raw	184931	187976	187308	200299	190302	1	1
P07260	Eukaryotic translation initiation factor 4E OS=Saccharomyces cerevisiae (strain ATCC 204508 / S288c) OX=559292 GN=CDC33 PE=1 SV=1	181121_602_AT_set1_8Plex.raw	756334	542538	471411	684815	863238	1	1
P23301	Eukaryotic translation initiation factor 5A-1 OS=Saccharomyces cerevisiae (strain ATCC 204508 / S288c) OX=559292 GN=HYP2 PE=1 SV=3	181121_602_AT_set1_8Plex.raw	416495	273359	172359	274402	500069	1	1
Q12522	Eukaryotic translation initiation factor 6 OS=Saccharomyces cerevisiae (strain ATCC 204508 / S288c) OX=559292 GN=TIF6 PE=1 SV=1	181121_602_AT_set1_8Plex.raw	663830	505069	457852	509916	622945	1	1
P30822	Exportin-1 OS=Saccharomyces cerevisiae (strain ATCC 204508 / S288c) OX=559292 GN=CRM1 PE=1 SV=1	181121_602_AT_set1_8Plex.raw	625825	740541	797131	657898	602642	1	1
Q04636	FACT complex subunit POB3 OS=Saccharomyces cerevisiae (strain ATCC 204508 / S288c) OX=559292 GN=POB3 PE=1 SV=1	181121_602_AT_set1_8Plex.raw	206645	212037	210812	228087	217597	1	1
P16622	Ferrochelatase, mitochondrial OS=Saccharomyces cerevisiae (strain ATCC 204508 / S288c) OX=559292 GN=HEM15 PE=1 SV=1	181121_602_AT_set1_8Plex.raw	196190	229448	224582	238165	266519	1	1
Q06205; P38911	FK506-binding protein 4 OS=Saccharomyces cerevisiae (strain ATCC 204508 / S288c) OX=559292 GN=FPR4 PE=1 SV=1; FK506-binding nuclear protein OS=Saccharomyces cerevisiae (strain ATCC 204508 / S288c) OX=559292 GN=FPR3 PE=1 SV=2	181121_602_AT_set1_8Plex.raw	486704	476949	527886	568730	666474	1	1
P25349	Flavoprotein-like protein YCP4 OS=Saccharomyces cerevisiae (strain ATCC 204508 / S288c) OX=559292 GN=YCP4 PE=1 SV=1	181121_602_AT_set1_8Plex.raw	103609	110510	124375	123674	129364	1	1
P16649	General transcriptional corepressor TUP1 OS=Saccharomyces cerevisiae (strain ATCC 204508 / S288c) OX=559292 GN=TUP1 PE=1 SV=2	181121_602_AT_set1_8Plex.raw	172854	176834	172907	172026	144223	1	1
P23776	Glucan 1,3-beta-glucosidase I/II OS=Saccharomyces cerevisiae (strain ATCC 204508 / S288c) OX=559292 GN=EXG1 PE=1 SV=1	181121_602_AT_set1_8Plex.raw	122951	129293	146144	124934	106175	1	1
Q04697	Glucose-signaling factor 2 OS=Saccharomyces cerevisiae (strain ATCC 204508 / S288c) OX=559292 GN=GSF2 PE=1 SV=1	181121_602_AT_set1_8Plex.raw	240029	226518	228899	258809	280513	1	1
Q04792	Glutamate decarboxylase OS=Saccharomyces cerevisiae (strain ATCC 204508 / S288c) OX=559292 GN=GAD1 PE=1 SV=1	181121_602_AT_set1_8Plex.raw	293316	305681	306714	333116	319223	1	1
P17695	Glutaredoxin-2, mitochondrial OS=Saccharomyces cerevisiae (strain ATCC 204508 / S288c) OX=559292 GN=GRX2 PE=1 SV=3	181121_602_AT_set1_8Plex.raw	430383	446923	458406	422316	421103	1	1
Q04432	Glutathione-independent glyoxalase HSP31 OS=Saccharomyces cerevisiae (strain ATCC 204508 / S288c) OX=559292 GN=HSP31 PE=1 SV=1	181121_602_AT_set1_8Plex.raw	76432.5	71568.3	84261.3	96205.6	91455.8	1	1
P00360; P00359	Glyceraldehyde-3-phosphate dehydrogenase 1 OS=Saccharomyces cerevisiae (strain ATCC 204508 / S288c) OX=559292 GN=TDH1 PE=1 SV=3; Glyceraldehyde-3-phosphate dehydrogenase 3 OS=Saccharomyces cerevisiae (strain ATCC 204508 / S288c) OX=559292 GN=TDH3 PE=1 SV=3	181121_602_AT_set1_8Plex.raw	2.12324e+06	2.65553e+06	5298636	3.43184e+06	2.40886e+06	1	1
P14065; Q12458	Glycerol 2-dehydrogenase (NADP(+)) OS=Saccharomyces cerevisiae (strain ATCC 204508 / S288c) OX=559292 GN=GCY1 PE=1 SV=1; Putative reductase 1 OS=Saccharomyces cerevisiae (strain ATCC 204508 / S288c) OX=559292 GN=YPR1 PE=1 SV=1	181121_602_AT_set1_8Plex.raw	248408	282527	317194	303872	292142	1	1
P53839	Glyoxylate reductase 1 OS=Saccharomyces cerevisiae (strain ATCC 204508 / S288c) OX=559292 GN=GOR1 PE=1 SV=1	181121_602_AT_set1_8Plex.raw	248923	237678	303126	316014	324251	1	1
P38523	GrpE protein homolog, mitochondrial OS=Saccharomyces cerevisiae (strain ATCC 204508 / S288c) OX=559292 GN=MGE1 PE=1 SV=1	181121_602_AT_set1_8Plex.raw	1.1594e+06	1.21768e+06	1.30653e+06	1.27308e+06	1.41289e+06	1	1
P38555; P51996	GTP-binding protein YPT31/YPT8 OS=Saccharomyces cerevisiae (strain ATCC 204508 / S288c) OX=559292 GN=YPT31 PE=1 SV=3; GTP-binding protein YPT32/YPT11 OS=Saccharomyces cerevisiae (strain ATCC 204508 / S288c) OX=559292 GN=YPT32 PE=1 SV=3	181121_602_AT_set1_8Plex.raw	273171	291794	329245	272628	244210	1	1
P15454	Guanylate kinase OS=Saccharomyces cerevisiae (strain ATCC 204508 / S288c) OX=559292 GN=GUK1 PE=1 SV=2	181121_602_AT_set1_8Plex.raw	220005	186592	163859	213194	258908	1	1
P32495	H/ACA ribonucleoprotein complex subunit NHP2 OS=Saccharomyces cerevisiae (strain ATCC 204508 / S288c) OX=559292 GN=NHP2 PE=1 SV=2	181121_602_AT_set1_8Plex.raw	447514	448470	453350	372790	405033	1	1
P10591; P09435; P10592	Heat shock protein SSA1 OS=Saccharomyces cerevisiae (strain ATCC 204508 / S288c) OX=559292 GN=SSA1 PE=1 SV=4; Heat shock protein SSA3 OS=Saccharomyces cerevisiae (strain ATCC 204508 / S288c) OX=559292 GN=SSA3 PE=1 SV=3; Heat shock protein SSA2 OS=Saccharomyces cerevisiae (strain ATCC 204508 / S288c) OX=559292 GN=SSA2 PE=1 SV=3	181121_602_AT_set1_8Plex.raw	272712	221818	212330	227061	270553	1	1
P10591; P22202; P10592	Heat shock protein SSA1 OS=Saccharomyces cerevisiae (strain ATCC 204508 / S288c) OX=559292 GN=SSA1 PE=1 SV=4; Heat shock protein SSA4 OS=Saccharomyces cerevisiae (strain ATCC 204508 / S288c) OX=559292 GN=SSA4 PE=1 SV=3; Heat shock protein SSA2 OS=Saccharomyces cerevisiae (strain ATCC 204508 / S288c) OX=559292 GN=SSA2 PE=1 SV=3	181121_602_AT_set1_8Plex.raw	5.26167e+06	5.79935e+06	5.44636e+06	3.14683e+06	2.59998e+06	1	1
P22202; P10592	Heat shock protein SSA4 OS=Saccharomyces cerevisiae (strain ATCC 204508 / S288c) OX=559292 GN=SSA4 PE=1 SV=3; Heat shock protein SSA2 OS=Saccharomyces cerevisiae (strain ATCC 204508 / S288c) OX=559292 GN=SSA2 PE=1 SV=3	181121_602_AT_set1_8Plex.raw	173503	173728	164139	188211	198099	1	1
P39987	Heat shock protein SSC3, mitochondrial OS=Saccharomyces cerevisiae (strain ATCC 204508 / S288c) OX=559292 GN=ECM10 PE=3 SV=1	181121_602_AT_set1_8Plex.raw	310382	287261	280483	336965	298100	1	1
P00815	Histidine biosynthesis trifunctional protein OS=Saccharomyces cerevisiae (strain ATCC 204508 / S288c) OX=559292 GN=HIS4 PE=1 SV=3	181121_602_AT_set1_8Plex.raw	66403.4	60362.4	61506.8	63614.8	58670.4	1	1
A6ZQX9; P40019	Histone H2A.Z-specific chaperone CHZ1 OS=Saccharomyces cerevisiae (strain YJM789) OX=307796 GN=CHZ1 PE=3 SV=2; Histone H2A.Z-specific chaperone CHZ1 OS=Saccharomyces cerevisiae (strain ATCC 204508 / S288c) OX=559292 GN=CHZ1 PE=1 SV=2	181121_602_AT_set1_8Plex.raw	363287	317282	299538	317637	244159	1	1
Q04344	Hit family protein 1 OS=Saccharomyces cerevisiae (strain ATCC 204508 / S288c) OX=559292 GN=HNT1 PE=1 SV=2	181121_602_AT_set1_8Plex.raw	100550	102293	99600.4	99585.5	86203.8	1	1
P49367	Homoaconitase, mitochondrial OS=Saccharomyces cerevisiae (strain ATCC 204508 / S288c) OX=559292 GN=LYS4 PE=1 SV=1	181121_602_AT_set1_8Plex.raw	144359	140977	168450	159148	145133	1	1
P48570	Homocitrate synthase, cytosolic isozyme OS=Saccharomyces cerevisiae (strain ATCC 204508 / S288c) OX=559292 GN=LYS20 PE=1 SV=1	181121_602_AT_set1_8Plex.raw	691231	665548	571525	607602	553412	2	1
P38260	Hsp70 nucleotide exchange factor FES1 OS=Saccharomyces cerevisiae (strain ATCC 204508 / S288c) OX=559292 GN=FES1 PE=1 SV=1	181121_602_AT_set1_8Plex.raw	659496	594352	523191	430553	471752	1	1
P33734	Imidazole glycerol phosphate synthase hisHF OS=Saccharomyces cerevisiae (strain ATCC 204508 / S288c) OX=559292 GN=HIS7 PE=1 SV=2	181121_602_AT_set1_8Plex.raw	258268	305158	310392	309826	282444	1	1
P33307	Importin alpha re-exporter OS=Saccharomyces cerevisiae (strain ATCC 204508 / S288c) OX=559292 GN=CSE1 PE=1 SV=2	181121_602_AT_set1_8Plex.raw	111820	104595	83692.7	67218.9	76491	1	1
Q02821	Importin subunit alpha OS=Saccharomyces cerevisiae (strain ATCC 204508 / S288c) OX=559292 GN=SRP1 PE=1 SV=1	181121_602_AT_set1_8Plex.raw	971690	945480	1.02552e+06	1.01293e+06	1.0789e+06	1	1
P32337	Importin subunit beta-3 OS=Saccharomyces cerevisiae (strain ATCC 204508 / S288c) OX=559292 GN=PSE1 PE=1 SV=2	181121_602_AT_set1_8Plex.raw	90317.1	98922.7	103252	94012	84497.3	1	1
A6ZPP2; P47031	Inclusion body clearance protein IML2 OS=Saccharomyces cerevisiae (strain YJM789) OX=307796 GN=IML2 PE=3 SV=1; Inclusion body clearance protein IML2 OS=Saccharomyces cerevisiae (strain ATCC 204508 / S288c) OX=559292 GN=IML2 PE=1 SV=1	181121_602_AT_set1_8Plex.raw	86959	142048	163651	152046	126987	1	1
P25297	Inorganic phosphate transporter PHO84 OS=Saccharomyces cerevisiae (strain ATCC 204508 / S288c) OX=559292 GN=PHO84 PE=1 SV=2	181121_602_AT_set1_8Plex.raw	294556	291869	266261	255522	247484	1	1
P50095; P50094; P38697	Inosine-5'-monophosphate dehydrogenase 3 OS=Saccharomyces cerevisiae (strain ATCC 204508 / S288c) OX=559292 GN=IMD3 PE=1 SV=1; Inosine-5'-monophosphate dehydrogenase 4 OS=Saccharomyces cerevisiae (strain ATCC 204508 / S288c) OX=559292 GN=IMD4 PE=1 SV=1; Inosine-5'-monophosphate dehydrogenase 2 OS=Saccharomyces cerevisiae (strain ATCC 204508 / S288c) OX=559292 GN=IMD2 PE=1 SV=1	181121_602_AT_set1_8Plex.raw	1.27884e+06	1.14901e+06	1.19486e+06	978485	919446	2	1
P50095; P50094; P39567; P38697	Inosine-5'-monophosphate dehydrogenase 3 OS=Saccharomyces cerevisiae (strain ATCC 204508 / S288c) OX=559292 GN=IMD3 PE=1 SV=1; Inosine-5'-monophosphate dehydrogenase 4 OS=Saccharomyces cerevisiae (strain ATCC 204508 / S288c) OX=559292 GN=IMD4 PE=1 SV=1; Putative inosine-5'-monophosphate dehydrogenase 1 OS=Saccharomyces cerevisiae (strain ATCC 204508 / S288c) OX=559292 GN=IMD1 PE=5 SV=1; Inosine-5…	181121_602_AT_set1_8Plex.raw	1.07116e+06	1.0664e+06	1.00076e+06	1.06881e+06	962262	2	1
P50094	Inosine-5'-monophosphate dehydrogenase 4 OS=Saccharomyces cerevisiae (strain ATCC 204508 / S288c) OX=559292 GN=IMD4 PE=1 SV=1	181121_602_AT_set1_8Plex.raw	975782	1.12971e+06	1.14518e+06	929609	834809	1	1
P21954; P41939; P53982	Isocitrate dehydrogenase [NADP], mitochondrial OS=Saccharomyces cerevisiae (strain ATCC 204508 / S288c) OX=559292 GN=IDP1 PE=1 SV=1; Isocitrate dehydrogenase [NADP] cytoplasmic OS=Saccharomyces cerevisiae (strain ATCC 204508 / S288c) OX=559292 GN=IDP2 PE=1 SV=2; Isocitrate dehydrogenase [NADP] OS=Saccharomyces cerevisiae (strain ATCC 204508 / S288c) OX=559292 GN=IDP3 PE=3 SV=1	181121_602_AT_set1_8Plex.raw	359216	353361	412357	365786	392359	1	1
P21954; P53982	Isocitrate dehydrogenase [NADP], mitochondrial OS=Saccharomyces cerevisiae (strain ATCC 204508 / S288c) OX=559292 GN=IDP1 PE=1 SV=1; Isocitrate dehydrogenase [NADP] OS=Saccharomyces cerevisiae (strain ATCC 204508 / S288c) OX=559292 GN=IDP3 PE=3 SV=1	181121_602_AT_set1_8Plex.raw	144851	195109	222564	201683	209933	1	1
P33399	La protein homolog OS=Saccharomyces cerevisiae (strain ATCC 204508 / S288c) OX=559292 GN=LHP1 PE=1 SV=2	181121_602_AT_set1_8Plex.raw	737500	873145	862195	724208	627250	2	1
P10614	Lanosterol 14-alpha demethylase OS=Saccharomyces cerevisiae (strain ATCC 204508 / S288c) OX=559292 GN=ERG11 PE=1 SV=1	181121_602_AT_set1_8Plex.raw	260017	298530	281345	233234	202900	2	1
P53281	LAS seventeen-binding protein 1 OS=Saccharomyces cerevisiae (strain ATCC 204508 / S288c) OX=559292 GN=LSB1 PE=1 SV=1	181121_602_AT_set1_8Plex.raw	401836	455605	465923	388616	370245	1	1
Q06493	LETM1 domain-containing protein YLH47, mitochondrial OS=Saccharomyces cerevisiae (strain ATCC 204508 / S288c) OX=559292 GN=YLH47 PE=1 SV=1	181121_602_AT_set1_8Plex.raw	262591	272567	263436	231483	232503	1	1
P47044	LOG family protein YJL055W OS=Saccharomyces cerevisiae (strain ATCC 204508 / S288c) OX=559292 GN=YJL055W PE=1 SV=1	181121_602_AT_set1_8Plex.raw	195525	183543	177578	201791	195835	1	1
P47912	Long-chain-fatty-acid--CoA ligase 4 OS=Saccharomyces cerevisiae (strain ATCC 204508 / S288c) OX=559292 GN=FAA4 PE=1 SV=1	181121_602_AT_set1_8Plex.raw	643124	869658	609654	524333	495269	2	1
P38636	Metal homeostasis factor ATX1 OS=Saccharomyces cerevisiae (strain ATCC 204508 / S288c) OX=559292 GN=ATX1 PE=1 SV=1	181121_602_AT_set1_8Plex.raw	161238	159125	178124	178728	163685	1	1
Q01662	Methionine aminopeptidase 1 OS=Saccharomyces cerevisiae (strain ATCC 204508 / S288c) OX=559292 GN=MAP1 PE=1 SV=2	181121_602_AT_set1_8Plex.raw	339115	328051	344006	347657	352764	1	1
C7GXT0; B3LK82;B5VTQ8;A6ZWZ9;C8ZJE0;Q06489	Methylthioribose-1-phosphate isomerase OS=Saccharomyces cerevisiae (strain JAY291) OX=574961 GN=MRI1 PE=3 SV=1; Methylthioribose-1-phosphate isomerase OS=Saccharomyces cerevisiae (strain RM11-1a) OX=285006 GN=MRI1 PE=3 SV=1;Methylthioribose-1-phosphate isomerase OS=Saccharomyces cerevisiae (strain AWRI1631) OX=545124 GN=MRI1 PE=3 SV=1;Methylthioribose-1-phosphate isomerase OS=Saccharomyces cerevi…	181121_602_AT_set1_8Plex.raw	315877	311052	325330	308958	316372	1	1
C8ZCI0; B5VMG3; P36112; B3LRA0;A6ZZY0	MICOS complex subunit MIC60 OS=Saccharomyces cerevisiae (strain Lalvin EC1118 / Prise de mousse) OX=643680 GN=MIC60 PE=3 SV=1; MICOS complex subunit MIC60 OS=Saccharomyces cerevisiae (strain AWRI1631) OX=545124 GN=MIC60 PE=3 SV=1; MICOS complex subunit MIC60 OS=Saccharomyces cerevisiae (strain ATCC 204508 / S288c) OX=559292 GN=MIC60 PE=1 SV=1; MICOS complex subunit MIC60 OS=Saccharomyces cerevisi…	181121_602_AT_set1_8Plex.raw	322149	344922	358970	397355	391739	1	1
P87108	Mitochondrial import inner membrane translocase subunit TIM10 OS=Saccharomyces cerevisiae (strain ATCC 204508 / S288c) OX=559292 GN=TIM10 PE=1 SV=1	181121_602_AT_set1_8Plex.raw	432224	417983	427538	420947	492990	1	1
P53299	Mitochondrial import inner membrane translocase subunit TIM13 OS=Saccharomyces cerevisiae (strain ATCC 204508 / S288c) OX=559292 GN=TIM13 PE=1 SV=1	181121_602_AT_set1_8Plex.raw	125574	118006	118556	118502	135612	1	1
Q02776	Mitochondrial import inner membrane translocase subunit TIM50 OS=Saccharomyces cerevisiae (strain ATCC 204508 / S288c) OX=559292 GN=TIM50 PE=1 SV=1	181121_602_AT_set1_8Plex.raw	281482	339575	372015	310546	231663	1	1
P35180	Mitochondrial import receptor subunit TOM20 OS=Saccharomyces cerevisiae (strain ATCC 204508 / S288c) OX=559292 GN=TOM20 PE=1 SV=1	181121_602_AT_set1_8Plex.raw	156238	153379	150022	168739	174016	1	1
P23644	Mitochondrial import receptor subunit TOM40 OS=Saccharomyces cerevisiae (strain ATCC 204508 / S288c) OX=559292 GN=TOM40 PE=1 SV=1	181121_602_AT_set1_8Plex.raw	596129	572929	662870	625624	638004	1	1
P16547	Mitochondrial outer membrane protein OM45 OS=Saccharomyces cerevisiae (strain ATCC 204508 / S288c) OX=559292 GN=OM45 PE=1 SV=2	181121_602_AT_set1_8Plex.raw	270004	249568	343614	385136	433709	1	1
A6ZPQ6; P40364	Mitochondrial peculiar membrane protein 1 OS=Saccharomyces cerevisiae (strain YJM789) OX=307796 GN=MPM1 PE=3 SV=1; Mitochondrial peculiar membrane protein 1 OS=Saccharomyces cerevisiae (strain ATCC 204508 / S288c) OX=559292 GN=MPM1 PE=1 SV=1	181121_602_AT_set1_8Plex.raw	133306	170182	204242	203877	214583	1	1
Q00772	Mitogen-activated protein kinase SLT2/MPK1 OS=Saccharomyces cerevisiae (strain ATCC 204508 / S288c) OX=559292 GN=SLT2 PE=1 SV=2	181121_602_AT_set1_8Plex.raw	321549	322800	315781	347889	340535	1	1
P28321	Monoglyceride lipase OS=Saccharomyces cerevisiae (strain ATCC 204508 / S288c) OX=559292 GN=YJU3 PE=1 SV=2	181121_602_AT_set1_8Plex.raw	210629	220180	254225	242629	252732	1	1
Q03835	Monothiol glutaredoxin-3 OS=Saccharomyces cerevisiae (strain ATCC 204508 / S288c) OX=559292 GN=GRX3 PE=1 SV=2	181121_602_AT_set1_8Plex.raw	203323	263436	295006	230360	158827	1	1
P00937	Multifunctional tryptophan biosynthesis protein OS=Saccharomyces cerevisiae (strain ATCC 204508 / S288c) OX=559292 GN=TRP3 PE=1 SV=2	181121_602_AT_set1_8Plex.raw	520286	558985	634247	575873	518195	1	1
P38626; A6ZVM6	NADH-cytochrome b5 reductase 1 OS=Saccharomyces cerevisiae (strain ATCC 204508 / S288c) OX=559292 GN=CBR1 PE=1 SV=2; NADH-cytochrome b5 reductase 1 OS=Saccharomyces cerevisiae (strain YJM789) OX=307796 GN=CBR1 PE=3 SV=2	181121_602_AT_set1_8Plex.raw	169956	144748	126458	164587	164938	1	1
A6ZZH2; P36060	NADH-cytochrome b5 reductase 2 OS=Saccharomyces cerevisiae (strain YJM789) OX=307796 GN=MCR1 PE=3 SV=1; NADH-cytochrome b5 reductase 2 OS=Saccharomyces cerevisiae (strain ATCC 204508 / S288c) OX=559292 GN=MCR1 PE=1 SV=1	181121_602_AT_set1_8Plex.raw	545903	480625	521257	529086	554715	1	1
Q03558; P41816	NADPH dehydrogenase 2 OS=Saccharomyces cerevisiae (strain ATCC 204508 / S288c) OX=559292 GN=OYE2 PE=1 SV=3; NADPH dehydrogenase 3 OS=Saccharomyces cerevisiae (strain ATCC 204508 / S288c) OX=559292 GN=OYE3 PE=1 SV=2	181121_602_AT_set1_8Plex.raw	384692	477419	369282	534145	406407	2	1
P40471	NADPH-dependent 1-acyldihydroxyacetone phosphate reductase OS=Saccharomyces cerevisiae (strain ATCC 204508 / S288c) OX=559292 GN=AYR1 PE=1 SV=1	181121_602_AT_set1_8Plex.raw	121970	124822	139227	143450	129342	1	1
P53111	NADPH-dependent aldehyde reductase ARI1 OS=Saccharomyces cerevisiae (strain ATCC 204508 / S288c) OX=559292 GN=ARI1 PE=1 SV=1	181121_602_AT_set1_8Plex.raw	93330	114729	136595	115265	99360.8	1	1
A6ZWL1;Q02642	Nascent polypeptide-associated complex subunit beta-1 OS=Saccharomyces cerevisiae (strain YJM789) OX=307796 GN=EGD1 PE=3 SV=1;Nascent polypeptide-associated complex subunit beta-1 OS=Saccharomyces cerevisiae (strain ATCC 204508 / S288c) OX=559292 GN=EGD1 PE=1 SV=2	181121_602_AT_set1_8Plex.raw	3.43203e+06	3.97919e+06	3.90298e+06	2.9924e+06	2.64174e+06	1	1
P53081	NGG1-interacting factor 3 OS=Saccharomyces cerevisiae (strain ATCC 204508 / S288c) OX=559292 GN=NIF3 PE=1 SV=1	181121_602_AT_set1_8Plex.raw	347978	383431	400076	343245	325564	1	1
P39683	Nicotinate phosphoribosyltransferase OS=Saccharomyces cerevisiae (strain ATCC 204508 / S288c) OX=559292 GN=NPT1 PE=1 SV=3	181121_602_AT_set1_8Plex.raw	284369	289863	273563	276420	259008	1	1
P32860	NifU-like protein, mitochondrial OS=Saccharomyces cerevisiae (strain ATCC 204508 / S288c) OX=559292 GN=NFU1 PE=1 SV=2	181121_602_AT_set1_8Plex.raw	155869	150628	166152	162481	172054	1	1
Q02892	Nucleolar GTP-binding protein 1 OS=Saccharomyces cerevisiae (strain ATCC 204508 / S288c) OX=559292 GN=NOG1 PE=1 SV=1	181121_602_AT_set1_8Plex.raw	245413	234688	226854	200641	205462	2	1
P53883	Nucleolar protein 13 OS=Saccharomyces cerevisiae (strain ATCC 204508 / S288c) OX=559292 GN=NOP13 PE=1 SV=2	181121_602_AT_set1_8Plex.raw	540960	512441	529619	433463	481205	1	1
Q12460	Nucleolar protein 56 OS=Saccharomyces cerevisiae (strain ATCC 204508 / S288c) OX=559292 GN=NOP56 PE=1 SV=1	181121_602_AT_set1_8Plex.raw	198014	178324	179202	139714	137084	1	1
P32499	Nucleoporin NUP2 OS=Saccharomyces cerevisiae (strain ATCC 204508 / S288c) OX=559292 GN=NUP2 PE=1 SV=2	181121_602_AT_set1_8Plex.raw	509427	526397	450288	399143	408988	1	1
P36010	Nucleoside diphosphate kinase OS=Saccharomyces cerevisiae (strain ATCC 204508 / S288c) OX=559292 GN=YNK1 PE=1 SV=1	181121_602_AT_set1_8Plex.raw	804721	788849	734922	715045	736129	2	1
P25293	Nucleosome assembly protein OS=Saccharomyces cerevisiae (strain ATCC 204508 / S288c) OX=559292 GN=NAP1 PE=1 SV=2	181121_602_AT_set1_8Plex.raw	157193	168420	146682	156857	161350	1	1
P13298	Orotate phosphoribosyltransferase 1 OS=Saccharomyces cerevisiae (strain ATCC 204508 / S288c) OX=559292 GN=URA5 PE=1 SV=2	181121_602_AT_set1_8Plex.raw	475858	500939	521964	470049	409435	1	1
P03962	Orotidine 5'-phosphate decarboxylase OS=Saccharomyces cerevisiae (strain ATCC 204508 / S288c) OX=559292 GN=URA3 PE=1 SV=2	181121_602_AT_set1_8Plex.raw	90796.1	80526.9	71109.5	59680.2	61708.8	1	1
P11353	Oxygen-dependent coproporphyrinogen-III oxidase OS=Saccharomyces cerevisiae (strain ATCC 204508 / S288c) OX=559292 GN=HEM13 PE=1 SV=2	181121_602_AT_set1_8Plex.raw	364660	589181	468709	448235	401278	2	1
P53297	PAB1-binding protein 1 OS=Saccharomyces cerevisiae (strain ATCC 204508 / S288c) OX=559292 GN=PBP1 PE=1 SV=1	181121_602_AT_set1_8Plex.raw	38901.2	42528.2	50109.7	39273.5	41329.8	1	1
C7GIN5	Pentafunctional AROM polypeptide OS=Saccharomyces cerevisiae (strain JAY291) OX=574961 GN=ARO1 PE=3 SV=1	181121_602_AT_set1_8Plex.raw	132994	145761	134631	135924	128938	1	1
C7GIN5; C8Z543; P08566; A6ZY89; B3LGE9	Pentafunctional AROM polypeptide OS=Saccharomyces cerevisiae (strain JAY291) OX=574961 GN=ARO1 PE=3 SV=1; Pentafunctional AROM polypeptide OS=Saccharomyces cerevisiae (strain Lalvin EC1118 / Prise de mousse) OX=643680 GN=ARO1 PE=3 SV=1; Pentafunctional AROM polypeptide OS=Saccharomyces cerevisiae (strain ATCC 204508 / S288c) OX=559292 GN=ARO1 PE=1 SV=1; Pentafunctional AROM polypeptide OS=Sacchar…	181121_602_AT_set1_8Plex.raw	649770	712214	728714	632958	652552	1	1
P25719; P14832	Peptidyl-prolyl cis-trans isomerase C, mitochondrial OS=Saccharomyces cerevisiae (strain ATCC 204508 / S288c) OX=559292 GN=CPR3 PE=1 SV=1; Peptidyl-prolyl cis-trans isomerase OS=Saccharomyces cerevisiae (strain ATCC 204508 / S288c) OX=559292 GN=CPR1 PE=1 SV=3	181121_602_AT_set1_8Plex.raw	2.84742e+06	3.41701e+06	3.99242e+06	2.20701e+06	1.70946e+06	1	1
P35176	Peptidyl-prolyl cis-trans isomerase D OS=Saccharomyces cerevisiae (strain ATCC 204508 / S288c) OX=559292 GN=CPR5 PE=2 SV=1	181121_602_AT_set1_8Plex.raw	311498	308903	277466	319488	369542	1	1
P21304	Periodic tryptophan protein 1 OS=Saccharomyces cerevisiae (strain ATCC 204508 / S288c) OX=559292 GN=PWP1 PE=1 SV=1	181121_602_AT_set1_8Plex.raw	163934	141521	131403	121486	117097	1	1
P27616	Phosphoribosylaminoimidazole-succinocarboxamide synthase OS=Saccharomyces cerevisiae (strain ATCC 204508 / S288c) OX=559292 GN=ADE1 PE=1 SV=2	181121_602_AT_set1_8Plex.raw	248648	288763	300083	329530	347645	1	1
Q12746	Plasma membrane-associated coenzyme Q6 reductase PGA3 OS=Saccharomyces cerevisiae (strain ATCC 204508 / S288c) OX=559292 GN=PGA3 PE=1 SV=1	181121_602_AT_set1_8Plex.raw	178763	175748	148076	166798	175104	1	1
P53743	Pre-rRNA-processing protein ESF2 OS=Saccharomyces cerevisiae (strain ATCC 204508 / S288c) OX=559292 GN=ESF2 PE=1 SV=1	181121_602_AT_set1_8Plex.raw	80738.8	90388.1	83550.2	87130.9	82442.1	1	1
P52893	Probable alanine aminotransferase, mitochondrial OS=Saccharomyces cerevisiae (strain ATCC 204508 / S288c) OX=559292 GN=ALT1 PE=1 SV=1	181121_602_AT_set1_8Plex.raw	306202	333778	325210	358050	330286	2	1
Q12480	Probable electron transfer flavoprotein subunit alpha, mitochondrial OS=Saccharomyces cerevisiae (strain ATCC 204508 / S288c) OX=559292 GN=AIM45 PE=1 SV=1	181121_602_AT_set1_8Plex.raw	96027.8	108088	111313	114503	127651	1	1
P42940	Probable electron transfer flavoprotein subunit beta OS=Saccharomyces cerevisiae (strain ATCC 204508 / S288c) OX=559292 GN=CIR1 PE=1 SV=1	181121_602_AT_set1_8Plex.raw	244361	246489	276108	277462	284749	1	1
Q08822	Probable electron transfer flavoprotein-ubiquinone oxidoreductase, mitochondrial OS=Saccharomyces cerevisiae (strain ATCC 204508 / S288c) OX=559292 GN=CIR2 PE=1 SV=1	181121_602_AT_set1_8Plex.raw	65042.6	69601.3	71051.2	82495.4	88150.4	1	1
Q04951	Probable family 17 glucosidase SCW10 OS=Saccharomyces cerevisiae (strain ATCC 204508 / S288c) OX=559292 GN=SCW10 PE=1 SV=1	181121_602_AT_set1_8Plex.raw	234996	225707	230765	247618	274342	1	1
P32623	Probable glycosidase CRH2 OS=Saccharomyces cerevisiae (strain ATCC 204508 / S288c) OX=559292 GN=UTR2 PE=1 SV=3	181121_602_AT_set1_8Plex.raw	232628	205550	171259	162938	164211	1	1
P21242	Probable proteasome subunit alpha type-7 OS=Saccharomyces cerevisiae (strain ATCC 204508 / S288c) OX=559292 GN=PRE10 PE=1 SV=2	181121_602_AT_set1_8Plex.raw	527087	638559	630195	477493	439655	1	1
P38230	Probable quinone oxidoreductase OS=Saccharomyces cerevisiae (strain ATCC 204508 / S288c) OX=559292 GN=ZTA1 PE=1 SV=1	181121_602_AT_set1_8Plex.raw	53554.2	52890.4	56246.2	55896.2	54713.1	1	1
P36135; A7A003; B3LRC2;B5VMJ0	Probable secreted beta-glucosidase UTH1 OS=Saccharomyces cerevisiae (strain ATCC 204508 / S288c) OX=559292 GN=UTH1 PE=1 SV=2; Probable secreted beta-glucosidase UTH1 OS=Saccharomyces cerevisiae (strain YJM789) OX=307796 GN=UTH1 PE=3 SV=2; Probable secreted beta-glucosidase UTH1 OS=Saccharomyces cerevisiae (strain RM11-1a) OX=285006 GN=UTH1 PE=3 SV=1;Probable secreted beta-glucosidase UTH1 OS=Sacc…	181121_602_AT_set1_8Plex.raw	705249	888437	842125	865867	871476	1	1
P53903	Processing of GAS1 and ALP protein 2 OS=Saccharomyces cerevisiae (strain ATCC 204508 / S288c) OX=559292 GN=PGA2 PE=1 SV=3	181121_602_AT_set1_8Plex.raw	386733	397367	385100	373019	385588	1	1
P50085	Prohibitin-2 OS=Saccharomyces cerevisiae (strain ATCC 204508 / S288c) OX=559292 GN=PHB2 PE=1 SV=2	181121_602_AT_set1_8Plex.raw	229655	232599	325071	302831	325705	1	1
P0CT05; P0CT04	Protease B inhibitor 1 OS=Saccharomyces cerevisiae OX=4932 GN=PBI2 PE=1 SV=1; Protease B inhibitor 2 OS=Saccharomyces cerevisiae (strain ATCC 204508 / S288c) OX=559292 GN=PBI2 PE=1 SV=1	181121_602_AT_set1_8Plex.raw	1.56558e+06	1.51451e+06	1.91659e+06	1.43955e+06	1.22707e+06	2	1
P23639	Proteasome subunit alpha type-2 OS=Saccharomyces cerevisiae (strain ATCC 204508 / S288c) OX=559292 GN=PRE8 PE=1 SV=1	181121_602_AT_set1_8Plex.raw	314737	354023	366930	362799	349730	1	1
P38624	Proteasome subunit beta type-1 OS=Saccharomyces cerevisiae (strain ATCC 204508 / S288c) OX=559292 GN=PRE3 PE=1 SV=2	181121_602_AT_set1_8Plex.raw	341816	341106	350501	385389	362585	1	1
P25451	Proteasome subunit beta type-3 OS=Saccharomyces cerevisiae (strain ATCC 204508 / S288c) OX=559292 GN=PUP3 PE=1 SV=1	181121_602_AT_set1_8Plex.raw	457128	518850	471246	510026	491714	1	1
P23724	Proteasome subunit beta type-6 OS=Saccharomyces cerevisiae (strain ATCC 204508 / S288c) OX=559292 GN=PRE7 PE=1 SV=1	181121_602_AT_set1_8Plex.raw	83955.5	105553	103915	93314.5	96271.1	1	1
P30657	Proteasome subunit beta type-7 OS=Saccharomyces cerevisiae (strain ATCC 204508 / S288c) OX=559292 GN=PRE4 PE=1 SV=1	181121_602_AT_set1_8Plex.raw	444623	426184	409457	469094	448852	1	1
Q12314	Protein arginine N-methyltransferase SFM1 OS=Saccharomyces cerevisiae (strain ATCC 204508 / S288c) OX=559292 GN=SFM1 PE=1 SV=1	181121_602_AT_set1_8Plex.raw	509697	495999	478303	373191	348289	1	1
P34730	Protein BMH2 OS=Saccharomyces cerevisiae (strain ATCC 204508 / S288c) OX=559292 GN=BMH2 PE=1 SV=3	181121_602_AT_set1_8Plex.raw	283231	294196	333498	312573	257647	1	1
P32474	Protein disulfide-isomerase EUG1 OS=Saccharomyces cerevisiae (strain ATCC 204508 / S288c) OX=559292 GN=EUG1 PE=1 SV=1	181121_602_AT_set1_8Plex.raw	80646.9	85800.7	84533	105291	108749	1	1
E7QIA1; E7KFU6; Q05905; E7LXU7; B3RHI0;C7GVT8;A7A1I2;C8ZDR4;E7Q714;E7NKW8	Protein HRI1 OS=Saccharomyces cerevisiae (strain Zymaflore VL3) OX=764100 GN=HRI1 PE=3 SV=1; Protein HRI1 OS=Saccharomyces cerevisiae (strain AWRI796) OX=764097 GN=HRI1 PE=3 SV=1; Protein HRI1 OS=Saccharomyces cerevisiae (strain ATCC 204508 / S288c) OX=559292 GN=HRI1 PE=1 SV=1; Protein HRI1 OS=Saccharomyces cerevisiae (strain VIN 13) OX=764099 GN=HRI1 PE=3 SV=1; Protein HRI1 OS=Saccharomyces cere…	181121_602_AT_set1_8Plex.raw	156508	180563	189385	184200	151808	1	1
E7QIA1; E7KS00; Q05905; B3RHI0;C7GVT8;A7A1I2;C8ZDR4;E7Q714;E7NKW8	Protein HRI1 OS=Saccharomyces cerevisiae (strain Zymaflore VL3) OX=764100 GN=HRI1 PE=3 SV=1; Protein HRI1 OS=Saccharomyces cerevisiae (strain Lalvin QA23) OX=764098 GN=HRI1 PE=3 SV=1; Protein HRI1 OS=Saccharomyces cerevisiae (strain ATCC 204508 / S288c) OX=559292 GN=HRI1 PE=1 SV=1; Protein HRI1 OS=Saccharomyces cerevisiae (strain RM11-1a) OX=285006 GN=HRI1 PE=3 SV=1;Protein HRI1 OS=Saccharomyces …	181121_602_AT_set1_8Plex.raw	468353	483388	501522	514070	473261	1	1
E7QIA1; E7KS00; E7KFU6; Q05905; E7LXU7; B3RHI0;C7GVT8;A7A1I2;C8ZDR4;E7Q714;E7NKW8	Protein HRI1 OS=Saccharomyces cerevisiae (strain Zymaflore VL3) OX=764100 GN=HRI1 PE=3 SV=1; Protein HRI1 OS=Saccharomyces cerevisiae (strain Lalvin QA23) OX=764098 GN=HRI1 PE=3 SV=1; Protein HRI1 OS=Saccharomyces cerevisiae (strain AWRI796) OX=764097 GN=HRI1 PE=3 SV=1; Protein HRI1 OS=Saccharomyces cerevisiae (strain ATCC 204508 / S288c) OX=559292 GN=HRI1 PE=1 SV=1; Protein HRI1 OS=Saccharomyces…	181121_602_AT_set1_8Plex.raw	1.14001e+06	1.23104e+06	1.23535e+06	1.23077e+06	1.06821e+06	1	1
Q6Q560	Protein ISD11 OS=Saccharomyces cerevisiae (strain ATCC 204508 / S288c) OX=559292 GN=ISD11 PE=1 SV=1	181121_602_AT_set1_8Plex.raw	390211	420503	466306	492896	533053	1	1
Q08971	Protein PBDC1 homolog OS=Saccharomyces cerevisiae (strain ATCC 204508 / S288c) OX=559292 GN=YPL225W PE=1 SV=1	181121_602_AT_set1_8Plex.raw	585689	685703	697954	582733	485727	1	1
Q07362	Protein PBP4 OS=Saccharomyces cerevisiae (strain ATCC 204508 / S288c) OX=559292 GN=PBP4 PE=1 SV=1	181121_602_AT_set1_8Plex.raw	408159	422497	465104	394724	465901	1	1
P36047	Protein phosphatase 1 regulatory subunit SDS22 OS=Saccharomyces cerevisiae (strain ATCC 204508 / S288c) OX=559292 GN=SDS22 PE=1 SV=1	181121_602_AT_set1_8Plex.raw	173496	182799	196699	213533	224907	1	1
P32867; P39926	Protein SSO1 OS=Saccharomyces cerevisiae (strain ATCC 204508 / S288c) OX=559292 GN=SSO1 PE=1 SV=2; Protein SSO2 OS=Saccharomyces cerevisiae (strain ATCC 204508 / S288c) OX=559292 GN=SSO2 PE=1 SV=2	181121_602_AT_set1_8Plex.raw	863227	846759	900233	741774	734213	1	1
P39931	Protein SSP120 OS=Saccharomyces cerevisiae (strain ATCC 204508 / S288c) OX=559292 GN=SSP120 PE=1 SV=1	181121_602_AT_set1_8Plex.raw	309804	302417	295499	339498	384319	1	1
P14906	Protein translocation protein SEC63 OS=Saccharomyces cerevisiae (strain ATCC 204508 / S288c) OX=559292 GN=SEC63 PE=1 SV=2	181121_602_AT_set1_8Plex.raw	212217	223702	224240	237995	231603	1	1
P40482	Protein transport protein SEC24 OS=Saccharomyces cerevisiae (strain ATCC 204508 / S288c) OX=559292 GN=SEC24 PE=1 SV=1	181121_602_AT_set1_8Plex.raw	194903	218058	196012	179912	158783	1	1
P35179	Protein transport protein SSS1 OS=Saccharomyces cerevisiae (strain ATCC 204508 / S288c) OX=559292 GN=SSS1 PE=1 SV=2	181121_602_AT_set1_8Plex.raw	945271	976676	1.40531e+06	1.26803e+06	1.12324e+06	1	1
P07259; P03965	Protein URA2 OS=Saccharomyces cerevisiae (strain ATCC 204508 / S288c) OX=559292 GN=URA2 PE=1 SV=5; Carbamoyl-phosphate synthase arginine-specific large chain OS=Saccharomyces cerevisiae (strain ATCC 204508 / S288c) OX=559292 GN=CPA2 PE=1 SV=1	181121_602_AT_set1_8Plex.raw	863777	842627	807099	655920	585048	2	1
P38616	Protein YGP1 OS=Saccharomyces cerevisiae (strain ATCC 204508 / S288c) OX=559292 GN=YGP1 PE=1 SV=2	181121_602_AT_set1_8Plex.raw	168330	150300	149917	184944	178851	2	1
Q12402	Protein YOP1 OS=Saccharomyces cerevisiae (strain ATCC 204508 / S288c) OX=559292 GN=YOP1 PE=1 SV=3	181121_602_AT_set1_8Plex.raw	719633	892673	1.01301e+06	648692	543362	1	1
Q04371	Protein-glutamate O-methyltransferase OS=Saccharomyces cerevisiae (strain ATCC 204508 / S288c) OX=559292 GN=YMR027W PE=1 SV=1	181121_602_AT_set1_8Plex.raw	263765	292685	286689	266795	238739	1	1
P53200	Protein-lysine N-methyltransferase EFM5 OS=Saccharomyces cerevisiae (strain ATCC 204508 / S288c) OX=559292 GN=EFM5 PE=1 SV=2	181121_602_AT_set1_8Plex.raw	179518	173022	155838	152288	159600	1	1
Q04409	Putative glucokinase-2 OS=Saccharomyces cerevisiae (strain ATCC 204508 / S288c) OX=559292 GN=EMI2 PE=1 SV=1	181121_602_AT_set1_8Plex.raw	182225	205971	255810	255863	193994	1	1
Q04409; P17709	Putative glucokinase-2 OS=Saccharomyces cerevisiae (strain ATCC 204508 / S288c) OX=559292 GN=EMI2 PE=1 SV=1; Glucokinase-1 OS=Saccharomyces cerevisiae (strain ATCC 204508 / S288c) OX=559292 GN=GLK1 PE=1 SV=1	181121_602_AT_set1_8Plex.raw	274445	295162	284651	297171	284488	1	1
O42831; P50095; P50094; P38697	Putative inosine-5'-monophosphate dehydrogenase-like protein YAR075W OS=Saccharomyces cerevisiae (strain ATCC 204508 / S288c) OX=559292 GN=YAR075W PE=5 SV=1; Inosine-5'-monophosphate dehydrogenase 3 OS=Saccharomyces cerevisiae (strain ATCC 204508 / S288c) OX=559292 GN=IMD3 PE=1 SV=1; Inosine-5'-monophosphate dehydrogenase 4 OS=Saccharomyces cerevisiae (strain ATCC 204508 / S288c) OX=559292 GN=IMD…	181121_602_AT_set1_8Plex.raw	1.06971e+06	1.00585e+06	1.03868e+06	876523	841110	1	1
Q86ZR7	Putative uncharacterized hydrolase YKL033W-A OS=Saccharomyces cerevisiae (strain ATCC 204508 / S288c) OX=559292 GN=YKL033W-A PE=3 SV=2	181121_602_AT_set1_8Plex.raw	282715	316447	330756	316244	295714	1	1
P38197	Pyridoxal phosphate homeostasis protein OS=Saccharomyces cerevisiae (strain ATCC 204508 / S288c) OX=559292 GN=YBL036C PE=1 SV=1	181121_602_AT_set1_8Plex.raw	120939	142059	148756	133267	111909	1	1
P38075	Pyridoxamine 5'-phosphate oxidase OS=Saccharomyces cerevisiae (strain ATCC 204508 / S288c) OX=559292 GN=PDX3 PE=1 SV=1	181121_602_AT_set1_8Plex.raw	407882	441002	458779	426363	431008	1	1
P11154	Pyruvate carboxylase 1 OS=Saccharomyces cerevisiae (strain ATCC 204508 / S288c) OX=559292 GN=PYC1 PE=1 SV=2	181121_602_AT_set1_8Plex.raw	570756	577373	550169	541524	508710	1	1
P16451	Pyruvate dehydrogenase complex protein X component, mitochondrial OS=Saccharomyces cerevisiae (strain ATCC 204508 / S288c) OX=559292 GN=PDX1 PE=1 SV=1	181121_602_AT_set1_8Plex.raw	87004.9	89993.4	87697.9	112675	111199	1	1
P40517	Ran-specific GTPase-activating protein 2 OS=Saccharomyces cerevisiae (strain ATCC 204508 / S288c) OX=559292 GN=YRB2 PE=1 SV=1	181121_602_AT_set1_8Plex.raw	371852	362583	333666	401656	403514	1	1
P01119	Ras-like protein 1 OS=Saccharomyces cerevisiae (strain ATCC 204508 / S288c) OX=559292 GN=RAS1 PE=1 SV=2	181121_602_AT_set1_8Plex.raw	127715	111349	131121	80031.6	80125.2	1	1
P39743	Reduced viability upon starvation protein 167 OS=Saccharomyces cerevisiae (strain ATCC 204508 / S288c) OX=559292 GN=RVS167 PE=1 SV=1	181121_602_AT_set1_8Plex.raw	96055.6	100571	102594	102293	92080.7	1	1
Q08746	Regulator of ribosome biosynthesis OS=Saccharomyces cerevisiae (strain ATCC 204508 / S288c) OX=559292 GN=RRS1 PE=1 SV=1	181121_602_AT_set1_8Plex.raw	393429	348469	342153	297713	317865	1	1
P22336	Replication factor A protein 1 OS=Saccharomyces cerevisiae (strain ATCC 204508 / S288c) OX=559292 GN=RFA1 PE=1 SV=1	181121_602_AT_set1_8Plex.raw	395695	418698	414409	399690	362338	1	1
P53721	Respiratory supercomplex factor 2, mitochondrial OS=Saccharomyces cerevisiae (strain ATCC 204508 / S288c) OX=559292 GN=RCF2 PE=1 SV=1	181121_602_AT_set1_8Plex.raw	75246.7	69230.9	69264	66409.5	70835.9	1	1
P38804	Restriction of telomere capping protein 3 OS=Saccharomyces cerevisiae (strain ATCC 204508 / S288c) OX=559292 GN=RTC3 PE=1 SV=1	181121_602_AT_set1_8Plex.raw	1.90373e+06	1.72073e+06	1.85499e+06	1.83824e+06	1.58352e+06	1	1
P09938	Ribonucleoside-diphosphate reductase small chain 1 OS=Saccharomyces cerevisiae (strain ATCC 204508 / S288c) OX=559292 GN=RNR2 PE=1 SV=2	181121_602_AT_set1_8Plex.raw	322959	457012	476053	392562	319153	1	1
A6ZNU5;Q12189	Ribose-5-phosphate isomerase OS=Saccharomyces cerevisiae (strain YJM789) OX=307796 GN=RKI1 PE=3 SV=1;Ribose-5-phosphate isomerase OS=Saccharomyces cerevisiae (strain ATCC 204508 / S288c) OX=559292 GN=RKI1 PE=1 SV=1	181121_602_AT_set1_8Plex.raw	482461	418786	359191	361128	362778	1	1
P38689	Ribose-phosphate pyrophosphokinase 3 OS=Saccharomyces cerevisiae (strain ATCC 204508 / S288c) OX=559292 GN=PRS3 PE=1 SV=1	181121_602_AT_set1_8Plex.raw	367243	395349	462712	368160	372596	1	1
P33201	Ribosome assembly factor MRT4 OS=Saccharomyces cerevisiae (strain ATCC 204508 / S288c) OX=559292 GN=MRT4 PE=1 SV=1	181121_602_AT_set1_8Plex.raw	168613	152497	162621	152484	153674	1	1
P35184	Ribosome assembly protein SQT1 OS=Saccharomyces cerevisiae (strain ATCC 204508 / S288c) OX=559292 GN=SQT1 PE=1 SV=2	181121_602_AT_set1_8Plex.raw	307730	313642	322002	275601	240256	1	1
P40693	Ribosome biogenesis protein RLP7 OS=Saccharomyces cerevisiae (strain ATCC 204508 / S288c) OX=559292 GN=RLP7 PE=1 SV=1	181121_602_AT_set1_8Plex.raw	285434	271464	273466	261552	248522	1	1
P53251; A6ZV63	Ribosome biogenesis protein SLX9 OS=Saccharomyces cerevisiae (strain ATCC 204508 / S288c) OX=559292 GN=SLX9 PE=1 SV=1; Ribosome biogenesis protein SLX9 OS=Saccharomyces cerevisiae (strain YJM789) OX=307796 GN=SLX9 PE=3 SV=1	181121_602_AT_set1_8Plex.raw	211618	178766	171415	132793	153656	1	1
P39729	Ribosome-interacting GTPase 1 OS=Saccharomyces cerevisiae (strain ATCC 204508 / S288c) OX=559292 GN=RBG1 PE=1 SV=1	181121_602_AT_set1_8Plex.raw	276215	287440	300981	298149	293499	1	1
P53295	Ribosome-interacting GTPase 2 OS=Saccharomyces cerevisiae (strain ATCC 204508 / S288c) OX=559292 GN=RBG2 PE=1 SV=1	181121_602_AT_set1_8Plex.raw	151448	149206	165154	180433	171830	1	1
P38998	Saccharopine dehydrogenase [NAD(+), L-lysine-forming] OS=Saccharomyces cerevisiae (strain ATCC 204508 / S288c) OX=559292 GN=LYS1 PE=1 SV=3	181121_602_AT_set1_8Plex.raw	231824	244518	315286	247612	258651	1	1
P10659	S-adenosylmethionine synthase 1 OS=Saccharomyces cerevisiae (strain ATCC 204508 / S288c) OX=559292 GN=SAM1 PE=1 SV=2	181121_602_AT_set1_8Plex.raw	180246	167947	153454	185324	188709	1	1
P19358	S-adenosylmethionine synthase 2 OS=Saccharomyces cerevisiae (strain ATCC 204508 / S288c) OX=559292 GN=SAM2 PE=1 SV=3	181121_602_AT_set1_8Plex.raw	57050.5	65113.9	67055	74259.9	68313	1	1
P24280	SEC14 cytosolic factor OS=Saccharomyces cerevisiae (strain ATCC 204508 / S288c) OX=559292 GN=SEC14 PE=1 SV=3	181121_602_AT_set1_8Plex.raw	621091	662106	685097	609528	559914	1	1
P36136	Sedoheptulose 1,7-bisphosphatase OS=Saccharomyces cerevisiae (strain ATCC 204508 / S288c) OX=559292 GN=SHB17 PE=1 SV=1	181121_602_AT_set1_8Plex.raw	139836	183183	175621	162117	142903	1	1
P32598	Serine/threonine-protein phosphatase PP1-2 OS=Saccharomyces cerevisiae (strain ATCC 204508 / S288c) OX=559292 GN=GLC7 PE=1 SV=1	181121_602_AT_set1_8Plex.raw	352024	372682	388881	387222	391237	1	1
P23594; P23595	Serine/threonine-protein phosphatase PP2A-1 catalytic subunit OS=Saccharomyces cerevisiae (strain ATCC 204508 / S288c) OX=559292 GN=PPH21 PE=1 SV=1; Serine/threonine-protein phosphatase PP2A-2 catalytic subunit OS=Saccharomyces cerevisiae (strain ATCC 204508 / S288c) OX=559292 GN=PPH22 PE=1 SV=1	181121_602_AT_set1_8Plex.raw	250521	263141	268458	237650	224685	1	1
P29478	Signal recognition particle subunit SEC65 OS=Saccharomyces cerevisiae (strain ATCC 204508 / S288c) OX=559292 GN=SEC65 PE=1 SV=1	181121_602_AT_set1_8Plex.raw	267150	271746	244357	229533	261025	1	1
P10080	Single-stranded nucleic acid-binding protein OS=Saccharomyces cerevisiae (strain ATCC 204508 / S288c) OX=559292 GN=SBP1 PE=1 SV=2	181121_602_AT_set1_8Plex.raw	97396.4	120654	110836	88670.9	76509.5	1	1
P20606	Small COPII coat GTPase SAR1 OS=Saccharomyces cerevisiae (strain ATCC 204508 / S288c) OX=559292 GN=SAR1 PE=1 SV=1	181121_602_AT_set1_8Plex.raw	476927	470115	484135	521348	436550	1	1
P43321	Small nuclear ribonucleoprotein Sm D3 OS=Saccharomyces cerevisiae (strain ATCC 204508 / S288c) OX=559292 GN=SMD3 PE=1 SV=1	181121_602_AT_set1_8Plex.raw	157199	165558	155732	168103	179274	1	1
Q07938	S-methyl-5'-thioadenosine phosphorylase OS=Saccharomyces cerevisiae (strain ATCC 204508 / S288c) OX=559292 GN=MEU1 PE=1 SV=1	181121_602_AT_set1_8Plex.raw	344857	352139	349519	350900	320079	1	1
P53252; Q12230	Sphingolipid long chain base-responsive protein PIL1 OS=Saccharomyces cerevisiae (strain ATCC 204508 / S288c) OX=559292 GN=PIL1 PE=1 SV=1; Sphingolipid long chain base-responsive protein LSP1 OS=Saccharomyces cerevisiae (strain ATCC 204508 / S288c) OX=559292 GN=LSP1 PE=1 SV=1	181121_602_AT_set1_8Plex.raw	497846	561869	558711	523657	570572	2	1
Q12045	Spindle pole body-associated protein VIK1 OS=Saccharomyces cerevisiae (strain ATCC 204508 / S288c) OX=559292 GN=VIK1 PE=1 SV=1	181121_602_AT_set1_8Plex.raw	539183	543469	488311	659072	539001	1	1
P53629	Sterol O-acyltransferase 2 OS=Saccharomyces cerevisiae (strain ATCC 204508 / S288c) OX=559292 GN=ARE2 PE=1 SV=1	181121_602_AT_set1_8Plex.raw	511582	493117	514325	471995	468282	1	1
P53199	Sterol-4-alpha-carboxylate 3-dehydrogenase, decarboxylating OS=Saccharomyces cerevisiae (strain ATCC 204508 / S288c) OX=559292 GN=ERG26 PE=1 SV=1	181121_602_AT_set1_8Plex.raw	665235	722010	842291	804232	775440	1	1
P18899	Stress protein DDR48 OS=Saccharomyces cerevisiae (strain ATCC 204508 / S288c) OX=559292 GN=DDR48 PE=1 SV=4	181121_602_AT_set1_8Plex.raw	573108	611009	709272	539055	458789	1	1
P33421	Succinate dehydrogenase [ubiquinone] cytochrome b subunit, mitochondrial OS=Saccharomyces cerevisiae (strain ATCC 204508 / S288c) OX=559292 GN=SDH3 PE=1 SV=1	181121_602_AT_set1_8Plex.raw	316875	350269	393140	332335	316363	1	1
P53312	Succinate--CoA ligase [ADP-forming] subunit beta, mitochondrial OS=Saccharomyces cerevisiae (strain ATCC 204508 / S288c) OX=559292 GN=LSC2 PE=1 SV=1	181121_602_AT_set1_8Plex.raw	743719	810514	1.09825e+06	1.08547e+06	1.16649e+06	2	1
P36015	Synaptobrevin homolog YKT6 OS=Saccharomyces cerevisiae (strain ATCC 204508 / S288c) OX=559292 GN=YKT6 PE=1 SV=1	181121_602_AT_set1_8Plex.raw	413063	511155	565199	463821	402627	1	1
P12612	T-complex protein 1 subunit alpha OS=Saccharomyces cerevisiae (strain ATCC 204508 / S288c) OX=559292 GN=TCP1 PE=1 SV=2	181121_602_AT_set1_8Plex.raw	251878	260950	249722	234966	227322	1	1
P29509; P38816	Thioredoxin reductase 1 OS=Saccharomyces cerevisiae (strain ATCC 204508 / S288c) OX=559292 GN=TRR1 PE=1 SV=3; Thioredoxin reductase 2, mitochondrial OS=Saccharomyces cerevisiae (strain ATCC 204508 / S288c) OX=559292 GN=TRR2 PE=1 SV=1	181121_602_AT_set1_8Plex.raw	165466	190030	192469	197658	162523	1	1
P22217	Thioredoxin-1 OS=Saccharomyces cerevisiae (strain ATCC 204508 / S288c) OX=559292 GN=TRX1 PE=1 SV=3	181121_602_AT_set1_8Plex.raw	291879	348218	335964	277337	272638	1	1
P53228; P15019	Transaldolase NQM1 OS=Saccharomyces cerevisiae (strain ATCC 204508 / S288c) OX=559292 GN=NQM1 PE=1 SV=1; Transaldolase OS=Saccharomyces cerevisiae (strain ATCC 204508 / S288c) OX=559292 GN=TAL1 PE=1 SV=4	181121_602_AT_set1_8Plex.raw	1.30663e+06	1.57376e+06	1.83013e+06	1.30221e+06	1.18525e+06	2	1
Q03761	Transcription initiation factor TFIID subunit 12 OS=Saccharomyces cerevisiae (strain ATCC 204508 / S288c) OX=559292 GN=TAF12 PE=1 SV=1	181121_602_AT_set1_8Plex.raw	9772.73	8863.28	6856.47	8199.49	6656.39	1	1
Q03195	Translation initiation factor RLI1 OS=Saccharomyces cerevisiae (strain ATCC 204508 / S288c) OX=559292 GN=RLI1 PE=1 SV=1	181121_602_AT_set1_8Plex.raw	344523	309317	297308	351583	354504	1	1
Q12000	Translation machinery-associated protein 46 OS=Saccharomyces cerevisiae (strain ATCC 204508 / S288c) OX=559292 GN=TMA46 PE=1 SV=2	181121_602_AT_set1_8Plex.raw	39176.2	45827.4	42809.5	27091.9	38604	1	1
Q03964; Q12266; Q04214; Q04215; Q12391; Q12490; Q12112	Transposon Ty1-DR2 Gag polyprotein OS=Saccharomyces cerevisiae (strain ATCC 204508 / S288c) OX=559292 GN=TY1A-DR2 PE=3 SV=1; Transposon Ty1-BL Gag polyprotein OS=Saccharomyces cerevisiae (strain ATCC 204508 / S288c) OX=559292 GN=TY1A-BL PE=1 SV=1; Transposon Ty1-MR1 Gag-Pol polyprotein OS=Saccharomyces cerevisiae (strain ATCC 204508 / S288c) OX=559292 GN=TY1B-MR1 PE=1 SV=2; Transposon Ty1-MR1 Gag…	181121_602_AT_set1_8Plex.raw	174375	182317	196330	202179	193785	2	1
P0C2I8; P0C2I9; P47100; P0CX57;P0CX58; Q12141; P47098; Q07163; O74302; P0C2I3; P0C2I6; P0CX70;P0CX71;P0CX72;P0CX73; P08405; Q12414; Q07793; P0CX74;P0CX75;P0CX76; Q92392; Q12273; Q03612; P0C2I5; Q03434; Q12085; P47099; P0C2J1; Q6Q5H1; P0C2I7	Transposon Ty1-LR4 Gag polyprotein OS=Saccharomyces cerevisiae (strain ATCC 204508 / S288c) OX=559292 GN=TY1A-LR4 PE=2 SV=1; Transposon Ty1-PR1 Gag-Pol polyprotein OS=Saccharomyces cerevisiae (strain ATCC 204508 / S288c) OX=559292 GN=TY1B-PR1 PE=3 SV=1; Transposon Ty1-JR2 Gag-Pol polyprotein OS=Saccharomyces cerevisiae (strain ATCC 204508 / S288c) OX=559292 GN=TY1B-JR2 PE=3 SV=3; Transposon Ty1-A…	181121_602_AT_set1_8Plex.raw	277985	291272	286015	517071	511027	1	1
P0C2I9; P47100; Q12141; P47098; Q07163; P0C2J0; Q03619; P0C2I3; Q12269; P0C2I6; P0C2I2; Q04214; Q12414; Q12088; Q07793; Q04711; Q12316; O13535; Q04670; Q12273; Q03612; Q92393; Q12193; P0C2I5; Q12490; Q03434; P0C2J1; Q12112; P0C2I7	Transposon Ty1-PR1 Gag-Pol polyprotein OS=Saccharomyces cerevisiae (strain ATCC 204508 / S288c) OX=559292 GN=TY1B-PR1 PE=3 SV=1; Transposon Ty1-JR2 Gag-Pol polyprotein OS=Saccharomyces cerevisiae (strain ATCC 204508 / S288c) OX=559292 GN=TY1B-JR2 PE=3 SV=3; Transposon Ty1-GR1 Gag-Pol polyprotein OS=Saccharomyces cerevisiae (strain ATCC 204508 / S288c) OX=559292 GN=TY1B-GR1 PE=3 SV=1; Transposon T…	181121_602_AT_set1_8Plex.raw	460553	684785	647564	477421	402356	1	1
P31688	Trehalose-phosphatase OS=Saccharomyces cerevisiae (strain ATCC 204508 / S288c) OX=559292 GN=TPS2 PE=1 SV=3	181121_602_AT_set1_8Plex.raw	210708	246661	267418	240747	250938	1	1
Q12211	tRNA pseudouridine synthase 1 OS=Saccharomyces cerevisiae (strain ATCC 204508 / S288c) OX=559292 GN=PUS1 PE=1 SV=1	181121_602_AT_set1_8Plex.raw	154666	159567	164155	162563	149425	1	1
P40414	Tropomyosin-2 OS=Saccharomyces cerevisiae (strain ATCC 204508 / S288c) OX=559292 GN=TPM2 PE=1 SV=1	181121_602_AT_set1_8Plex.raw	275259	278352	276050	230466	241742	1	1
P32899	U3 small nucleolar ribonucleoprotein protein IMP3 OS=Saccharomyces cerevisiae (strain ATCC 204508 / S288c) OX=559292 GN=IMP3 PE=1 SV=1	181121_602_AT_set1_8Plex.raw	163788	151442	143089	152256	154133	1	1
P43593	Ubiquitin carboxyl-terminal hydrolase 6 OS=Saccharomyces cerevisiae (strain ATCC 204508 / S288c) OX=559292 GN=UBP6 PE=1 SV=1	181121_602_AT_set1_8Plex.raw	756120	822078	818449	816220	756258	2	1
P48510	Ubiquitin domain-containing protein DSK2 OS=Saccharomyces cerevisiae (strain ATCC 204508 / S288c) OX=559292 GN=DSK2 PE=1 SV=2	181121_602_AT_set1_8Plex.raw	262806	313471	308381	253408	231000	1	1
P0CH08;P0CH09; P05759; P0CG63	Ubiquitin-60S ribosomal protein L40 OS=Saccharomyces cerevisiae (strain ATCC 204508 / S288c) OX=559292 GN=RPL40A PE=1 SV=1;Ubiquitin-60S ribosomal protein L40 OS=Saccharomyces cerevisiae (strain ATCC 204508 / S288c) OX=559292 GN=RPL40B PE=1 SV=1; Ubiquitin-40S ribosomal protein S31 OS=Saccharomyces cerevisiae (strain ATCC 204508 / S288c) OX=559292 GN=RPS31 PE=1 SV=3; Polyubiquitin OS=Saccharomyce…	181121_602_AT_set1_8Plex.raw	2.89617e+06	3.19865e+06	3.50624e+06	2.63474e+06	2.13021e+06	2	1
P21734	Ubiquitin-conjugating enzyme E2 1 OS=Saccharomyces cerevisiae (strain ATCC 204508 / S288c) OX=559292 GN=UBC1 PE=1 SV=1	181121_602_AT_set1_8Plex.raw	533359	719625	917091	767023	760262	1	1
P52490	Ubiquitin-conjugating enzyme E2 13 OS=Saccharomyces cerevisiae (strain ATCC 204508 / S288c) OX=559292 GN=UBC13 PE=1 SV=1	181121_602_AT_set1_8Plex.raw	327593	312933	310337	366022	347867	1	1
P53152	Ubiquitin-conjugating enzyme variant MMS2 OS=Saccharomyces cerevisiae (strain ATCC 204508 / S288c) OX=559292 GN=MMS2 PE=1 SV=1	181121_602_AT_set1_8Plex.raw	146570	129668	124615	148356	155748	1	1
P43123	UDP-N-acetylglucosamine pyrophosphorylase OS=Saccharomyces cerevisiae (strain ATCC 204508 / S288c) OX=559292 GN=QRI1 PE=1 SV=1	181121_602_AT_set1_8Plex.raw	507690	550794	541071	525099	454343	1	1
P38765	Uncharacterized isomerase YHI9 OS=Saccharomyces cerevisiae (strain ATCC 204508 / S288c) OX=559292 GN=YHI9 PE=1 SV=1	181121_602_AT_set1_8Plex.raw	432875	438517	451007	423714	409951	1	1
P35719	Uncharacterized protein MRP8 OS=Saccharomyces cerevisiae (strain ATCC 204508 / S288c) OX=559292 GN=MRP8 PE=1 SV=1	181121_602_AT_set1_8Plex.raw	386976	475473	489924	436489	430284	1	1
O43137	Uncharacterized protein YBR085C-A OS=Saccharomyces cerevisiae (strain ATCC 204508 / S288c) OX=559292 GN=YBR085C-A PE=1 SV=1	181121_602_AT_set1_8Plex.raw	341552	380671	390652	373651	340646	2	1
Q3E7Z5	Uncharacterized protein YIL002W-A OS=Saccharomyces cerevisiae (strain ATCC 204508 / S288c) OX=559292 GN=YIL002W-A PE=1 SV=1	181121_602_AT_set1_8Plex.raw	217683	233129	212933	168950	140903	1	1
P36081	Uncharacterized protein YKL077W OS=Saccharomyces cerevisiae (strain ATCC 204508 / S288c) OX=559292 GN=YKL077W PE=1 SV=1	181121_602_AT_set1_8Plex.raw	466142	506911	498145	481385	526162	1	1
Q04773	Uncharacterized protein YMR074C OS=Saccharomyces cerevisiae (strain ATCC 204508 / S288c) OX=559292 GN=YMR074C PE=1 SV=1	181121_602_AT_set1_8Plex.raw	248893	304838	338144	269675	239860	1	1
Q03559	Uncharacterized protein YMR295C OS=Saccharomyces cerevisiae (strain ATCC 204508 / S288c) OX=559292 GN=YMR295C PE=1 SV=1	181121_602_AT_set1_8Plex.raw	189472	184362	193433	210138	186413	1	1
P40159	Uncharacterized protein YNL208W OS=Saccharomyces cerevisiae (strain ATCC 204508 / S288c) OX=559292 GN=YNL208W PE=1 SV=2	181121_602_AT_set1_8Plex.raw	184136	188909	200458	238315	234615	2	1
Q06523	Uncharacterized protein YPR148C OS=Saccharomyces cerevisiae (strain ATCC 204508 / S288c) OX=559292 GN=YPR148C PE=1 SV=1	181121_602_AT_set1_8Plex.raw	134330	133534	152698	170280	151672	1	1
P40093	UPF0160 protein YER156C OS=Saccharomyces cerevisiae (strain ATCC 204508 / S288c) OX=559292 GN=YER156C PE=1 SV=1	181121_602_AT_set1_8Plex.raw	289428	278054	269413	206937	147199	1	1
A5Z2X5	UPF0495 protein YPR010C-A OS=Saccharomyces cerevisiae (strain ATCC 204508 / S288c) OX=559292 GN=YPR010C-A PE=3 SV=1	181121_602_AT_set1_8Plex.raw	284019	257172	327934	337729	350941	2	1
P39968	Vacuolar protein 8 OS=Saccharomyces cerevisiae (strain ATCC 204508 / S288c) OX=559292 GN=VAC8 PE=1 SV=3	181121_602_AT_set1_8Plex.raw	77491.8	85588.9	90708.1	88754.2	91752.9	1	1
Q06385	Vacuolar protein sorting-associated protein 74 OS=Saccharomyces cerevisiae (strain ATCC 204508 / S288c) OX=559292 GN=VPS74 PE=1 SV=1	181121_602_AT_set1_8Plex.raw	129659	142285	136292	133533	121740	1	1
P39929	Vacuolar-sorting protein SNF7 OS=Saccharomyces cerevisiae (strain ATCC 204508 / S288c) OX=559292 GN=SNF7 PE=1 SV=1	181121_602_AT_set1_8Plex.raw	96032.9	120075	116015	121435	131869	1	1
P18759	Vesicular-fusion protein SEC18 OS=Saccharomyces cerevisiae (strain ATCC 204508 / S288c) OX=559292 GN=SEC18 PE=1 SV=2	181121_602_AT_set1_8Plex.raw	180398	182588	181570	180672	170938	1	1
P32563	V-type proton ATPase subunit a, vacuolar isoform OS=Saccharomyces cerevisiae (strain ATCC 204508 / S288c) OX=559292 GN=VPH1 PE=1 SV=3	181121_602_AT_set1_8Plex.raw	123136	129917	123981	108092	99425.9	1	1
P41807	V-type proton ATPase subunit H OS=Saccharomyces cerevisiae (strain ATCC 204508 / S288c) OX=559292 GN=VMA13 PE=1 SV=1	181121_602_AT_set1_8Plex.raw	305371	301733	258231	285143	264118	1	1
P53849	Zinc finger protein GIS2 OS=Saccharomyces cerevisiae (strain ATCC 204508 / S288c) OX=559292 GN=GIS2 PE=1 SV=1	181121_602_AT_set1_8Plex.raw	249546	183277	157743	184073	191940	1	1

## Sheet: +Alpha Factor (Figure 2E)
Protein Accessions	Protein Descriptions	Spectrum File	+Alpha Factor 1 Hour	+Alpha Factor 3 Hour	+Alpha Factor 5 Hour	+Alpha Factor 7 Hour	+Alpha Factor 9 Hour	TotPep	UniPep
P22146	1,3-beta-glucanosyltransferase GAS1 OS=Saccharomyces cerevisiae (strain ATCC 204508 / S288c) OX=559292 GN=GAS1 PE=1 SV=2	180803_571_AT_5Plex_Set1.raw	1.77273e+06	1.47772e+06	1.47018e+06	1.42834e+06	1.38714e+06	2	2
P38910	10 kDa heat shock protein, mitochondrial OS=Saccharomyces cerevisiae (strain ATCC 204508 / S288c) OX=559292 GN=HSP10 PE=1 SV=1	180803_571_AT_5Plex_Set1.raw	1.17921e+07	1.19187e+07	1.17291e+07	1.2029e+07	1.23375e+07	13	4
P22943	12 kDa heat shock protein OS=Saccharomyces cerevisiae (strain ATCC 204508 / S288c) OX=559292 GN=HSP12 PE=1 SV=1	180803_571_AT_5Plex_Set1.raw	9.19361e+06	6.53835e+06	5.69251e+06	4.98233e+06	4.98221e+06	4	3
P39990	13 kDa ribonucleoprotein-associated protein OS=Saccharomyces cerevisiae (strain ATCC 204508 / S288c) OX=559292 GN=SNU13 PE=1 SV=1	180803_571_AT_5Plex_Set1.raw	1.04634e+06	1.05083e+06	1.03452e+06	970886	965681	3	1
P06208	2-isopropylmalate synthase OS=Saccharomyces cerevisiae (strain ATCC 204508 / S288c) OX=559292 GN=LEU4 PE=1 SV=1	180803_571_AT_5Plex_Set1.raw	4.12262e+06	4.19327e+06	4.206e+06	4.43477e+06	4.42914e+06	7	5
P06208; Q12166	2-isopropylmalate synthase OS=Saccharomyces cerevisiae (strain ATCC 204508 / S288c) OX=559292 GN=LEU4 PE=1 SV=1; 2-isopropylmalate synthase 2, mitochondrial OS=Saccharomyces cerevisiae (strain ATCC 204508 / S288c) OX=559292 GN=LEU9 PE=1 SV=1	180803_571_AT_5Plex_Set1.raw	987353	927973	1.00171e+06	971820	942104	2	2
P07264	3-isopropylmalate dehydratase OS=Saccharomyces cerevisiae (strain ATCC 204508 / S288c) OX=559292 GN=LEU1 PE=1 SV=3	180803_571_AT_5Plex_Set1.raw	1.00446e+07	1.02081e+07	1.12809e+07	1.16002e+07	1.24516e+07	11	5
B3LI22;A6ZUM5;P32905; B3LT19;A7A0V3;P46654	40S ribosomal protein S0-A OS=Saccharomyces cerevisiae (strain RM11-1a) OX=285006 GN=RPS0A PE=3 SV=1;40S ribosomal protein S0-A OS=Saccharomyces cerevisiae (strain YJM789) OX=307796 GN=RPS0A PE=3 SV=1;40S ribosomal protein S0-A OS=Saccharomyces cerevisiae (strain ATCC 204508 / S288c) OX=559292 GN=RPS0A PE=1 SV=3; 40S ribosomal protein S0-B OS=Saccharomyces cerevisiae (strain RM11-1a) OX=285006 GN…	180803_571_AT_5Plex_Set1.raw	2.59055e+07	2.43054e+07	2.46563e+07	2.42616e+07	2.34659e+07	21	6
P46784; Q08745	40S ribosomal protein S10-B OS=Saccharomyces cerevisiae (strain ATCC 204508 / S288c) OX=559292 GN=RPS10B PE=1 SV=1; 40S ribosomal protein S10-A OS=Saccharomyces cerevisiae (strain ATCC 204508 / S288c) OX=559292 GN=RPS10A PE=1 SV=1	180803_571_AT_5Plex_Set1.raw	17542565	1.61016e+07	1.55887e+07	1.43208e+07	1.4895e+07	10	3
P0CX47;P0CX48	40S ribosomal protein S11-A OS=Saccharomyces cerevisiae (strain ATCC 204508 / S288c) OX=559292 GN=RPS11A PE=1 SV=1;40S ribosomal protein S11-B OS=Saccharomyces cerevisiae (strain ATCC 204508 / S288c) OX=559292 GN=RPS11B PE=1 SV=1	180803_571_AT_5Plex_Set1.raw	1.25586e+07	1.23437e+07	1.11168e+07	9.21335e+06	1.02024e+07	4	2
P48589	40S ribosomal protein S12 OS=Saccharomyces cerevisiae (strain ATCC 204508 / S288c) OX=559292 GN=RPS12 PE=1 SV=1	180803_571_AT_5Plex_Set1.raw	6.09547e+07	5.59462e+07	5.3498e+07	5.07407e+07	4.71807e+07	29	5
P05756	40S ribosomal protein S13 OS=Saccharomyces cerevisiae (strain ATCC 204508 / S288c) OX=559292 GN=RPS13 PE=1 SV=3	180803_571_AT_5Plex_Set1.raw	2.33313e+07	2.59359e+07	2.44994e+07	2.22503e+07	2.39667e+07	24	8
P39516; P06367	40S ribosomal protein S14-B OS=Saccharomyces cerevisiae (strain ATCC 204508 / S288c) OX=559292 GN=RPS14B PE=1 SV=2; 40S ribosomal protein S14-A OS=Saccharomyces cerevisiae (strain ATCC 204508 / S288c) OX=559292 GN=RPS14A PE=1 SV=5	180803_571_AT_5Plex_Set1.raw	1.62911e+07	1.46691e+07	1.38006e+07	1.31159e+07	1.27798e+07	11	3
Q01855	40S ribosomal protein S15 OS=Saccharomyces cerevisiae (strain ATCC 204508 / S288c) OX=559292 GN=RPS15 PE=1 SV=1	180803_571_AT_5Plex_Set1.raw	1.36972e+07	1.22459e+07	1.17774e+07	1.11759e+07	1.0342e+07	10	3
P0CX51;P0CX52	40S ribosomal protein S16-A OS=Saccharomyces cerevisiae (strain ATCC 204508 / S288c) OX=559292 GN=RPS16A PE=1 SV=1;40S ribosomal protein S16-B OS=Saccharomyces cerevisiae (strain ATCC 204508 / S288c) OX=559292 GN=RPS16B PE=1 SV=1	180803_571_AT_5Plex_Set1.raw	3.12e+07	3.10463e+07	2.88418e+07	2.64262e+07	2.69169e+07	17	5
P14127; P02407	40S ribosomal protein S17-B OS=Saccharomyces cerevisiae (strain ATCC 204508 / S288c) OX=559292 GN=RPS17B PE=1 SV=1; 40S ribosomal protein S17-A OS=Saccharomyces cerevisiae (strain ATCC 204508 / S288c) OX=559292 GN=RPS17A PE=1 SV=1	180803_571_AT_5Plex_Set1.raw	2.58974e+07	2.53404e+07	2.34188e+07	2.07859e+07	2.13275e+07	19	5
P0CX55;P0CX56	40S ribosomal protein S18-A OS=Saccharomyces cerevisiae (strain ATCC 204508 / S288c) OX=559292 GN=RPS18A PE=1 SV=1;40S ribosomal protein S18-B OS=Saccharomyces cerevisiae (strain ATCC 204508 / S288c) OX=559292 GN=RPS18B PE=1 SV=1	180803_571_AT_5Plex_Set1.raw	3.05981e+07	3.13905e+07	2.86879e+07	2.59422e+07	2.72403e+07	21	5
P07280; P07281	40S ribosomal protein S19-A OS=Saccharomyces cerevisiae (strain ATCC 204508 / S288c) OX=559292 GN=RPS19A PE=1 SV=2; 40S ribosomal protein S19-B OS=Saccharomyces cerevisiae (strain ATCC 204508 / S288c) OX=559292 GN=RPS19B PE=1 SV=2	180803_571_AT_5Plex_Set1.raw	3.60859e+07	3.07976e+07	2.7288e+07	2.57443e+07	2.50095e+07	18	5
B3RHV0;C7GSL4;B5VNY0;A7A1W1;P33442; C7GVZ9; B3LLJ2;B5VP69;A6ZM02;P23248	40S ribosomal protein S1-A OS=Saccharomyces cerevisiae (strain RM11-1a) OX=285006 GN=RPS1A PE=3 SV=1;40S ribosomal protein S1-A OS=Saccharomyces cerevisiae (strain JAY291) OX=574961 GN=RPS1A PE=3 SV=1;40S ribosomal protein S1-A OS=Saccharomyces cerevisiae (strain AWRI1631) OX=545124 GN=RPS1A PE=3 SV=1;40S ribosomal protein S1-A OS=Saccharomyces cerevisiae (strain YJM789) OX=307796 GN=RPS1A PE=3 S…	180803_571_AT_5Plex_Set1.raw	1.03762e+07	1.12422e+07	9.9552e+06	8.52439e+06	9.52016e+06	5	3
P25443	40S ribosomal protein S2 OS=Saccharomyces cerevisiae (strain ATCC 204508 / S288c) OX=559292 GN=RPS2 PE=1 SV=3	180803_571_AT_5Plex_Set1.raw	4.12775e+07	4.31129e+07	4.18869e+07	3.67213e+07	3.87273e+07	20	7
P38701	40S ribosomal protein S20 OS=Saccharomyces cerevisiae (strain ATCC 204508 / S288c) OX=559292 GN=RPS20 PE=1 SV=3	180803_571_AT_5Plex_Set1.raw	3.61495e+07	3.301e+07	3.08547e+07	3.05281e+07	2.91811e+07	24	7
Q3E754	40S ribosomal protein S21-B OS=Saccharomyces cerevisiae (strain ATCC 204508 / S288c) OX=559292 GN=RPS21B PE=1 SV=1	180803_571_AT_5Plex_Set1.raw	6.86786e+06	6.45781e+06	6.26455e+06	6.31987e+06	5.58428e+06	4	1
Q3E754; P0C0V8	40S ribosomal protein S21-B OS=Saccharomyces cerevisiae (strain ATCC 204508 / S288c) OX=559292 GN=RPS21B PE=1 SV=1; 40S ribosomal protein S21-A OS=Saccharomyces cerevisiae (strain ATCC 204508 / S288c) OX=559292 GN=RPS21A PE=1 SV=1	180803_571_AT_5Plex_Set1.raw	3.43454e+07	3.15732e+07	2.8534e+07	2.64648e+07	2.45958e+07	13	2
Q3E7Y3; P0C0W1	40S ribosomal protein S22-B OS=Saccharomyces cerevisiae (strain ATCC 204508 / S288c) OX=559292 GN=RPS22B PE=1 SV=3; 40S ribosomal protein S22-A OS=Saccharomyces cerevisiae (strain ATCC 204508 / S288c) OX=559292 GN=RPS22A PE=1 SV=2	180803_571_AT_5Plex_Set1.raw	1.43374e+07	1.45675e+07	1.34489e+07	1.22726e+07	1.20885e+07	8	3
P0CX29;P0CX30	40S ribosomal protein S23-A OS=Saccharomyces cerevisiae (strain ATCC 204508 / S288c) OX=559292 GN=RPS23A PE=1 SV=1;40S ribosomal protein S23-B OS=Saccharomyces cerevisiae (strain ATCC 204508 / S288c) OX=559292 GN=RPS23B PE=1 SV=1	180803_571_AT_5Plex_Set1.raw	1.1484e+07	1.12422e+07	1.02893e+07	9.15823e+06	9.44754e+06	7	4
P0CX31;P0CX32	40S ribosomal protein S24-A OS=Saccharomyces cerevisiae (strain ATCC 204508 / S288c) OX=559292 GN=RPS24A PE=1 SV=1;40S ribosomal protein S24-B OS=Saccharomyces cerevisiae (strain ATCC 204508 / S288c) OX=559292 GN=RPS24B PE=1 SV=1	180803_571_AT_5Plex_Set1.raw	6.87567e+06	6.44032e+06	5.93798e+06	5.38876e+06	5.57638e+06	9	2
P39939; P39938	40S ribosomal protein S26-B OS=Saccharomyces cerevisiae (strain ATCC 204508 / S288c) OX=559292 GN=RPS26B PE=1 SV=1; 40S ribosomal protein S26-A OS=Saccharomyces cerevisiae (strain ATCC 204508 / S288c) OX=559292 GN=RPS26A PE=1 SV=1	180803_571_AT_5Plex_Set1.raw	1.66085e+07	1.67791e+07	1.52758e+07	1.33397e+07	1.42639e+07	13	2
P38711; P35997	40S ribosomal protein S27-B OS=Saccharomyces cerevisiae (strain ATCC 204508 / S288c) OX=559292 GN=RPS27B PE=1 SV=1; 40S ribosomal protein S27-A OS=Saccharomyces cerevisiae (strain ATCC 204508 / S288c) OX=559292 GN=RPS27A PE=1 SV=1	180803_571_AT_5Plex_Set1.raw	1.07337e+07	1.02739e+07	1.02884e+07	9.80947e+06	9.68683e+06	7	2
Q3E7X9; P0C0X0	40S ribosomal protein S28-A OS=Saccharomyces cerevisiae (strain ATCC 204508 / S288c) OX=559292 GN=RPS28A PE=1 SV=1; 40S ribosomal protein S28-B OS=Saccharomyces cerevisiae (strain ATCC 204508 / S288c) OX=559292 GN=RPS28B PE=1 SV=1	180803_571_AT_5Plex_Set1.raw	17240631	1.50887e+07	1.40494e+07	1.33599e+07	1.25128e+07	6	4
P05750	40S ribosomal protein S3 OS=Saccharomyces cerevisiae (strain ATCC 204508 / S288c) OX=559292 GN=RPS3 PE=1 SV=5	180803_571_AT_5Plex_Set1.raw	5.13504e+07	4.95781e+07	4.61449e+07	4.36631e+07	4.44059e+07	47	14
P0CX35;P0CX36	40S ribosomal protein S4-A OS=Saccharomyces cerevisiae (strain ATCC 204508 / S288c) OX=559292 GN=RPS4A PE=1 SV=1;40S ribosomal protein S4-B OS=Saccharomyces cerevisiae (strain ATCC 204508 / S288c) OX=559292 GN=RPS4B PE=1 SV=1	180803_571_AT_5Plex_Set1.raw	2.4105e+07	2.51803e+07	2.41008e+07	2.35302e+07	2.37588e+07	16	8
P26783	40S ribosomal protein S5 OS=Saccharomyces cerevisiae (strain ATCC 204508 / S288c) OX=559292 GN=RPS5 PE=1 SV=3	180803_571_AT_5Plex_Set1.raw	3.96597e+07	4.02872e+07	3.82874e+07	3.61295e+07	3.74282e+07	27	7
P0CX37;P0CX38	40S ribosomal protein S6-A OS=Saccharomyces cerevisiae (strain ATCC 204508 / S288c) OX=559292 GN=RPS6A PE=1 SV=1;40S ribosomal protein S6-B OS=Saccharomyces cerevisiae (strain ATCC 204508 / S288c) OX=559292 GN=RPS6B PE=1 SV=1	180803_571_AT_5Plex_Set1.raw	4.42905e+07	4.42948e+07	4.04396e+07	3.65033e+07	3.79018e+07	34	8
P26786	40S ribosomal protein S7-A OS=Saccharomyces cerevisiae (strain ATCC 204508 / S288c) OX=559292 GN=RPS7A PE=1 SV=4	180803_571_AT_5Plex_Set1.raw	9.40714e+06	8.00393e+06	7.66565e+06	7.24264e+06	6.50892e+06	7	3
P26786; P48164	40S ribosomal protein S7-A OS=Saccharomyces cerevisiae (strain ATCC 204508 / S288c) OX=559292 GN=RPS7A PE=1 SV=4; 40S ribosomal protein S7-B OS=Saccharomyces cerevisiae (strain ATCC 204508 / S288c) OX=559292 GN=RPS7B PE=1 SV=1	180803_571_AT_5Plex_Set1.raw	1.33686e+07	1.20725e+07	1.16341e+07	1.1311e+07	1.05717e+07	9	3
P48164	40S ribosomal protein S7-B OS=Saccharomyces cerevisiae (strain ATCC 204508 / S288c) OX=559292 GN=RPS7B PE=1 SV=1	180803_571_AT_5Plex_Set1.raw	3.43788e+06	3.06199e+06	2.73994e+06	2.652e+06	2.54073e+06	4	1
P0CX39;P0CX40	40S ribosomal protein S8-A OS=Saccharomyces cerevisiae (strain ATCC 204508 / S288c) OX=559292 GN=RPS8A PE=1 SV=1;40S ribosomal protein S8-B OS=Saccharomyces cerevisiae (strain ATCC 204508 / S288c) OX=559292 GN=RPS8B PE=1 SV=1	180803_571_AT_5Plex_Set1.raw	2.16175e+07	2.09685e+07	2.00231e+07	1.91941e+07	1.89115e+07	15	4
P05755	40S ribosomal protein S9-B OS=Saccharomyces cerevisiae (strain ATCC 204508 / S288c) OX=559292 GN=RPS9B PE=1 SV=4	180803_571_AT_5Plex_Set1.raw	2.159e+06	1.96977e+06	1.89263e+06	1.92417e+06	1.72597e+06	3	1
P05755; O13516	40S ribosomal protein S9-B OS=Saccharomyces cerevisiae (strain ATCC 204508 / S288c) OX=559292 GN=RPS9B PE=1 SV=4; 40S ribosomal protein S9-A OS=Saccharomyces cerevisiae (strain ATCC 204508 / S288c) OX=559292 GN=RPS9A PE=1 SV=3	180803_571_AT_5Plex_Set1.raw	11964329	1.1907e+07	1.14063e+07	1.05648e+07	1.08999e+07	10	5
P05694	5-methyltetrahydropteroyltriglutamate--homocysteine methyltransferase OS=Saccharomyces cerevisiae (strain ATCC 204508 / S288c) OX=559292 GN=MET6 PE=1 SV=4	180803_571_AT_5Plex_Set1.raw	3.32108e+07	3.94463e+07	3.96787e+07	3.95189e+07	3.91402e+07	35	17
P05317	60S acidic ribosomal protein P0 OS=Saccharomyces cerevisiae (strain ATCC 204508 / S288c) OX=559292 GN=RPP0 PE=1 SV=2	180803_571_AT_5Plex_Set1.raw	5.59708e+07	5.63421e+07	5.23107e+07	4.78353e+07	5.01021e+07	40	7
P05318	60S acidic ribosomal protein P1-alpha OS=Saccharomyces cerevisiae (strain ATCC 204508 / S288c) OX=559292 GN=RPP1A PE=1 SV=4	180803_571_AT_5Plex_Set1.raw	1.1854e+07	1.18602e+07	1.14396e+07	1.1094e+07	9.67494e+06	7	1
P10622	60S acidic ribosomal protein P1-beta OS=Saccharomyces cerevisiae (strain ATCC 204508 / S288c) OX=559292 GN=RPP1B PE=1 SV=3	180803_571_AT_5Plex_Set1.raw	1.89556e+07	1.91185e+07	1.76545e+07	1.55109e+07	1.57622e+07	16	1
P05319	60S acidic ribosomal protein P2-alpha OS=Saccharomyces cerevisiae (strain ATCC 204508 / S288c) OX=559292 GN=RPP2A PE=1 SV=1	180803_571_AT_5Plex_Set1.raw	2.11292e+07	2.07993e+07	1.88194e+07	1.91651e+07	1.67723e+07	13	4
P02400	60S acidic ribosomal protein P2-beta OS=Saccharomyces cerevisiae (strain ATCC 204508 / S288c) OX=559292 GN=RPP2B PE=1 SV=2	180803_571_AT_5Plex_Set1.raw	1.56413e+07	1.52401e+07	1.53516e+07	1.57299e+07	1.42557e+07	14	4
P41805	60S ribosomal protein L10 OS=Saccharomyces cerevisiae (strain ATCC 204508 / S288c) OX=559292 GN=RPL10 PE=1 SV=1	180803_571_AT_5Plex_Set1.raw	1.14743e+07	1.17501e+07	1.18882e+07	1.15423e+07	1.07024e+07	7	4
Q3E757; P0C0W9	60S ribosomal protein L11-B OS=Saccharomyces cerevisiae (strain ATCC 204508 / S288c) OX=559292 GN=RPL11B PE=1 SV=3; 60S ribosomal protein L11-A OS=Saccharomyces cerevisiae (strain ATCC 204508 / S288c) OX=559292 GN=RPL11A PE=1 SV=2	180803_571_AT_5Plex_Set1.raw	1.4571e+07	1.32785e+07	1.33682e+07	1.1995e+07	1.21057e+07	11	2
P0CX53;P0CX54	60S ribosomal protein L12-A OS=Saccharomyces cerevisiae (strain ATCC 204508 / S288c) OX=559292 GN=RPL12A PE=1 SV=1;60S ribosomal protein L12-B OS=Saccharomyces cerevisiae (strain ATCC 204508 / S288c) OX=559292 GN=RPL12B PE=1 SV=1	180803_571_AT_5Plex_Set1.raw	3.05455e+07	2.80926e+07	2.66972e+07	2.51292e+07	2.48192e+07	26	6
P40212	60S ribosomal protein L13-B OS=Saccharomyces cerevisiae (strain ATCC 204508 / S288c) OX=559292 GN=RPL13B PE=1 SV=1	180803_571_AT_5Plex_Set1.raw	4.7766e+06	4.23674e+06	4.0217e+06	3.74352e+06	3.75192e+06	11	1
P40212; Q12690	60S ribosomal protein L13-B OS=Saccharomyces cerevisiae (strain ATCC 204508 / S288c) OX=559292 GN=RPL13B PE=1 SV=1; 60S ribosomal protein L13-A OS=Saccharomyces cerevisiae (strain ATCC 204508 / S288c) OX=559292 GN=RPL13A PE=1 SV=1	180803_571_AT_5Plex_Set1.raw	2.69552e+07	2.47101e+07	2.34261e+07	2.18189e+07	2.21147e+07	17	6
P36105; P38754	60S ribosomal protein L14-A OS=Saccharomyces cerevisiae (strain ATCC 204508 / S288c) OX=559292 GN=RPL14A PE=1 SV=1; 60S ribosomal protein L14-B OS=Saccharomyces cerevisiae (strain ATCC 204508 / S288c) OX=559292 GN=RPL14B PE=1 SV=1	180803_571_AT_5Plex_Set1.raw	2.15972e+07	2.1289e+07	1.99901e+07	1.89598e+07	1.85527e+07	14	6
P38754	60S ribosomal protein L14-B OS=Saccharomyces cerevisiae (strain ATCC 204508 / S288c) OX=559292 GN=RPL14B PE=1 SV=1	180803_571_AT_5Plex_Set1.raw	9283725	9.27576e+06	8.70337e+06	7.77011e+06	7.92812e+06	5	1
P54780; P05748	60S ribosomal protein L15-B OS=Saccharomyces cerevisiae (strain ATCC 204508 / S288c) OX=559292 GN=RPL15B PE=1 SV=2; 60S ribosomal protein L15-A OS=Saccharomyces cerevisiae (strain ATCC 204508 / S288c) OX=559292 GN=RPL15A PE=1 SV=3	180803_571_AT_5Plex_Set1.raw	7.1495e+06	7.11073e+06	5.77662e+06	3.93958e+06	4.41775e+06	5	2
P26784	60S ribosomal protein L16-A OS=Saccharomyces cerevisiae (strain ATCC 204508 / S288c) OX=559292 GN=RPL16A PE=1 SV=3	180803_571_AT_5Plex_Set1.raw	5.44983e+06	5.23252e+06	5.09172e+06	4.97068e+06	4.86884e+06	6	3
P26785	60S ribosomal protein L16-B OS=Saccharomyces cerevisiae (strain ATCC 204508 / S288c) OX=559292 GN=RPL16B PE=1 SV=3	180803_571_AT_5Plex_Set1.raw	2.38818e+06	2.28303e+06	2.17408e+06	2.31241e+06	2.28482e+06	2	2
P05740	60S ribosomal protein L17-A OS=Saccharomyces cerevisiae (strain ATCC 204508 / S288c) OX=559292 GN=RPL17A PE=1 SV=4	180803_571_AT_5Plex_Set1.raw	2.94723e+06	2.57559e+06	2.6912e+06	2.74193e+06	2.89407e+06	4	1
P46990; P05740	60S ribosomal protein L17-B OS=Saccharomyces cerevisiae (strain ATCC 204508 / S288c) OX=559292 GN=RPL17B PE=1 SV=2; 60S ribosomal protein L17-A OS=Saccharomyces cerevisiae (strain ATCC 204508 / S288c) OX=559292 GN=RPL17A PE=1 SV=4	180803_571_AT_5Plex_Set1.raw	2.9894e+07	2.73394e+07	2.46166e+07	2.386e+07	2.22809e+07	26	4
P0CX49;P0CX50	60S ribosomal protein L18-A OS=Saccharomyces cerevisiae (strain ATCC 204508 / S288c) OX=559292 GN=RPL18A PE=1 SV=1;60S ribosomal protein L18-B OS=Saccharomyces cerevisiae (strain ATCC 204508 / S288c) OX=559292 GN=RPL18B PE=1 SV=1	180803_571_AT_5Plex_Set1.raw	7.4645e+06	7.49284e+06	7.28965e+06	6.90534e+06	7.0931e+06	6	2
P0CX82;P0CX83	60S ribosomal protein L19-A OS=Saccharomyces cerevisiae (strain ATCC 204508 / S288c) OX=559292 GN=RPL19A PE=1 SV=1;60S ribosomal protein L19-B OS=Saccharomyces cerevisiae (strain ATCC 204508 / S288c) OX=559292 GN=RPL19B PE=1 SV=1	180803_571_AT_5Plex_Set1.raw	2.861e+07	2.62604e+07	2.46777e+07	2.18178e+07	2.20938e+07	20	5
P0CX43;P0CX44	60S ribosomal protein L1-A OS=Saccharomyces cerevisiae (strain ATCC 204508 / S288c) OX=559292 GN=RPL1A PE=1 SV=1;60S ribosomal protein L1-B OS=Saccharomyces cerevisiae (strain ATCC 204508 / S288c) OX=559292 GN=RPL1B PE=1 SV=1	180803_571_AT_5Plex_Set1.raw	1.22839e+07	1.21493e+07	1.1526e+07	1.06388e+07	1.0788e+07	11	5
P0CX23;P0CX24	60S ribosomal protein L20-A OS=Saccharomyces cerevisiae (strain ATCC 204508 / S288c) OX=559292 GN=RPL20A PE=1 SV=1;60S ribosomal protein L20-B OS=Saccharomyces cerevisiae (strain ATCC 204508 / S288c) OX=559292 GN=RPL20B PE=1 SV=1	180803_571_AT_5Plex_Set1.raw	3.51268e+07	3.29985e+07	3.04466e+07	2.87266e+07	2.82478e+07	35	4
Q02753; Q12672	60S ribosomal protein L21-A OS=Saccharomyces cerevisiae (strain ATCC 204508 / S288c) OX=559292 GN=RPL21A PE=1 SV=1; 60S ribosomal protein L21-B OS=Saccharomyces cerevisiae (strain ATCC 204508 / S288c) OX=559292 GN=RPL21B PE=1 SV=1	180803_571_AT_5Plex_Set1.raw	4.75413e+07	4.43597e+07	4.10972e+07	4.01051e+07	3.97518e+07	22	5
P05749	60S ribosomal protein L22-A OS=Saccharomyces cerevisiae (strain ATCC 204508 / S288c) OX=559292 GN=RPL22A PE=1 SV=3	180803_571_AT_5Plex_Set1.raw	6.16444e+06	6.16853e+06	5.69283e+06	5.14481e+06	5.43168e+06	13	2
P0CX41;P0CX42	60S ribosomal protein L23-A OS=Saccharomyces cerevisiae (strain ATCC 204508 / S288c) OX=559292 GN=RPL23A PE=1 SV=1;60S ribosomal protein L23-B OS=Saccharomyces cerevisiae (strain ATCC 204508 / S288c) OX=559292 GN=RPL23B PE=1 SV=1	180803_571_AT_5Plex_Set1.raw	2.46985e+07	2.32483e+07	2.21478e+07	2.1013e+07	2.04485e+07	19	4
P24000; P04449	60S ribosomal protein L24-B OS=Saccharomyces cerevisiae (strain ATCC 204508 / S288c) OX=559292 GN=RPL24B PE=1 SV=1; 60S ribosomal protein L24-A OS=Saccharomyces cerevisiae (strain ATCC 204508 / S288c) OX=559292 GN=RPL24A PE=1 SV=1	180803_571_AT_5Plex_Set1.raw	6.46471e+06	6.5219e+06	6.1372e+06	4.77457e+06	5.0514e+06	3	2
P04456	60S ribosomal protein L25 OS=Saccharomyces cerevisiae (strain ATCC 204508 / S288c) OX=559292 GN=RPL25 PE=1 SV=4	180803_571_AT_5Plex_Set1.raw	2.64029e+07	2.47893e+07	2.37641e+07	2.23095e+07	2.08508e+07	21	3
P05743; P53221	60S ribosomal protein L26-A OS=Saccharomyces cerevisiae (strain ATCC 204508 / S288c) OX=559292 GN=RPL26A PE=1 SV=3; 60S ribosomal protein L26-B OS=Saccharomyces cerevisiae (strain ATCC 204508 / S288c) OX=559292 GN=RPL26B PE=1 SV=2	180803_571_AT_5Plex_Set1.raw	2.42503e+07	2.17298e+07	2.13435e+07	2.02451e+07	1.95545e+07	10	5
P0C2H6; P0C2H7	60S ribosomal protein L27-A OS=Saccharomyces cerevisiae (strain ATCC 204508 / S288c) OX=559292 GN=RPL27A PE=1 SV=1; 60S ribosomal protein L27-B OS=Saccharomyces cerevisiae (strain ATCC 204508 / S288c) OX=559292 GN=RPL27B PE=1 SV=1	180803_571_AT_5Plex_Set1.raw	2.62984e+07	2.56555e+07	2.40798e+07	2.1472e+07	2.16852e+07	18	5
P02406	60S ribosomal protein L28 OS=Saccharomyces cerevisiae (strain ATCC 204508 / S288c) OX=559292 GN=RPL28 PE=1 SV=3	180803_571_AT_5Plex_Set1.raw	1.26901e+07	1.34531e+07	1.29516e+07	1.13684e+07	1.1727e+07	16	3
P0CX45;P0CX46	60S ribosomal protein L2-A OS=Saccharomyces cerevisiae (strain ATCC 204508 / S288c) OX=559292 GN=RPL2A PE=1 SV=1;60S ribosomal protein L2-B OS=Saccharomyces cerevisiae (strain ATCC 204508 / S288c) OX=559292 GN=RPL2B PE=1 SV=1	180803_571_AT_5Plex_Set1.raw	2.02241e+07	1.78586e+07	1.68548e+07	1.69472e+07	1.54983e+07	15	4
P14126	60S ribosomal protein L3 OS=Saccharomyces cerevisiae (strain ATCC 204508 / S288c) OX=559292 GN=RPL3 PE=1 SV=4	180803_571_AT_5Plex_Set1.raw	3.15113e+07	2.956e+07	2.85415e+07	2.55857e+07	2.62703e+07	18	8
P14120	60S ribosomal protein L30 OS=Saccharomyces cerevisiae (strain ATCC 204508 / S288c) OX=559292 GN=RPL30 PE=1 SV=3	180803_571_AT_5Plex_Set1.raw	2.24785e+07	2.19729e+07	2.1146e+07	2.05116e+07	2.0531e+07	24	7
P0C2H8; P0C2H9	60S ribosomal protein L31-A OS=Saccharomyces cerevisiae (strain ATCC 204508 / S288c) OX=559292 GN=RPL31A PE=1 SV=1; 60S ribosomal protein L31-B OS=Saccharomyces cerevisiae (strain ATCC 204508 / S288c) OX=559292 GN=RPL31B PE=1 SV=1	180803_571_AT_5Plex_Set1.raw	1.17096e+07	1.06079e+07	1.01358e+07	8.88154e+06	9.15232e+06	9	2
P38061	60S ribosomal protein L32 OS=Saccharomyces cerevisiae (strain ATCC 204508 / S288c) OX=559292 GN=RPL32 PE=1 SV=1	180803_571_AT_5Plex_Set1.raw	1.63345e+07	1.64365e+07	1.60855e+07	1.38574e+07	1.42474e+07	8	3
P05744	60S ribosomal protein L33-A OS=Saccharomyces cerevisiae (strain ATCC 204508 / S288c) OX=559292 GN=RPL33A PE=1 SV=3	180803_571_AT_5Plex_Set1.raw	1.0733e+07	1.04441e+07	9.5725e+06	8.8859e+06	8.70434e+06	12	1
P41056	60S ribosomal protein L33-B OS=Saccharomyces cerevisiae (strain ATCC 204508 / S288c) OX=559292 GN=RPL33B PE=1 SV=2	180803_571_AT_5Plex_Set1.raw	1.30448e+06	1.22194e+06	1.16649e+06	1.04428e+06	1.05101e+06	3	1
P41056; P05744	60S ribosomal protein L33-B OS=Saccharomyces cerevisiae (strain ATCC 204508 / S288c) OX=559292 GN=RPL33B PE=1 SV=2; 60S ribosomal protein L33-A OS=Saccharomyces cerevisiae (strain ATCC 204508 / S288c) OX=559292 GN=RPL33A PE=1 SV=3	180803_571_AT_5Plex_Set1.raw	8.71573e+06	8.80942e+06	7.84397e+06	7.49009e+06	7.01806e+06	4	1
P40525; P87262	60S ribosomal protein L34-B OS=Saccharomyces cerevisiae (strain ATCC 204508 / S288c) OX=559292 GN=RPL34B PE=1 SV=1; 60S ribosomal protein L34-A OS=Saccharomyces cerevisiae (strain ATCC 204508 / S288c) OX=559292 GN=RPL34A PE=1 SV=1	180803_571_AT_5Plex_Set1.raw	2.23317e+07	1.93464e+07	1.70674e+07	1.33475e+07	1.35087e+07	9	3
P0CX84;P0CX85	60S ribosomal protein L35-A OS=Saccharomyces cerevisiae (strain ATCC 204508 / S288c) OX=559292 GN=RPL35A PE=1 SV=1;60S ribosomal protein L35-B OS=Saccharomyces cerevisiae (strain ATCC 204508 / S288c) OX=559292 GN=RPL35B PE=1 SV=1	180803_571_AT_5Plex_Set1.raw	1.16987e+07	1.16966e+07	1.05791e+07	9.31739e+06	9.71304e+06	10	4
P05745; O14455	60S ribosomal protein L36-A OS=Saccharomyces cerevisiae (strain ATCC 204508 / S288c) OX=559292 GN=RPL36A PE=1 SV=3; 60S ribosomal protein L36-B OS=Saccharomyces cerevisiae (strain ATCC 204508 / S288c) OX=559292 GN=RPL36B PE=1 SV=3	180803_571_AT_5Plex_Set1.raw	8.70013e+06	8.40515e+06	8.24786e+06	7.50605e+06	7.66254e+06	4	4
P49167	60S ribosomal protein L38 OS=Saccharomyces cerevisiae (strain ATCC 204508 / S288c) OX=559292 GN=RPL38 PE=1 SV=1	180803_571_AT_5Plex_Set1.raw	14022485	1.33666e+07	1.29128e+07	1.1277e+07	1.18416e+07	9	2
P0CX25;P0CX26	60S ribosomal protein L43-A OS=Saccharomyces cerevisiae (strain ATCC 204508 / S288c) OX=559292 GN=RPL43A PE=1 SV=1;60S ribosomal protein L43-B OS=Saccharomyces cerevisiae (strain ATCC 204508 / S288c) OX=559292 GN=RPL43B PE=1 SV=1	180803_571_AT_5Plex_Set1.raw	4.29472e+06	4.55643e+06	3.92065e+06	2.86215e+06	3.25706e+06	5	2
P10664; P49626	60S ribosomal protein L4-A OS=Saccharomyces cerevisiae (strain ATCC 204508 / S288c) OX=559292 GN=RPL4A PE=1 SV=4; 60S ribosomal protein L4-B OS=Saccharomyces cerevisiae (strain ATCC 204508 / S288c) OX=559292 GN=RPL4B PE=1 SV=2	180803_571_AT_5Plex_Set1.raw	6.87975e+07	6.94729e+07	6.68807e+07	6.03357e+07	6.01859e+07	41	13
P26321	60S ribosomal protein L5 OS=Saccharomyces cerevisiae (strain ATCC 204508 / S288c) OX=559292 GN=RPL5 PE=1 SV=4	180803_571_AT_5Plex_Set1.raw	3.36416e+07	3.29443e+07	3.03782e+07	2.80481e+07	2.8561e+07	17	6
Q02326	60S ribosomal protein L6-A OS=Saccharomyces cerevisiae (strain ATCC 204508 / S288c) OX=559292 GN=RPL6A PE=1 SV=2	180803_571_AT_5Plex_Set1.raw	1.70472e+07	1.74838e+07	1.74028e+07	1.53207e+07	1.52092e+07	11	3
Q02326; P05739	60S ribosomal protein L6-A OS=Saccharomyces cerevisiae (strain ATCC 204508 / S288c) OX=559292 GN=RPL6A PE=1 SV=2; 60S ribosomal protein L6-B OS=Saccharomyces cerevisiae (strain ATCC 204508 / S288c) OX=559292 GN=RPL6B PE=1 SV=4	180803_571_AT_5Plex_Set1.raw	3.08806e+07	3.13871e+07	3.026e+07	2.60974e+07	2.73813e+07	15	5
P05739	60S ribosomal protein L6-B OS=Saccharomyces cerevisiae (strain ATCC 204508 / S288c) OX=559292 GN=RPL6B PE=1 SV=4	180803_571_AT_5Plex_Set1.raw	1.14404e+07	1.17564e+07	1.14331e+07	1.00152e+07	1.06763e+07	9	3
P05737; Q12213	60S ribosomal protein L7-A OS=Saccharomyces cerevisiae (strain ATCC 204508 / S288c) OX=559292 GN=RPL7A PE=1 SV=3; 60S ribosomal protein L7-B OS=Saccharomyces cerevisiae (strain ATCC 204508 / S288c) OX=559292 GN=RPL7B PE=1 SV=3	180803_571_AT_5Plex_Set1.raw	2.37316e+07	2.361e+07	2.31675e+07	2.13885e+07	2.24369e+07	24	6
P29453	60S ribosomal protein L8-B OS=Saccharomyces cerevisiae (strain ATCC 204508 / S288c) OX=559292 GN=RPL8B PE=1 SV=3	180803_571_AT_5Plex_Set1.raw	1.02369e+07	8.94303e+06	8.54112e+06	7.92552e+06	7.8684e+06	7	2
P29453; P17076	60S ribosomal protein L8-B OS=Saccharomyces cerevisiae (strain ATCC 204508 / S288c) OX=559292 GN=RPL8B PE=1 SV=3; 60S ribosomal protein L8-A OS=Saccharomyces cerevisiae (strain ATCC 204508 / S288c) OX=559292 GN=RPL8A PE=1 SV=4	180803_571_AT_5Plex_Set1.raw	7.20071e+07	6.98637e+07	6.62261e+07	5.88285e+07	6.02468e+07	38	8
P05738; P51401	60S ribosomal protein L9-A OS=Saccharomyces cerevisiae (strain ATCC 204508 / S288c) OX=559292 GN=RPL9A PE=1 SV=2; 60S ribosomal protein L9-B OS=Saccharomyces cerevisiae (strain ATCC 204508 / S288c) OX=559292 GN=RPL9B PE=1 SV=1	180803_571_AT_5Plex_Set1.raw	4.07636e+06	3.57503e+06	3.62764e+06	3.35495e+06	3.40951e+06	5	2
P38720	6-phosphogluconate dehydrogenase, decarboxylating 1 OS=Saccharomyces cerevisiae (strain ATCC 204508 / S288c) OX=559292 GN=GND1 PE=1 SV=1	180803_571_AT_5Plex_Set1.raw	1.43035e+07	1.5222e+07	1.66804e+07	1.62785e+07	1.70684e+07	16	8
P07342	Acetolactate synthase catalytic subunit, mitochondrial OS=Saccharomyces cerevisiae (strain ATCC 204508 / S288c) OX=559292 GN=ILV2 PE=1 SV=1	180803_571_AT_5Plex_Set1.raw	7.55926e+06	7.48902e+06	7.51323e+06	8.10825e+06	7.79488e+06	11	7
P25605	Acetolactate synthase small subunit, mitochondrial OS=Saccharomyces cerevisiae (strain ATCC 204508 / S288c) OX=559292 GN=ILV6 PE=1 SV=2	180803_571_AT_5Plex_Set1.raw	1.31001e+06	1.27268e+06	1.25997e+06	1.3468e+06	1.29995e+06	2	2
P41338	Acetyl-CoA acetyltransferase OS=Saccharomyces cerevisiae (strain ATCC 204508 / S288c) OX=559292 GN=ERG10 PE=1 SV=3	180803_571_AT_5Plex_Set1.raw	8.65061e+06	9.49478e+06	9.99585e+06	1.07571e+07	1.07791e+07	9	5
Q00955	Acetyl-CoA carboxylase OS=Saccharomyces cerevisiae (strain ATCC 204508 / S288c) OX=559292 GN=ACC1 PE=1 SV=2	180803_571_AT_5Plex_Set1.raw	4.16863e+06	4.24586e+06	4.14551e+06	4.0838e+06	3.99209e+06	4	4
P32316	Acetyl-CoA hydrolase OS=Saccharomyces cerevisiae (strain ATCC 204508 / S288c) OX=559292 GN=ACH1 PE=1 SV=2	180803_571_AT_5Plex_Set1.raw	2.39345e+06	1.88085e+06	1.70592e+06	1.63636e+06	1.44707e+06	3	2
P52910	Acetyl-coenzyme A synthetase 2 OS=Saccharomyces cerevisiae (strain ATCC 204508 / S288c) OX=559292 GN=ACS2 PE=1 SV=1	180803_571_AT_5Plex_Set1.raw	1.38392e+07	1.39075e+07	1.37323e+07	1.31562e+07	1.39118e+07	11	6
P19414	Aconitate hydratase, mitochondrial OS=Saccharomyces cerevisiae (strain ATCC 204508 / S288c) OX=559292 GN=ACO1 PE=1 SV=2	180803_571_AT_5Plex_Set1.raw	4.10427e+07	3.7242e+07	3.68087e+07	3.77707e+07	3.7624e+07	29	14
P60010	Actin OS=Saccharomyces cerevisiae (strain ATCC 204508 / S288c) OX=559292 GN=ACT1 PE=1 SV=1	180803_571_AT_5Plex_Set1.raw	4.51369e+07	4.93021e+07	5.38853e+07	5.04342e+07	5.39779e+07	37	12
P15891	Actin-binding protein OS=Saccharomyces cerevisiae (strain ATCC 204508 / S288c) OX=559292 GN=ABP1 PE=1 SV=4	180803_571_AT_5Plex_Set1.raw	4.14647e+06	4.38301e+06	4.50183e+06	4.75482e+06	4.53602e+06	8	7
P47117	Actin-related protein 3 OS=Saccharomyces cerevisiae (strain ATCC 204508 / S288c) OX=559292 GN=ARP3 PE=1 SV=1	180803_571_AT_5Plex_Set1.raw	1.48536e+06	1.57912e+06	1.56902e+06	1.69392e+06	1.60335e+06	3	2
P47143	Adenosine kinase OS=Saccharomyces cerevisiae (strain ATCC 204508 / S288c) OX=559292 GN=ADO1 PE=1 SV=1	180803_571_AT_5Plex_Set1.raw	1.45182e+07	1.43502e+07	1.46919e+07	1.47735e+07	1.49229e+07	11	6
P39954	Adenosylhomocysteinase OS=Saccharomyces cerevisiae (strain ATCC 204508 / S288c) OX=559292 GN=SAH1 PE=1 SV=1	180803_571_AT_5Plex_Set1.raw	2.97588e+07	2.85391e+07	2.78731e+07	2.61279e+07	2.68289e+07	25	9
A6ZYI0; B3LG61;P07170	Adenylate kinase OS=Saccharomyces cerevisiae (strain YJM789) OX=307796 GN=ADK1 PE=3 SV=1; Adenylate kinase OS=Saccharomyces cerevisiae (strain RM11-1a) OX=285006 GN=ADK1 PE=3 SV=1;Adenylate kinase OS=Saccharomyces cerevisiae (strain ATCC 204508 / S288c) OX=559292 GN=ADK1 PE=1 SV=2	180803_571_AT_5Plex_Set1.raw	7.49293e+06	7.13658e+06	7.23823e+06	7.4889e+06	7.26853e+06	6	6
P18239	ADP,ATP carrier protein 2 OS=Saccharomyces cerevisiae (strain ATCC 204508 / S288c) OX=559292 GN=PET9 PE=1 SV=2	180803_571_AT_5Plex_Set1.raw	1.0157e+07	9.15852e+06	9.21719e+06	9.89845e+06	9.47601e+06	9	4
P18238	ADP,ATP carrier protein 3 OS=Saccharomyces cerevisiae (strain ATCC 204508 / S288c) OX=559292 GN=AAC3 PE=1 SV=1	180803_571_AT_5Plex_Set1.raw	8.09395e+06	7.28116e+06	7.87307e+06	7.27478e+06	7.995e+06	7	1
P11076	ADP-ribosylation factor 1 OS=Saccharomyces cerevisiae (strain ATCC 204508 / S288c) OX=559292 GN=ARF1 PE=1 SV=3	180803_571_AT_5Plex_Set1.raw	3.54298e+06	3.34419e+06	3.37261e+06	3.44007e+06	3.37659e+06	4	1
P19146; P11076	ADP-ribosylation factor 2 OS=Saccharomyces cerevisiae (strain ATCC 204508 / S288c) OX=559292 GN=ARF2 PE=1 SV=3; ADP-ribosylation factor 1 OS=Saccharomyces cerevisiae (strain ATCC 204508 / S288c) OX=559292 GN=ARF1 PE=1 SV=3	180803_571_AT_5Plex_Set1.raw	7.51759e+06	7.52067e+06	7.52194e+06	7.59158e+06	7.4028e+06	7	2
P40825	Alanine--tRNA ligase, mitochondrial OS=Saccharomyces cerevisiae (strain ATCC 204508 / S288c) OX=559292 GN=ALA1 PE=1 SV=3	180803_571_AT_5Plex_Set1.raw	2.97291e+06	2.79584e+06	2.70932e+06	2.71567e+06	2.68744e+06	3	3
P00330	Alcohol dehydrogenase 1 OS=Saccharomyces cerevisiae (strain ATCC 204508 / S288c) OX=559292 GN=ADH1 PE=1 SV=5	180803_571_AT_5Plex_Set1.raw	1.11535e+08	1.19812e+08	1.21786e+08	1.16318e+08	1.13269e+08	76	10
P00331	Alcohol dehydrogenase 2 OS=Saccharomyces cerevisiae (strain ATCC 204508 / S288c) OX=559292 GN=ADH2 PE=1 SV=3	180803_571_AT_5Plex_Set1.raw	6.561e+06	5.3207e+06	4.84754e+06	4.45097e+06	4.35521e+06	7	3
P00331; P00330	Alcohol dehydrogenase 2 OS=Saccharomyces cerevisiae (strain ATCC 204508 / S288c) OX=559292 GN=ADH2 PE=1 SV=3; Alcohol dehydrogenase 1 OS=Saccharomyces cerevisiae (strain ATCC 204508 / S288c) OX=559292 GN=ADH1 PE=1 SV=5	180803_571_AT_5Plex_Set1.raw	3.3813e+07	3.30555e+07	3.34163e+07	3.29352e+07	3.13176e+07	19	3
P00331; P00330; P38113	Alcohol dehydrogenase 2 OS=Saccharomyces cerevisiae (strain ATCC 204508 / S288c) OX=559292 GN=ADH2 PE=1 SV=3; Alcohol dehydrogenase 1 OS=Saccharomyces cerevisiae (strain ATCC 204508 / S288c) OX=559292 GN=ADH1 PE=1 SV=5; Alcohol dehydrogenase 5 OS=Saccharomyces cerevisiae (strain ATCC 204508 / S288c) OX=559292 GN=ADH5 PE=1 SV=1	180803_571_AT_5Plex_Set1.raw	6.45568e+06	6.48444e+06	6.28019e+06	4.81994e+06	5.10944e+06	4	1
P37302	Aminopeptidase Y OS=Saccharomyces cerevisiae (strain ATCC 204508 / S288c) OX=559292 GN=APE3 PE=1 SV=1	180803_571_AT_5Plex_Set1.raw	1.79013e+06	1.75073e+06	1.7461e+06	1.77421e+06	1.81024e+06	3	2
P22768	Argininosuccinate synthase OS=Saccharomyces cerevisiae (strain ATCC 204508 / S288c) OX=559292 GN=ARG1 PE=1 SV=3	180803_571_AT_5Plex_Set1.raw	5.94647e+06	5.83009e+06	6.0394e+06	5.9852e+06	6.00575e+06	5	3
P53090	Aromatic/aminoadipate aminotransferase 1 OS=Saccharomyces cerevisiae (strain ATCC 204508 / S288c) OX=559292 GN=ARO8 PE=1 SV=1	180803_571_AT_5Plex_Set1.raw	8.57331e+06	8.69804e+06	8.76262e+06	8.64569e+06	8.98966e+06	10	5
P49089	Asparagine synthetase [glutamine-hydrolyzing] 1 OS=Saccharomyces cerevisiae (strain ATCC 204508 / S288c) OX=559292 GN=ASN1 PE=1 SV=2	180803_571_AT_5Plex_Set1.raw	9.46757e+06	9.08477e+06	8.65134e+06	8.45316e+06	8.23945e+06	9	5
P49090	Asparagine synthetase [glutamine-hydrolyzing] 2 OS=Saccharomyces cerevisiae (strain ATCC 204508 / S288c) OX=559292 GN=ASN2 PE=1 SV=2	180803_571_AT_5Plex_Set1.raw	2.94e+06	3.10087e+06	3.07122e+06	3.20935e+06	3.14046e+06	3	2
P49090; P49089	Asparagine synthetase [glutamine-hydrolyzing] 2 OS=Saccharomyces cerevisiae (strain ATCC 204508 / S288c) OX=559292 GN=ASN2 PE=1 SV=2; Asparagine synthetase [glutamine-hydrolyzing] 1 OS=Saccharomyces cerevisiae (strain ATCC 204508 / S288c) OX=559292 GN=ASN1 PE=1 SV=2	180803_571_AT_5Plex_Set1.raw	3.97929e+06	4.11711e+06	3.85479e+06	3.73925e+06	3.76589e+06	3	2
P38707	Asparagine--tRNA ligase, cytoplasmic OS=Saccharomyces cerevisiae (strain ATCC 204508 / S288c) OX=559292 GN=DED81 PE=1 SV=1	180803_571_AT_5Plex_Set1.raw	4.7157e+06	4.52997e+06	4.33831e+06	4.23893e+06	4.38658e+06	6	5
P23542	Aspartate aminotransferase, cytoplasmic OS=Saccharomyces cerevisiae (strain ATCC 204508 / S288c) OX=559292 GN=AAT2 PE=1 SV=3	180803_571_AT_5Plex_Set1.raw	2.90289e+06	3.08814e+06	3.1276e+06	3.19873e+06	3.31732e+06	4	3
P13663	Aspartate-semialdehyde dehydrogenase OS=Saccharomyces cerevisiae (strain ATCC 204508 / S288c) OX=559292 GN=HOM2 PE=1 SV=1	180803_571_AT_5Plex_Set1.raw	2.99241e+06	3.43954e+06	3.41228e+06	3.35092e+06	3.37995e+06	6	4
P04802	Aspartate--tRNA ligase, cytoplasmic OS=Saccharomyces cerevisiae (strain ATCC 204508 / S288c) OX=559292 GN=DPS1 PE=1 SV=3	180803_571_AT_5Plex_Set1.raw	2.77905e+06	2.7573e+06	2.81293e+06	2.8167e+06	2.77154e+06	4	3
P09457	ATP synthase subunit 5, mitochondrial OS=Saccharomyces cerevisiae (strain ATCC 204508 / S288c) OX=559292 GN=ATP5 PE=1 SV=1	180803_571_AT_5Plex_Set1.raw	2.22471e+06	2.11095e+06	2.1312e+06	2.15367e+06	2.22132e+06	2	2
P07251	ATP synthase subunit alpha, mitochondrial OS=Saccharomyces cerevisiae (strain ATCC 204508 / S288c) OX=559292 GN=ATP1 PE=1 SV=5	180803_571_AT_5Plex_Set1.raw	1.76212e+07	1.66591e+07	1.65918e+07	1.74962e+07	1.78572e+07	15	10
P00830	ATP synthase subunit beta, mitochondrial OS=Saccharomyces cerevisiae (strain ATCC 204508 / S288c) OX=559292 GN=ATP2 PE=1 SV=2	180803_571_AT_5Plex_Set1.raw	3.87257e+07	3.55487e+07	3.67215e+07	3.79261e+07	4.00043e+07	42	16
Q12165	ATP synthase subunit delta, mitochondrial OS=Saccharomyces cerevisiae (strain ATCC 204508 / S288c) OX=559292 GN=ATP16 PE=1 SV=1	180803_571_AT_5Plex_Set1.raw	1.66367e+06	1.61486e+06	1.6305e+06	1.67478e+06	1.66186e+06	2	2
Q06405	ATP synthase subunit f, mitochondrial OS=Saccharomyces cerevisiae (strain ATCC 204508 / S288c) OX=559292 GN=ATP17 PE=1 SV=1	180803_571_AT_5Plex_Set1.raw	1.84732e+06	1.7675e+06	1.84234e+06	1.81309e+06	1.84237e+06	3	1
P38077	ATP synthase subunit gamma, mitochondrial OS=Saccharomyces cerevisiae (strain ATCC 204508 / S288c) OX=559292 GN=ATP3 PE=1 SV=1	180803_571_AT_5Plex_Set1.raw	2.49948e+06	2.51226e+06	2.70574e+06	2.92412e+06	2.60698e+06	4	3
B3LGZ3;A6ZXM9;Q12154	ATPase GET3 OS=Saccharomyces cerevisiae (strain RM11-1a) OX=285006 GN=GET3 PE=3 SV=1;ATPase GET3 OS=Saccharomyces cerevisiae (strain YJM789) OX=307796 GN=GET3 PE=3 SV=1;ATPase GET3 OS=Saccharomyces cerevisiae (strain ATCC 204508 / S288c) OX=559292 GN=GET3 PE=1 SV=1	180803_571_AT_5Plex_Set1.raw	2.2364e+06	2.37131e+06	2.44323e+06	2.41626e+06	2.40633e+06	2	2
P16861	ATP-dependent 6-phosphofructokinase subunit alpha OS=Saccharomyces cerevisiae (strain ATCC 204508 / S288c) OX=559292 GN=PFK1 PE=1 SV=1	180803_571_AT_5Plex_Set1.raw	2.324e+07	2.29227e+07	2.33811e+07	2.28653e+07	2.2958e+07	20	12
P16862	ATP-dependent 6-phosphofructokinase subunit beta OS=Saccharomyces cerevisiae (strain ATCC 204508 / S288c) OX=559292 GN=PFK2 PE=1 SV=4	180803_571_AT_5Plex_Set1.raw	1.09125e+07	1.11932e+07	1.11461e+07	1.1031e+07	1.09558e+07	12	9
P15108	ATP-dependent molecular chaperone HSC82 OS=Saccharomyces cerevisiae (strain ATCC 204508 / S288c) OX=559292 GN=HSC82 PE=1 SV=4	180803_571_AT_5Plex_Set1.raw	1.88687e+07	1.9005e+07	1.95885e+07	2.00922e+07	2.00056e+07	16	8
P02829	ATP-dependent molecular chaperone HSP82 OS=Saccharomyces cerevisiae (strain ATCC 204508 / S288c) OX=559292 GN=HSP82 PE=1 SV=1	180803_571_AT_5Plex_Set1.raw	1.73678e+07	1.84322e+07	1.88765e+07	1.9832e+07	2.00089e+07	9	6
P02829; P15108	ATP-dependent molecular chaperone HSP82 OS=Saccharomyces cerevisiae (strain ATCC 204508 / S288c) OX=559292 GN=HSP82 PE=1 SV=1; ATP-dependent molecular chaperone HSC82 OS=Saccharomyces cerevisiae (strain ATCC 204508 / S288c) OX=559292 GN=HSC82 PE=1 SV=4	180803_571_AT_5Plex_Set1.raw	1.19966e+08	1.24342e+08	1.25092e+08	1.26889e+08	1.29358e+08	85	21
P06634; A6ZP47	ATP-dependent RNA helicase DED1 OS=Saccharomyces cerevisiae (strain ATCC 204508 / S288c) OX=559292 GN=DED1 PE=1 SV=2; ATP-dependent RNA helicase DED1 OS=Saccharomyces cerevisiae (strain YJM789) OX=307796 GN=DED1 PE=3 SV=1	180803_571_AT_5Plex_Set1.raw	2.98978e+06	2.90283e+06	2.72959e+06	2.74907e+06	2.7761e+06	4	4
A6ZQJ1;P10081	ATP-dependent RNA helicase eIF4A OS=Saccharomyces cerevisiae (strain YJM789) OX=307796 GN=TIF1 PE=3 SV=1;ATP-dependent RNA helicase eIF4A OS=Saccharomyces cerevisiae (strain ATCC 204508 / S288c) OX=559292 GN=TIF1 PE=1 SV=3	180803_571_AT_5Plex_Set1.raw	2.9438e+07	2.81661e+07	2.84421e+07	2.78871e+07	2.84337e+07	31	13
Q07478; A6ZXP4	ATP-dependent RNA helicase SUB2 OS=Saccharomyces cerevisiae (strain ATCC 204508 / S288c) OX=559292 GN=SUB2 PE=1 SV=1; ATP-dependent RNA helicase SUB2 OS=Saccharomyces cerevisiae (strain YJM789) OX=307796 GN=SUB2 PE=3 SV=1	180803_571_AT_5Plex_Set1.raw	581076	558800	551664	562447	585823	3	1
P47176; P38891	Branched-chain-amino-acid aminotransferase, cytosolic OS=Saccharomyces cerevisiae (strain ATCC 204508 / S288c) OX=559292 GN=BAT2 PE=1 SV=1; Branched-chain-amino-acid aminotransferase, mitochondrial OS=Saccharomyces cerevisiae (strain ATCC 204508 / S288c) OX=559292 GN=BAT1 PE=1 SV=1	180803_571_AT_5Plex_Set1.raw	3.81358e+06	3.88712e+06	3.82447e+06	3.93967e+06	4.13704e+06	7	2
P38891	Branched-chain-amino-acid aminotransferase, mitochondrial OS=Saccharomyces cerevisiae (strain ATCC 204508 / S288c) OX=559292 GN=BAT1 PE=1 SV=1	180803_571_AT_5Plex_Set1.raw	1.42682e+07	1.37389e+07	1.42384e+07	1.5111e+07	1.54204e+07	17	4
P03965	Carbamoyl-phosphate synthase arginine-specific large chain OS=Saccharomyces cerevisiae (strain ATCC 204508 / S288c) OX=559292 GN=CPA2 PE=1 SV=1	180803_571_AT_5Plex_Set1.raw	3.90266e+06	4.0864e+06	4.12173e+06	4.05895e+06	3.88466e+06	4	4
P25694	Cell division control protein 48 OS=Saccharomyces cerevisiae (strain ATCC 204508 / S288c) OX=559292 GN=CDC48 PE=1 SV=3	180803_571_AT_5Plex_Set1.raw	1.16069e+07	1.2151e+07	1.2637e+07	1.32619e+07	1.32489e+07	14	8
P09232	Cerevisin OS=Saccharomyces cerevisiae (strain ATCC 204508 / S288c) OX=559292 GN=PRB1 PE=1 SV=1	180803_571_AT_5Plex_Set1.raw	7.06956e+06	7.56512e+06	7.99073e+06	8.51119e+06	9.03668e+06	8	3
P28777	Chorismate synthase OS=Saccharomyces cerevisiae (strain ATCC 204508 / S288c) OX=559292 GN=ARO2 PE=1 SV=1	180803_571_AT_5Plex_Set1.raw	4.00766e+06	3.9695e+06	3.91794e+06	3.92107e+06	3.77189e+06	5	4
P00890	Citrate synthase, mitochondrial OS=Saccharomyces cerevisiae (strain ATCC 204508 / S288c) OX=559292 GN=CIT1 PE=1 SV=2	180803_571_AT_5Plex_Set1.raw	9.74195e+06	9.16408e+06	9.10207e+06	8.93407e+06	9.11353e+06	12	6
P17891	Clathrin light chain OS=Saccharomyces cerevisiae (strain ATCC 204508 / S288c) OX=559292 GN=CLC1 PE=1 SV=1	180803_571_AT_5Plex_Set1.raw	1.09516e+06	1.14652e+06	1.11285e+06	1.19128e+06	1.17693e+06	3	1
P32074	Coatomer subunit gamma OS=Saccharomyces cerevisiae (strain ATCC 204508 / S288c) OX=559292 GN=SEC21 PE=1 SV=2	180803_571_AT_5Plex_Set1.raw	482523	481668	472111	501727	496421	2	2
Q03048	Cofilin OS=Saccharomyces cerevisiae (strain ATCC 204508 / S288c) OX=559292 GN=COF1 PE=1 SV=1	180803_571_AT_5Plex_Set1.raw	1.38123e+07	1.41777e+07	1.49545e+07	1.57922e+07	1.53184e+07	17	5
P43616	Cys-Gly metallodipeptidase DUG1 OS=Saccharomyces cerevisiae (strain ATCC 204508 / S288c) OX=559292 GN=DUG1 PE=1 SV=1	180803_571_AT_5Plex_Set1.raw	8.24734e+06	8.89284e+06	9.44225e+06	9.90468e+06	9.20397e+06	8	6
P32582	Cystathionine beta-synthase OS=Saccharomyces cerevisiae (strain ATCC 204508 / S288c) OX=559292 GN=CYS4 PE=1 SV=1	180803_571_AT_5Plex_Set1.raw	1.39797e+07	1.37765e+07	1.34324e+07	1.35447e+07	1.35253e+07	13	8
P31373	Cystathionine gamma-lyase OS=Saccharomyces cerevisiae (strain ATCC 204508 / S288c) OX=559292 GN=CYS3 PE=1 SV=2	180803_571_AT_5Plex_Set1.raw	1.81983e+07	2.00776e+07	2.1099e+07	2.37777e+07	2.23101e+07	21	7
P07256	Cytochrome b-c1 complex subunit 1, mitochondrial OS=Saccharomyces cerevisiae (strain ATCC 204508 / S288c) OX=559292 GN=COR1 PE=1 SV=1	180803_571_AT_5Plex_Set1.raw	2.12983e+06	1.94276e+06	1.8447e+06	1.92093e+06	1.96739e+06	3	2
P07257	Cytochrome b-c1 complex subunit 2, mitochondrial OS=Saccharomyces cerevisiae (strain ATCC 204508 / S288c) OX=559292 GN=QCR2 PE=1 SV=1	180803_571_AT_5Plex_Set1.raw	1.2151e+07	1.14376e+07	1.2102e+07	1.284e+07	1.32708e+07	15	8
P00128	Cytochrome b-c1 complex subunit 7 OS=Saccharomyces cerevisiae (strain ATCC 204508 / S288c) OX=559292 GN=QCR7 PE=1 SV=2	180803_571_AT_5Plex_Set1.raw	8.05395e+06	7.18232e+06	7.21934e+06	7.97055e+06	7.63108e+06	4	3
P00427	Cytochrome c oxidase subunit 6, mitochondrial OS=Saccharomyces cerevisiae (strain ATCC 204508 / S288c) OX=559292 GN=COX6 PE=1 SV=1	180803_571_AT_5Plex_Set1.raw	4040224	3.66957e+06	3.61502e+06	3.88406e+06	3.83326e+06	4	2
P39976	D-2-hydroxyglutarate--pyruvate transhydrogenase DLD3 OS=Saccharomyces cerevisiae (strain ATCC 204508 / S288c) OX=559292 GN=DLD3 PE=1 SV=1	180803_571_AT_5Plex_Set1.raw	3.95179e+06	4.95828e+06	5.33823e+06	5.38498e+06	5.16695e+06	3	2
P12695	Dihydrolipoyllysine-residue acetyltransferase component of pyruvate dehydrogenase complex, mitochondrial OS=Saccharomyces cerevisiae (strain ATCC 204508 / S288c) OX=559292 GN=LAT1 PE=1 SV=1	180803_571_AT_5Plex_Set1.raw	1.12197e+06	1.10878e+06	1.11963e+06	1.14039e+06	1.09044e+06	2	2
P39522	Dihydroxy-acid dehydratase, mitochondrial OS=Saccharomyces cerevisiae (strain ATCC 204508 / S288c) OX=559292 GN=ILV3 PE=1 SV=2	180803_571_AT_5Plex_Set1.raw	1.57601e+06	1.44532e+06	1.43459e+06	1.42622e+06	1.42493e+06	4	2
P32377	Diphosphomevalonate decarboxylase OS=Saccharomyces cerevisiae (strain ATCC 204508 / S288c) OX=559292 GN=MVD1 PE=1 SV=2	180803_571_AT_5Plex_Set1.raw	1.88641e+06	1.8548e+06	1.90857e+06	1.92375e+06	2.02441e+06	3	2
P02994	Elongation factor 1-alpha OS=Saccharomyces cerevisiae (strain ATCC 204508 / S288c) OX=559292 GN=TEF1 PE=1 SV=1	180803_571_AT_5Plex_Set1.raw	4.88744e+08	4.55478e+08	4.60769e+08	4.54688e+08	4.53917e+08	175	17
P32471	Elongation factor 1-beta OS=Saccharomyces cerevisiae (strain ATCC 204508 / S288c) OX=559292 GN=EFB1 PE=1 SV=4	180803_571_AT_5Plex_Set1.raw	3.24016e+07	3.09169e+07	2.97768e+07	3.00622e+07	2.65796e+07	13	4
P29547	Elongation factor 1-gamma 1 OS=Saccharomyces cerevisiae (strain ATCC 204508 / S288c) OX=559292 GN=CAM1 PE=1 SV=2	180803_571_AT_5Plex_Set1.raw	4.08225e+06	4.06728e+06	4.17922e+06	4.21756e+06	4.29424e+06	4	3
P36008	Elongation factor 1-gamma 2 OS=Saccharomyces cerevisiae (strain ATCC 204508 / S288c) OX=559292 GN=TEF4 PE=1 SV=1	180803_571_AT_5Plex_Set1.raw	2.58878e+07	2.55549e+07	2.52015e+07	2.38715e+07	2.45015e+07	26	8
P32324	Elongation factor 2 OS=Saccharomyces cerevisiae (strain ATCC 204508 / S288c) OX=559292 GN=EFT1 PE=1 SV=1	180803_571_AT_5Plex_Set1.raw	1.36529e+08	1.28199e+08	1.26596e+08	1.19898e+08	1.18236e+08	86	26
P16521	Elongation factor 3A OS=Saccharomyces cerevisiae (strain ATCC 204508 / S288c) OX=559292 GN=YEF3 PE=1 SV=4	180803_571_AT_5Plex_Set1.raw	8.48974e+07	8.04124e+07	7.83962e+07	7.25225e+07	7.37327e+07	62	22
P16521; P53978	Elongation factor 3A OS=Saccharomyces cerevisiae (strain ATCC 204508 / S288c) OX=559292 GN=YEF3 PE=1 SV=4; Elongation factor 3B OS=Saccharomyces cerevisiae (strain ATCC 204508 / S288c) OX=559292 GN=HEF3 PE=1 SV=2	180803_571_AT_5Plex_Set1.raw	1.66784e+07	1.5296e+07	1.44332e+07	1.28889e+07	1.34894e+07	11	3
P02992	Elongation factor Tu, mitochondrial OS=Saccharomyces cerevisiae (strain ATCC 204508 / S288c) OX=559292 GN=TUF1 PE=1 SV=1	180803_571_AT_5Plex_Set1.raw	5.07975e+06	4.83183e+06	4.83552e+06	4.97678e+06	4.90121e+06	5	3
P16474	Endoplasmic reticulum chaperone BiP OS=Saccharomyces cerevisiae (strain ATCC 204508 / S288c) OX=559292 GN=KAR2 PE=1 SV=1	180803_571_AT_5Plex_Set1.raw	2.01663e+07	2.07785e+07	2.1459e+07	2.21114e+07	2.15648e+07	24	13
P00924	Enolase 1 OS=Saccharomyces cerevisiae (strain ATCC 204508 / S288c) OX=559292 GN=ENO1 PE=1 SV=3	180803_571_AT_5Plex_Set1.raw	8.96196e+07	9.48139e+07	9.91749e+07	1.07143e+08	1.02953e+08	57	6
P00924; P00925	Enolase 1 OS=Saccharomyces cerevisiae (strain ATCC 204508 / S288c) OX=559292 GN=ENO1 PE=1 SV=3; Enolase 2 OS=Saccharomyces cerevisiae (strain ATCC 204508 / S288c) OX=559292 GN=ENO2 PE=1 SV=2	180803_571_AT_5Plex_Set1.raw	2.13008e+08	2.1996e+08	2.33255e+08	2.42879e+08	2.28157e+08	103	14
P00925	Enolase 2 OS=Saccharomyces cerevisiae (strain ATCC 204508 / S288c) OX=559292 GN=ENO2 PE=1 SV=2	180803_571_AT_5Plex_Set1.raw	2.10325e+08	2.13581e+08	2.18916e+08	2.16441e+08	2.04617e+08	112	10
P20459	Eukaryotic translation initiation factor 2 subunit alpha OS=Saccharomyces cerevisiae (strain ATCC 204508 / S288c) OX=559292 GN=SUI2 PE=1 SV=1	180803_571_AT_5Plex_Set1.raw	3.1556e+06	3.23647e+06	3.30989e+06	3.26946e+06	3.24224e+06	3	3
P32481	Eukaryotic translation initiation factor 2 subunit gamma OS=Saccharomyces cerevisiae (strain ATCC 204508 / S288c) OX=559292 GN=GCD11 PE=1 SV=1	180803_571_AT_5Plex_Set1.raw	1.08975e+07	1.00914e+07	1.00721e+07	9.8743e+06	1.00257e+07	8	5
P38249	Eukaryotic translation initiation factor 3 subunit A OS=Saccharomyces cerevisiae (strain ATCC 204508 / S288c) OX=559292 GN=RPG1 PE=1 SV=1	180803_571_AT_5Plex_Set1.raw	2.10361e+06	1.94617e+06	1.85155e+06	1.84265e+06	1.80943e+06	3	3
A6ZPJ1; P06103	Eukaryotic translation initiation factor 3 subunit B OS=Saccharomyces cerevisiae (strain YJM789) OX=307796 GN=PRT1 PE=3 SV=1; Eukaryotic translation initiation factor 3 subunit B OS=Saccharomyces cerevisiae (strain ATCC 204508 / S288c) OX=559292 GN=PRT1 PE=1 SV=1	180803_571_AT_5Plex_Set1.raw	1.47254e+06	1.26093e+06	1.25535e+06	1.21059e+06	1.23785e+06	2	2
A6ZMK5;P40217	Eukaryotic translation initiation factor 3 subunit I OS=Saccharomyces cerevisiae (strain YJM789) OX=307796 GN=TIF34 PE=3 SV=1;Eukaryotic translation initiation factor 3 subunit I OS=Saccharomyces cerevisiae (strain ATCC 204508 / S288c) OX=559292 GN=TIF34 PE=1 SV=1	180803_571_AT_5Plex_Set1.raw	1.36823e+06	1.26597e+06	1.20855e+06	1.11657e+06	1.10561e+06	2	2
P34167	Eukaryotic translation initiation factor 4B OS=Saccharomyces cerevisiae (strain ATCC 204508 / S288c) OX=559292 GN=TIF3 PE=1 SV=1	180803_571_AT_5Plex_Set1.raw	1.80678e+06	1.65817e+06	1.53742e+06	1.61291e+06	1.44092e+06	2	2
P07260	Eukaryotic translation initiation factor 4E OS=Saccharomyces cerevisiae (strain ATCC 204508 / S288c) OX=559292 GN=CDC33 PE=1 SV=1	180803_571_AT_5Plex_Set1.raw	4.78795e+06	4.55897e+06	4.33786e+06	4.34227e+06	4.60852e+06	3	1
P38431	Eukaryotic translation initiation factor 5 OS=Saccharomyces cerevisiae (strain ATCC 204508 / S288c) OX=559292 GN=TIF5 PE=1 SV=1	180803_571_AT_5Plex_Set1.raw	2.40866e+06	2.44108e+06	2.40045e+06	2.33029e+06	2.34351e+06	3	3
P23301	Eukaryotic translation initiation factor 5A-1 OS=Saccharomyces cerevisiae (strain ATCC 204508 / S288c) OX=559292 GN=HYP2 PE=1 SV=3	180803_571_AT_5Plex_Set1.raw	4.53563e+06	4.0712e+06	4.39954e+06	4.59753e+06	4.20984e+06	2	2
P19211; P23301	Eukaryotic translation initiation factor 5A-2 OS=Saccharomyces cerevisiae (strain ATCC 204508 / S288c) OX=559292 GN=ANB1 PE=1 SV=3; Eukaryotic translation initiation factor 5A-1 OS=Saccharomyces cerevisiae (strain ATCC 204508 / S288c) OX=559292 GN=HYP2 PE=1 SV=3	180803_571_AT_5Plex_Set1.raw	1.51217e+07	1.40031e+07	1.36646e+07	1.35766e+07	1.28067e+07	5	2
P32911	Eukaryotic translation initiation factor eIF-1 OS=Saccharomyces cerevisiae (strain ATCC 204508 / S288c) OX=559292 GN=SUI1 PE=1 SV=1	180803_571_AT_5Plex_Set1.raw	7.1323e+06	6.85592e+06	6.42098e+06	6.47528e+06	6.35981e+06	10	4
P40215	External NADH-ubiquinone oxidoreductase 1, mitochondrial OS=Saccharomyces cerevisiae (strain ATCC 204508 / S288c) OX=559292 GN=NDE1 PE=1 SV=1	180803_571_AT_5Plex_Set1.raw	3.02775e+06	2.88123e+06	2.99593e+06	3.10673e+06	3.05582e+06	3	3
P08524	Farnesyl pyrophosphate synthase OS=Saccharomyces cerevisiae (strain ATCC 204508 / S288c) OX=559292 GN=ERG20 PE=1 SV=2	180803_571_AT_5Plex_Set1.raw	1.11215e+07	1.16103e+07	1.2075e+07	1.19255e+07	1.23281e+07	13	8
P19097	Fatty acid synthase subunit alpha OS=Saccharomyces cerevisiae (strain ATCC 204508 / S288c) OX=559292 GN=FAS2 PE=1 SV=2	180803_571_AT_5Plex_Set1.raw	3.41584e+07	3.65774e+07	3.97155e+07	4.06835e+07	4.03444e+07	46	22
P07149	Fatty acid synthase subunit beta OS=Saccharomyces cerevisiae (strain ATCC 204508 / S288c) OX=559292 GN=FAS1 PE=1 SV=2	180803_571_AT_5Plex_Set1.raw	2.76651e+07	2.91579e+07	3.24345e+07	3.37657e+07	3.46804e+07	34	24
P20081	FK506-binding protein 1 OS=Saccharomyces cerevisiae (strain ATCC 204508 / S288c) OX=559292 GN=FPR1 PE=1 SV=2	180803_571_AT_5Plex_Set1.raw	8.92361e+06	9.10651e+06	9.14828e+06	9.57528e+06	9.63224e+06	8	2
P39676	Flavohemoprotein OS=Saccharomyces cerevisiae (strain ATCC 204508 / S288c) OX=559292 GN=YHB1 PE=1 SV=2	180803_571_AT_5Plex_Set1.raw	4.19758e+07	3.61278e+07	3.30135e+07	3.16319e+07	3.01195e+07	44	16
P14540	Fructose-bisphosphate aldolase OS=Saccharomyces cerevisiae (strain ATCC 204508 / S288c) OX=559292 GN=FBA1 PE=1 SV=3	180803_571_AT_5Plex_Set1.raw	1.41603e+08	1.33797e+08	1.36945e+08	1.44364e+08	1.36477e+08	88	14
P08417	Fumarate hydratase, mitochondrial OS=Saccharomyces cerevisiae (strain ATCC 204508 / S288c) OX=559292 GN=FUM1 PE=1 SV=2	180803_571_AT_5Plex_Set1.raw	3.85593e+06	3.53984e+06	3.53048e+06	3.71279e+06	3.56726e+06	5	4
P32614	Fumarate reductase 1 OS=Saccharomyces cerevisiae (strain ATCC 204508 / S288c) OX=559292 GN=FRD1 PE=1 SV=1	180803_571_AT_5Plex_Set1.raw	1.80563e+06	1.79514e+06	1.86236e+06	1.82869e+06	1.96103e+06	2	2
P54885	Gamma-glutamyl phosphate reductase OS=Saccharomyces cerevisiae (strain ATCC 204508 / S288c) OX=559292 GN=PRO2 PE=1 SV=1	180803_571_AT_5Plex_Set1.raw	2.44341e+06	2.52234e+06	2.44229e+06	2.58828e+06	2.46574e+06	2	2
P15703	Glucan 1,3-beta-glucosidase OS=Saccharomyces cerevisiae (strain ATCC 204508 / S288c) OX=559292 GN=BGL2 PE=1 SV=1	180803_571_AT_5Plex_Set1.raw	9.6437e+06	8.7189e+06	9.09715e+06	9.71765e+06	9.77594e+06	12	4
P17709	Glucokinase-1 OS=Saccharomyces cerevisiae (strain ATCC 204508 / S288c) OX=559292 GN=GLK1 PE=1 SV=1	180803_571_AT_5Plex_Set1.raw	2.89916e+06	2.84936e+06	2.71649e+06	2.75736e+06	2.96777e+06	3	2
P11412	Glucose-6-phosphate 1-dehydrogenase OS=Saccharomyces cerevisiae (strain ATCC 204508 / S288c) OX=559292 GN=ZWF1 PE=1 SV=4	180803_571_AT_5Plex_Set1.raw	2.16081e+06	2.20776e+06	2.20757e+06	2.22969e+06	2.49342e+06	2	2
P12709	Glucose-6-phosphate isomerase OS=Saccharomyces cerevisiae (strain ATCC 204508 / S288c) OX=559292 GN=PGI1 PE=1 SV=3	180803_571_AT_5Plex_Set1.raw	5.02398e+07	5.1561e+07	5.8115e+07	5.82243e+07	5.9921e+07	46	12
P46655	Glutamate--tRNA ligase, cytoplasmic OS=Saccharomyces cerevisiae (strain ATCC 204508 / S288c) OX=559292 GN=GUS1 PE=1 SV=3	180803_571_AT_5Plex_Set1.raw	9.40814e+06	1.0239e+07	1.03698e+07	1.03508e+07	9.92198e+06	7	6
P32288	Glutamine synthetase OS=Saccharomyces cerevisiae (strain ATCC 204508 / S288c) OX=559292 GN=GLN1 PE=1 SV=4	180803_571_AT_5Plex_Set1.raw	4.95169e+06	5.19648e+06	5.29295e+06	5.1332e+06	4.97802e+06	5	3
P14742	Glutamine--fructose-6-phosphate aminotransferase [isomerizing] OS=Saccharomyces cerevisiae (strain ATCC 204508 / S288c) OX=559292 GN=GFA1 PE=1 SV=4	180803_571_AT_5Plex_Set1.raw	2.57418e+06	3.23624e+06	3.73445e+06	3.59244e+06	3.79921e+06	6	4
P25373	Glutaredoxin-1 OS=Saccharomyces cerevisiae (strain ATCC 204508 / S288c) OX=559292 GN=GRX1 PE=1 SV=1	180803_571_AT_5Plex_Set1.raw	7.11645e+06	7.61419e+06	7.61482e+06	8.27584e+06	8.44377e+06	6	3
P00360	Glyceraldehyde-3-phosphate dehydrogenase 1 OS=Saccharomyces cerevisiae (strain ATCC 204508 / S288c) OX=559292 GN=TDH1 PE=1 SV=3	180803_571_AT_5Plex_Set1.raw	3.37378e+06	3.48804e+06	3.62934e+06	3.48443e+06	4.01924e+06	6	3
P00360; P00358	Glyceraldehyde-3-phosphate dehydrogenase 1 OS=Saccharomyces cerevisiae (strain ATCC 204508 / S288c) OX=559292 GN=TDH1 PE=1 SV=3; Glyceraldehyde-3-phosphate dehydrogenase 2 OS=Saccharomyces cerevisiae (strain ATCC 204508 / S288c) OX=559292 GN=TDH2 PE=1 SV=3	180803_571_AT_5Plex_Set1.raw	6.75714e+06	7.86538e+06	7.68423e+06	7.94643e+06	7.93888e+06	6	1
P00360; P00359; P00358	Glyceraldehyde-3-phosphate dehydrogenase 1 OS=Saccharomyces cerevisiae (strain ATCC 204508 / S288c) OX=559292 GN=TDH1 PE=1 SV=3; Glyceraldehyde-3-phosphate dehydrogenase 3 OS=Saccharomyces cerevisiae (strain ATCC 204508 / S288c) OX=559292 GN=TDH3 PE=1 SV=3; Glyceraldehyde-3-phosphate dehydrogenase 2 OS=Saccharomyces cerevisiae (strain ATCC 204508 / S288c) OX=559292 GN=TDH2 PE=1 SV=3	180803_571_AT_5Plex_Set1.raw	7.81813e+07	9.53888e+07	1.05147e+08	1.02202e+08	1.14817e+08	61	6
P00358	Glyceraldehyde-3-phosphate dehydrogenase 2 OS=Saccharomyces cerevisiae (strain ATCC 204508 / S288c) OX=559292 GN=TDH2 PE=1 SV=3	180803_571_AT_5Plex_Set1.raw	6.64246e+06	7.68184e+06	8.04706e+06	7.86394e+06	9.36585e+06	6	2
[truncated: 343 more rows]

## Sheet: Stationary Phase (Figure 2E)
Protein Accessions	Protein Descriptions	Spectrum File	WT 2 Hour	WT 10 Hour	WT 24 Hour	TotPep	UniPep
[truncated: 2,279 more rows]

## Sheet: +Rapamycin (Figure 2E)
Protein Accessions	Protein Descriptions	Spectrum File	+Rapamycin 0 Hour	+Rapamycin 1 Hour	+Rapamycin 2 Hour	+Rapamycin 3 Hour	+Rapamycin 4 Hour	+Rapamycin 5 Hour	TotPep	UniPep
[truncated: 927 more rows]

[truncated: 5 more sheets: WT AID-BCY1 +Auxin (Figure 5E), cdc28-13 +Auxin (Figure 5E), cdc20-1 +Auxin (Figure 5E), cdc15-2 +Auxin (Figure 5E), cdc AID-BCY1 +Auxin (Figure 5E)]
